# Supplementary material for: Male-killing mechanisms vary between Spiroplasma species
Source: Front Microbiol. 2022 Nov 28;13:1075199. doi: 10.3389/fmicb.2022.1075199 (PMC9742256; doi:10.3389/fmicb.2022.1075199)
Supplement: Supplementary file 1 [file Table_1.XLSX]

## Sheet: Table S1
Table S1 Annotations of genes encoded by MK S. ixodetis sHm.
Number	ID	Chromosome	Region	Descriptions	Annotations	HMMER hit	OrthoVenn2 description	T4SS effector prediction (T4SEpre)	Sequence (nt)	Sequence (aa)
1	SHM_00010	Main chromosome	142..522	CDS	hypothetical protein	Top Target Hit			ATGAAAAATCTTATAAATCTTTTTAAGAAACAAAATTGAGGAATAAAAATTGGCTTTGCCTCACTGGTAATTAGTTTGCTCTGTTTAGCATTAGGACTAATTTTAATTGCAACAGCCAATTTTAAAGCCCCAAGTGGAGGAAGTTCACAATATGCCGGAAATGGCTTTCATGCTATTTCTGTATGAGGACTTGATAGTTTTCTAAGCAAAGCTGGCTATGATCAAATGTGAACAGATGCTACTAGTGATAAACTTTTAACTTATCCTCTTGCGCAAGTAGTTGTCGGAATTGTATTTATAGTAATTTTAACTGCTATCTTTCTTGGTGTTAGTGTTTTATCTTTAATATTTGGTTATTTTAAACGTTGATTATATTCTTAG	MKNLINLFKKQNWGIKIGFASLVISLLCLALGLILIATANFKAPSGGSSQYAGNGFHAISVWGLDSFLSKAGYDQMWTDATSDKLLTYPLAQVVVGIVFIVILTAIFLGVSVLSLIFGYFKRWLYS
2	SHM_00020	Main chromosome	533..907	CDS	hypothetical protein	A0A533R6E6_9MOLU, Uncharacterized protein, 1.3e-74			GTGTTAAATATGGATAAAAATGTAGAATATAAAAAAGTTACATCTTGGGATTGAAAGCAAAAACTAGGATTATTCTTATGTATTTTAACTTTGCTTTTTCTAATAATTAGTTTAATACTATTTGGAACAGCTATTTTTAATGATCACTATAATAATTTTCTTGGTAACGGTTTTTGAAGTTTAAAACACTATGGTATTATTAATTTGTTTTATAATTGAGATCAACTAGATATAGAAGCGGCTAAAAATACTTATGTTTCTCATCCTTTTGAACAAGTTTATTTTGCAATTATTTTTTTAATCATTATTGTACCAATATGTTTTGTTCTTGGAGTTAGTTTATTAGTTAGAGGATGATGAAAGTCAAGAATTTAA	MLNMDKNVEYKKVTSWDWKQKLGLFLCILTLLFLIISLILFGTAIFNDHYNNFLGNGFWSLKHYGIINLFYNWDQLDIEAAKNTYVSHPFEQVYFAIIFLIIIVPICFVLGVSLLVRGWWKSRI
3	SHM_00030	Main chromosome	978..2042	CDS	phosphodiesterase	A0A533R6D2_9MOLU, Uncharacterized protein, 2.0e-76			ATGATGTTTAATTCTAAAAAAATAATTGTTTTTTTACTAATAAATATTGTGTGAGTAGTAGTTTGGATTATGATAACTATTAGTTACGATAGTTATCGCGATCCAATTTTAAATTATGTACCACATAGTAACGATTATTTAACAAATGAACCAACTAATCAATTGGTTCCTAAAGCAAAAAAACCTAAACATGTAGTTATGGTGGGTATTGACGGTATGGCCAGTTATGCATTAAAAAGTGGTTATAGTCCAAATATGAACTATTTAATGCATCATGGTGCATATACATTGGAAGCACGTGATGTTTTACCAACTTCTTCTGCTGCAAATTGAGCAAGTGTTATGTTTGCTACAGATCCTATTAAGCATGGTGTTGTTGATCAAGATTTGTGGAATATT…	MMFNSKKIIVFLLINIVWVVVWIMITISYDSYRDPILNYVPHSNDYLTNEPTNQLVPKAKKPKHVVMVGIDGMASYALKSGYSPNMNYLMHHGAYTLEARDVLPTSSAANWASVMFATDPIKHGVVDQDLWNIHHTIHAEVKADQVSIFSSIIDKYGPSKNLFGYASEGEMIANFQPKGQENIKTLISNNGNYYATENDKQTFENTKNVLINKPLFSFFYYVNPDLAGHSREWNSEEYYQAISQTDKYIGGIIENLKDLEMWEDTLLIISSDHGGVSQYHGHSSDAEQKIPLLFAGNCIPKYGIIPDKIKIYDIPATIAWLLDINSRPIIWDGQPILTPFFDMTNMYDHSEEFK
4	SHM_00040	Main chromosome	2042..3181	CDS	hypothetical protein	A0A533R6E0_9MOLU, Alkaline phosphatase, 2.5e-220			ATGGATATTATCAATTTTAAACAAATTAACTTTCGAGATAATGGCATTAGATTACTTATTGTGCTTGCTACTATTTTTATTGTTTGAAATAATGTACAAAATGTTACTTTAAATATTGGTGGTAGTTTACATGCTTTTAATGCTTATTTTTGCTCACCAATGTTATTTGTTATATTGATATCATTTGGTTTTTTAAGTGCCAATAATAATTTTAGTTGAAAAGAGTATAGTAAATTAATACTAGCTATTATGATTTTATCTTTAATTACAAGTTTTATGTATTTAGATTTTTTTGCTTTTAAAGAAGGATATGTAACAACAGGTTATATGATAGGATTATGATTTAAATTATTATTTTTTGATTATGGTAAATGAATGATATGAATTATTATTGGTGGT…	MDIINFKQINFRDNGIRLLIVLATIFIVWNNVQNVTLNIGGSLHAFNAYFCSPMLFVILISFGFLSANNNFSWKEYSKLILAIMILSLITSFMYLDFFAFKEGYVTTGYMIGLWFKLLFFDYGKWMIWIIIGGSALVKVVTNHFSLSNKSWNIVKIITLVITSIFLIIVLIFSINLQLTSKLYWYDNFNWDLFYVSFREGGFLQLIPGLLAFLVGLNFQWWINWEKIKDNVVYSLLSFSLFIVIISCRMIFYFPLIYWDIMEILQALFLFIPFIMLNINYNKILAFLFHGTTFILFFHIAFNKVISVEFMTGLLLRLIFGLNVVRRAVEFVNNNFFVTIIYSFVKMLILIFFCAFLSRQYVKLFKFEVFAIEKKKAIIH
5	SHM_00050	Main chromosome	3384..3662	CDS	hypothetical protein	A0A533R6E1_9MOLU, Uncharacterized protein, 4.6e-233			TTGAAAGTAACTTTAACAGATAAGCGTTCTGATTTAAATACAATTAATGATTTATCAGGAATGGATCCAATTATTGTTAATCCTAATTTAACATATCAACAAATTAATAAGAATGTTATTAATACTTCTAATCAATTAAAGAGTGATCCTTTAACTGGTAATTTCACAATTCAATATTTTAGTGATAAATTTGCTAAACATGTAATTAATAACTATTATCAACAAGTTGGTATGGTTTATGTTATTATTACTCCTGATTTTCATACAGGAACTAAGTAA	MKVTLTDKRSDLNTINDLSGMDPIIVNPNLTYQQINKNVINTSNQLKSDPLTGNFTIQYFSDKFAKHVINNYYQQVGMVYVIITPDFHTGTK
6	SHM_00060	Main chromosome	3786..4064	CDS	transposase	A0A533RGK8_9MOLU, Uncharacterized protein, 4.5e-73			ATGACCAATATTAACTCATATACCGACGAATTTAAAAAGCAAATAGTAGCTTTATATCAAAGTGGTAAGTCAGTGTCTTGTCTTGCTAAAGAATATAATGTTACAAGAGCAGCTACTTATAAATGAATTAAACAATTTACTAATTCAGGTAGTTTTAAAATTAAAAATAATCTTTCAGATTTAGAAAAACAATTAATTCAAGCAAATAAAGAATTAAAACAGTTACGAATGGAAAATGATATTTTAAAGCAAGCAGCACTAATAATAGGCAGAAAATAG	MTNINSYTDEFKKQIVALYQSGKSVSCLAKEYNVTRAATYKWIKQFTNSGSFKIKNNLSDLEKQLIQANKELKQLRMENDILKQAALIIGRK
7	SHM_00070	Main chromosome	4106..4321	CDS	hypothetical protein	A0A1H8CYN5_9FIRM, Transposase, 1.2e-29			ATGTGTCGTTTTTTAAAACTCTCTAAATCAACATATTATTTTAATTTAAAGAAAAAAGAAAAAATTCAAAATAATATTTATGATGAAGCTGTTATTAGTGCTTTTAAAGAAAATAAAGAAGTTTATGGTACTAGAAGATTAAAAGTCATACTAGCAAACCAAGAAATTTATTTATCACGCAGAAAAATTAAAAAATTATGAATAAGCATAATTTAA	MCRFLKLSKSTYYFNLKKKEKIQNNIYDEAVISAFKENKEVYGTRRLKVILANQEIYLSRRKIKKLWISII
8	SHM_00080	Main chromosome	4303..4902	CDS	hypothetical protein	A0A4P8XJE8_9BACL, Transposase-like protein, 8.4e-09			ATGAATAAGCATAATTTAATATCAAAATACACTAAATTATCATTCAAAAATCATCATAATAAAGTCAATGATAGTCAAATTACCAATCTTGTTAATAGAGACTTTAATAATAGAATTAAAAATGAAGTTATTGTCAGTGATTTAACTTATGTTCAAGTTAATGGTAAATGAAACTATATTTGCCTATTAGTAGACCTGTACAACCGCGAAATTATTGGACATAGTGTTGGAGTTAAAAAAGATGCATCATTAGTACATCAAGCATTTATGCACTCAAATCGCTGTTTAAAAGATATTCAAATATTTCATAGCGATCGCGGTAATGAATTCAATAATAAAACTATTGATAAACTTTTATTAGCATTCAATATTACCCGTTCTTTAAGCAAAAAAGGATGT…	MNKHNLISKYTKLSFKNHHNKVNDSQITNLVNRDFNNRIKNEVIVSDLTYVQVNGKWNYICLLVDLYNREIIGHSVGVKKDASLVHQAFMHSNRCLKDIQIFHSDRGNEFNNKTIDKLLLAFNITRSLSKKGCPYDNAVAEATFKTFKTEFINDKNFTSLIQLKLELFDYINWYNNIRIHSTLNYLTPVKYHEQMSTKK
9	SHM_00090	Main chromosome	5155..6774	CDS	hypothetical protein	A0A544TMI5_9BACI, IS3 family transposase, 2.6e-94			ATGGAAAAAGAAAATCTTGCTAAAGTTACTTTCAATAAACGAACAGAAAGAAATTCAATAAAAAAGTTGAAAAGACAAGCTATTTTTAGCACGGCAAATCCATGAAAAGCAATCTTTATTATGGTCACACCACCTTTAATTGCTGTAATTATTTTTTCTACTTATCAAATTTTTGATAAATGAATTGCTACACAATGAGGTGGACAAAGTATTATTGATCGTTATAATAATTATCAAAATTCAGGAATAATGATAACTGCTGAACAAGCATTAAAAATTATTAATATTGCTACTACTTATGCTGCTGTTCCTTCTTCAATGATGGTTTCCTTTGCTTTAATGGTTGCTACTGGAACAGGTATTAAGTTTTCAATTGCATATGGTCAAAATAAACGAGAA…	MEKENLAKVTFNKRTERNSIKKLKRQAIFSTANPWKAIFIMVTPPLIAVIIFSTYQIFDKWIATQWGGQSIIDRYNNYQNSGIMITAEQALKIINIATTYAAVPSSMMVSFALMVATGTGIKFSIAYGQNKREQMSEYLGNGFLLSFLVSIVLMIIMYFSCQGIIEFQAGSDAGSNPVIREIIIKEAVRFSQILILATPLLFFAYFLVSLLRSEGMMLWTILINVAACLVNISLDFIFVIPGKIGMEGTAYATIIAWASINLFSIGIIWYSANNLRFKVAHLKLKWVIVTGILLIGATSLLQNIAQSILAMVTTKILNTLPPPHYHGGGSTGIPVFVQLYGGIMPWLILINAPIIGITQGARALIGYVYGSKDFSRVWQLMWRLTLLLLLLLIASVLLV…
10	SHM_00100	Main chromosome	complement(6925..7239)	CDS	transcriptional regulator	A0A533RAB9_9MOLU, Uncharacterized protein (Fragment), 5.9e-178			ATGGTAATTGGTGAAGAAAGGATTAAAAATTTTATGCAAAAAAGTCAGATAGCACGAGCTGTACAAAAAAAATTAGAATTATCAGAAAAAGAATACAAAGAAGTGTTAGAATTTATCTTAGATAAAATTGCTACTGCTTTAATTAAAGGAGAAAAAGTAACACTACGTAACTTTGGAACTTTTACTATTAAATACCGCAAAGCTCGACCGGGAGTAAATCCACAAAATTCAGAACCGATGGCTATTCCTAGAAAACGAGTAGTTAAATTTAATTCTTGTAAAGCATTAAAAAAGAGAGTTAATGAAGGTAAATAA	MVIGEERIKNFMQKSQIARAVQKKLELSEKEYKEVLEFILDKIATALIKGEKVTLRNFGTFTIKYRKARPGVNPQNSEPMAIPRKRVVKFNSCKALKKRVNEGK
11	SHM_00110	Main chromosome	7461..7619	CDS	hypothetical protein	A0A1D3TYM9_9FIRM, DNA-binding protein HU-beta, 1.6e-16			ATGCAAATGAAAAATTTATTAAGACTTATGGGTGCATTAGCCCTAACAACAGTAGCTACTACTTCAGTTGTAGCTTGTGGTGATCAAACTGTAGTTAATTTAGATACAGTATTAAAAAAAGAAAGAATTAGGTCCAATTTCAGTTGTTGATATTACTAA	MQMKNLLRLMGALALTTVATTSVVACGDQTVVNLDTVLKKERIRSNFSCWYY
12	SHM_00120	Main chromosome	8290..8709	CDS	30S ribosomal protein S12 rpsL	A0A533RB31_9MOLU, Uncharacterized protein (Fragment), 1.0e-07			ATGCCAACAATGAACCAACTATTACGTAAAGGACGTACAGATAAAAAATACAAATCTAAATCACCAGCGTTAAATGTTTCATATAATTCATTAACAAAAACAACTTCTTCAATTAGCAGTCCGCAAAAAAAAGGTGTAGCGCTTGTAGTTACTACAAGAACACCAAAAAAACCTAACTCAGCTTTAAGAAAAATTGTTCGTGCTCGTTTAACTAACGGTATGGAAGTTACTGCTTATATTTCTGGAGAAGGTCATAATTTGCAAGAACATGCTATTGTTGGAATCCGTGGTGGAAGAGTTAAAGACTTACCTGGAGTTAGATACCATGTTATTCGTGGGTATTCTGATACTGCCGGAGTAGTAAATCGTAATCAAGGTCGTTCTAAATACGGAACTAAA…	MPTMNQLLRKGRTDKKYKSKSPALNVSYNSLTKTTSSISSPQKKGVALVVTTRTPKKPNSALRKIVRARLTNGMEVTAYISGEGHNLQEHAIVGIRGGRVKDLPGVRYHVIRGYSDTAGVVNRNQGRSKYGTKKPKDKK
13	SHM_00130	Main chromosome	8724..9191	CDS	30S ribosomal protein S7 rpsG	A0A3P1SBL6_9FIRM, 30S ribosomal protein S12, 3.6e-61			ATGCGTAAAAATCAAGCTATTAAAAGAGAATTAGTTGCTGATCCAATTTATGATTCAAAAATTGTTACTCAATTAATTAACGCCATTATGATTGATGGTAAAAAAAGTGTAGCTCAAAAAATTGTTTATAATTCTTTTAAAATTGTTGGAGAAAAAACCCAACAAGTACCATTAGAAGTATTTGAAAAGGCAATTGCTAATATTACACCACAATTAGAAATTAAAACTCGAAGAATTGGTGGTGCAAACTATCAAGTTCCTATTGAAGTTAGTGCTACTCGTAAGATAACTTTAGCAATTCGTTGATTAGTTTCTTATTCACAAGCAAGATATGGTAATAGTATGCAAGATAAACTTGCAGCTGAGATTATGGATGCTGCTACTGGTAATGGTTCATCA…	MRKNQAIKRELVADPIYDSKIVTQLINAIMIDGKKSVAQKIVYNSFKIVGEKTQQVPLEVFEKAIANITPQLEIKTRRIGGANYQVPIEVSATRKITLAIRWLVSYSQARYGNSMQDKLAAEIMDAATGNGSSIKKRDEIHRMAEANKAFAHYKW
14	SHM_00140	Main chromosome	9207..11309	CDS	elongation factor G fusA	R5PQB1_9CLOT, 30S ribosomal protein S7, 6.9e-69			ATGGCAGAAAAATCAGGTCGAGAATATTCACTAGCAAATACTAGAAATATTGGAATTATGGCTCATATTGATGCTGGTAAAACTACAACAACAGAAAGAGTTTTATATCATACTGGTAAAATTCATAAAATTGGTGAGGTACATGAAGGTGCCGCAACTATGGACTGAATGGAACAAGAACAAGAACGTGGTATTACTATTACTTCAGCTGCAACAACTGCTGTTTGAAGAAATAATCGAATAAATATTATTGATACTCCGGGTCACGTTGATTTTACTGTTGAAGTTGAACGCTCATTAAGAGTTTTAGACGGAGCAGTTGCTGTATTAGACGCGCAAACTGGAGTTGAACCACAAACCGAAACTGTTTGAAATCAAGCAACTAGGTATAATGTACCA…	MAEKSGREYSLANTRNIGIMAHIDAGKTTTTERVLYHTGKIHKIGEVHEGAATMDWMEQEQERGITITSAATTAVWRNNRINIIDTPGHVDFTVEVERSLRVLDGAVAVLDAQTGVEPQTETVWNQATRYNVPRIVFANKMDKIGADFAHSIQTLKDRLGANAHAIQWPIGAEDAFDGIIDIIEMKAYHFDGKPNEDYKEIAIPEELKDVIASRREELLEALSHFDDDFFMKYAEGEVTVAEIKTVIRKATIAAEFFPVLCGSAFKNKGVKLMLDAVIDYLPSPLDVPAIKGILPVSSKEVERHSSDEEPFSALAFKIMTDPFVGRLTFFRVYSGTLESGSYVLNSTKEKKERVGRILQMHANSRGEIKKVYAGDIAAIVGLKDTTTGDTLCDEKHEVI…
15	SHM_00150	Main chromosome	11413..12669	CDS	elongation factor Tu tuf	A0A0H3XLM4_9MOLU, Elongation factor G, 0.0e+00			ATGGCAGAAAAAGAAGTAAAAAAATCAAAGCCTGTATCAACAGGCCCAAAACAAAAATTTGAACGTACAAAACCGCACGTTAATGTTGGAACAATTGGTCACGTTGATCACGGAAAAACAACATTAACTGCTGCAATTACTAGTTATTGTTCAAAACATGAATCAGATGGATATAAAGGTATGTTTAAGGACTATGCTTCTATCGATGCTGCTCCAGAAGAAAAAGCACGTGGTATTACTATTAATACAGCTCACGTTGAATATGAAACACCAACTCGTCACTATGCACACGTTGACTGTCCAGGTCACGCTGACTACATTAAAAATATGATTACAGGTGCAGCTCAAATGGATGGTTCAGTGTTAGTTGTTTCTGCAACTGATGGTCCAATGCCACAA…	MAEKEVKKSKPVSTGPKQKFERTKPHVNVGTIGHVDHGKTTLTAAITSYCSKHESDGYKGMFKDYASIDAAPEEKARGITINTAHVEYETPTRHYAHVDCPGHADYIKNMITGAAQMDGSVLVVSATDGPMPQTREHILLARQVGVKKIVVFLNKCDMESVDDDVLELVEMEIRELLTKYEFEGDDTPIIRGSARGALDGKKEWEAKIKELLTAMDEWIPTPKREVDKPVLLAVEDVFTITGRGTVATGRIERGTLKVNDEIDIIGINKGLKKVVVTGIEMFRKLLDEAQAGDNVGVLLRGVKREDIQRGQVIAKPGSVTPHTKFKGEVYILTKEEGGRHTSFNPGYRPQFYFRTTDVTGSMGNFINKGEKSELIMPGDNVTITVELIHPVALEKGTQF…
16	SHM_00160	Main chromosome	12772..13419	CDS	putative NAD(P)H nitroreductase	A0A533R677_9MOLU, Elongation factor Tu, 3.5e-276			ATGTCTTATGTTAAAGAACTGGAAAGTCTAATTTTAAATCGTAAATCAATTCGTAATTATGATCCTAGTAAAGTTATTAGTGATAGTAAAATTAACGATATTCTTAACTATGTGCGTCATACCCCATCTTCATATGGTTTAGAACCATGAAAAATTTTAGTTATTAGTAATTCTAAAATTAAAGCACAATTGCAACCAATCATAAATAATCAACAACAAGTTAGTACTTGTTCACATTTATTTATTTTATTAAGTTATAGTGGTGAAAATTTCAATACTAGTAATCAATGATTTGTTGATACTGTTATGAAAAGACGTAATTTAACAAAACCACAATACGAAATTTATAAATCAACATTTAATAATTTCTTTGATCATGACAAAAAAACACAAATAAAT…	MSYVKELESLILNRKSIRNYDPSKVISDSKINDILNYVRHTPSSYGLEPWKILVISNSKIKAQLQPIINNQQQVSTCSHLFILLSYSGENFNTSNQWFVDTVMKRRNLTKPQYEIYKSTFNNFFDHDKKTQINHWAQCQTFILLQNLLLLLTAHEIDNVVLGGFNEQQLLTYLESNKIIEPNKYHVTILVSAGYGYPSKTKIIKNEVSEISTLIK
17	SHM_00170	Main chromosome	13442..14029	CDS	hypothetical protein	A0A310SMM4_9HYME, Elongation factor G, 3.1e-42			ATGGAAAAATTAAAAATAAATAACTTAGATATTGAATTAAATATTAATGTTATTGGTAAATTTTTAGATAAGATTGAATATCCAATTCTTATTTTTGATTTTGAGACTTTTCGTAATTTATTACATAAAAAAAAGAACAATTCGTATGCTCATGATTTTGAAAAAATTTTTTCAATTGCATTATTAATTATTAATAAAAAAGAAGATTTAAGTGTCAGTAATTTACAAAATAAAAAGTTACATTTATTCGTTAAAACTGTTATTCCACAACCAAATATTTTAAATGAAGATTTAAAACTTGTTAAACATCAACAACAGTTTTTTAAATTTTTAACTAATAAGTTATTAAAATATAACATTAAATCTTTGATTTTACTTGGTGCCAGAACTGAAATATTA…	MEKLKINNLDIELNINVIGKFLDKIEYPILIFDFETFRNLLHKKKNNSYAHDFEKIFSIALLIINKKEDLSVSNLQNKKLHLFVKTVIPQPNILNEDLKLVKHQQQFFKFLTNKLLKYNIKSLILLGARTEILMLKNYLSYHNDESKFKNKVSYFFQKHKIFDLYDIWNNDQVLNLPLYKKGLHLDVGATKKLQY
18	SHM_00180	Main chromosome	complement(14267..15178)	CDS	transposase InsI for insertion sequence element IS30D insI4_1	A0A6J4X3M0_9MOLU, Hypothetical protein, 8.5e-118		YES	ATGTGGGGAGAAGTCCGATTTAAAGTTAAAATTAGTGAAATAGCTAAAAATCTTAATCGAAGTATTAGTACTATTATTCGAGAAGTTAATAGAAATAAAGATAATGATCATTATTTTTCATTAATTGCACAAAATAAAGCTGTAAATAGAAAAAAATCACATATTATTTTTCATAAGTTTAAATATAAAGATTTAGTCAAATATATACAACAAAAACTATTATTGGGCTGATCACCTGAACAAATTTATGGCAGAATTAAAAATTTTCATAAACAATGAGCTATCAGCTTTAAAACAATTTACAATTGAATTTATTCTGGATTATTTGATAAAGTTACTAGTAAAAATTTAAGAAGAAAAGGTAAAAAACGAAGATCTCAAGAAAATCGTGGTAAATTT…	MWGEVRFKVKISEIAKNLNRSISTIIREVNRNKDNDHYFSLIAQNKAVNRKKSHIIFHKFKYKDLVKYIQQKLLLGWSPEQIYGRIKNFHKQWAISFKTIYNWIYSGLFDKVTSKNLRRKGKKRRSQENRGKFNGKSIKERDNNVNDRITLGHWEGDTIVSSRGKSKSCLITLVERVSRFTLAMLVKNKTTKVINKNIIHYLSILPKNIVKTITFDRGKEFANWQQLEKKLDVKIYFANPYSPWQRGTNENTNGLIREKFPKKFIFSKTNKNEVHKFILSLNQRPRKILNYLSPIEYLNRKII
19	SHM_00190	Main chromosome	15197..16018	CDS	DDE transposase	A0A239TC06_9FIRM, Transposase and inactivated derivatives, IS30 family, 1.4e-69			ATGAAACTGAATGAATTCAACAATGCTTTTCAAACTGAACAGCAATGTCTTGCATATATAGCAAATTTAAAAGAAAACAAATGTATTAGGTGTTTTAGTTTTAATTTGAATACTTCTGATTTAAAAAGAATGAGATGTTTAAAATGTAATCAAACATTTAGCATTCTCACAGGCACCATATTTTCAAGGTCACAAACATCTTTAACATCTTGATTTTATCTTATCTTTAGATGAATAAACACCAAACATGGAATTCTATCAACAGATATTGCAAAAGAATTGGGAGTGACTTTGAAAACTGCTTGAAGAATGACTCATAAAATCAGAACACGTATTGCAAAACAAAAACCTCAATTTATTGTTGAAGGTACAGTGCAAATTGATGAAATGTATCTTTCA…	MKLNEFNNAFQTEQQCLAYIANLKENKCIRCFSFNLNTSDLKRMRCLKCNQTFSILTGTIFSRSQTSLTSWFYLIFRWINTKHGILSTDIAKELGVTLKTAWRMTHKIRTRIAKQKPQFIVEGTVQIDEMYLSHMGFKKQGRSLVNKTLIVGIYQKTTNNLIVKVLKNAKSKNLLQFAKNHISSKCLVYTDSWKGYCDFKSVFTKHETVNHQDGYVSKTGVNTNQIESVWKHIRRTFKTHIKVAKHHVHLYAKEAAYKFNKIPSFETVILCLI
20	SHM_00200	Main chromosome	complement(16111..16512)	CDS	hypothetical protein	A0A1Y5S1C5_9PROT, ISXO2-like transposase domain protein, 5.1e-39			TTGGTTCAGAAAATTTTATTACAATTAAAATTAAATTTATATAAAGGAGTAAAAGAAGAAACAAATAAAGTTGAACTAGTAGATCAAACAGTAGGATACGATGTTTCATTAAATTTATTTGTTAAACAAAACTTAAAATTTTTAACAACTCCAACTGTAAATTGTAAAGCAGATATTGCTGAATTTAAAACTATTTTAGTAAAAGAATTAAAAAAACAAAATGGTTTTTCTAAATTAGATATTAATATGATTAATATTGTAAAAGTAGATGGTGATCCTTTAACTACAGAAGATTTAAAAGAACATGATACACATGTTAAATTAACATTAACAGATGAGGGAAAAAACCATTTTATTGGTGAAAATAATGATTTAAAAGTTAATTGGGTTCCAGAAGTT…	MVQKILLQLKLNLYKGVKEETNKVELVDQTVGYDVSLNLFVKQNLKFLTTPTVNCKADIAEFKTILVKELKKQNGFSKLDINMINIVKVDGDPLTTEDLKEHDTHVKLTLTDEGKNHFIGENNDLKVNWVPEV
21	SHM_00210	Main chromosome	complement(16469..16855)	CDS	hypothetical protein	A0A533RI24_9MOLU, Uncharacterized protein, 1.7e-74			ATGAAAAAATGATTAAATATTTTAGGAACGATTGAATTTACAACAGTAAGTACAACAGCAATAGTTGCTTGTAAAACATCAGAAAGTATTTTAAGTAAATCATTTGCTTCTAGTTATAATTTTGATGACTTTAGTAATTTAGAAGGTTTTGGTATTAAATATAACGAAGAAAATAATACATATGATTTTGTTTGATCAAAATTAACAGTAGATTTAGCAACAATTATAGTACCAATTAATAATACAGTTCCAGTTCAAAAAATTTCCAAAGATAAAAATATTGAAGTTAAAGAAAATGAATTAGTAGCAATATATTCTGCAGAAGATCAACAAGGTTTAATTATTGGTTCAGAAAATTTTATTACAATTAAAATTAAATTTATATAA	MKKWLNILGTIEFTTVSTTAIVACKTSESILSKSFASSYNFDDFSNLEGFGIKYNEENNTYDFVWSKLTVDLATIIVPINNTVPVQKISKDKNIEVKENELVAIYSAEDQQGLIIGSENFITIKIKFI
22	SHM_00220	Main chromosome	complement(17065..17646)	CDS	protease	A0A533RI24_9MOLU, Uncharacterized protein, 3.6e-73			ATGAATTGAAAAGAAATAATGAGTAATAATGAGAAGTTTAAAGTAGCTATTTTTTTAGCAACAGGCTATGAAATGGGTGAAGTAATAATTACTATTGATCTATTAAGAAGGGCTAATATTGTTATTGATTTAGTAAGTATTGAAAATGACTTAAAAATCAAATCAAGTCATAATGTTTTTATTTTATGTGAAAAGAAAATCAGTGATATTGATTTGTTAAGTTATAAGATGCTAATTTTACCGGGTGGTAAAGTTGGAGTAGAAAACTTAAGCAAAAATGAATTATTAAAATCAATATTAGTTATTTTTGCTAAAGATAGTAATAAGTTTATTGCTGCTATTTGTGCAGCACCCCAAATTTTAGGTCAATTAAATTTAATAGATAACAAAAAAATTACG…	MNWKEIMSNNEKFKVAIFLATGYEMGEVIITIDLLRRANIVIDLVSIENDLKIKSSHNVFILCEKKISDIDLLSYKMLILPGGKVGVENLSKNELLKSILVIFAKDSNKFIAAICAAPQILGQLNLIDNKKITHYPGTNIGLNKSIILDEKVVVDNNIITGKSIGAAFEFGLKLIEVLESKEISEQIKKQLVF
23	SHM_00230	Main chromosome	complement(17621..18466)	CDS	deoxyribonuclease	A0A533RBZ4_9MOLU, DJ-1/PfpI family protein, 1.5e-114			ATGGCTAATAATGGAATTTTTGATACTCATTGTCATTTAATGTCAAAACATTATGATGAAACAGAAATATTAAAATTATTAACTGATGCTTATTCAGCAGGTGATAGCATTGGTAGTATTTGTAATGTTGGTTTTGACTTAAATACTAGTAAGCAAGCTGTTAGTCAAATTTATGAATTTGAGAGTGAAGAAAAAATTCCTAATCTTTATGCAGCTGTAGGTATTCATCCAACAGAAGTAAATACTTGCGATAGTAATACTATTTCAGAATTGAAAAAATTAATAGCAACCGGTAAAGTAGTTGCTATTGGTGAAATTGGATTAGATTATTATCATAAATTTACAGAACCACAATTGCAAAAAAAATGATTTATTGAACAATTAAAATTAGCTAAAGAA…	MANNGIFDTHCHLMSKHYDETEILKLLTDAYSAGDSIGSICNVGFDLNTSKQAVSQIYEFESEEKIPNLYAAVGIHPTEVNTCDSNTISELKKLIATGKVVAIGEIGLDYYHKFTEPQLQKKWFIEQLKLAKEHKLPVLLHIRNAFEDAFEIIKKENITNGVLHCFTGTKVIAEKFIKQGFYISFAGNVTYKNALKLQEVAKNIPINKILVETDAPYLTPEPKRGKNRKNGLTINHPENIIFTVNKIAELKKIPKQSIINATRENAINVFKLNNELKRNNE
24	SHM_00240	Main chromosome	complement(18484..19839)	CDS	tRNA modification GTPase MnmE mnmE	A0A533R7Z9_9MOLU, TatD family deoxyribonuclease, 1.3e-183			ATGTTAAATGATACTATTACTGCAATTGCAACCGCACCTTTAAATCAAGCAATCAGTATTATTAGAATTTCAGGAAAAGATACTTATGAGTTATTAAATAAGGTTTTTGATAAAGATATTTTAAATCAGAAAGGTCACACTTTAATAACAGGATATATTATTGATCATAATAAGAATAAAATTGATCAAGTTGTTTTGGCATGTTATCGCGCTCCCAAATCTTTTACAGGTGAAGATACAATTGAAATTAATTGTCATGGCGGAGTGTTAATAACACAAAAAATTTTGCAATTATTACTATCTACAGGTATGAGAATAGCAACAAGAGGAGAATTTACGAGAAGAGCTTATTTAAATGATAAAATTGATTTAATTGAAGCAGAAGCTATTAATGATTTA…	MLNDTITAIATAPLNQAISIIRISGKDTYELLNKVFDKDILNQKGHTLITGYIIDHNKNKIDQVVLACYRAPKSFTGEDTIEINCHGGVLITQKILQLLLSTGMRIATRGEFTRRAYLNDKIDLIEAEAINDLIMAENNTILKTAINSLSGKTRVLIDELSSELLTLIANITVNIDYPEYDGVEEKTINNVIPLVEKFLNKIKVIKEHSKITKTIKEGINTVIIGKPNVGKSSLLNVLLNEDKAIVSNEEGTTRDLVEGKINLGDISLNLIDTAGIRHTLNDIEKAGIDKSHKALNEADLIILVLDGSKDLSVEDKQLLEKIKHKNYLIAINKTDLRLKLKLDIKNNFNVVKVSAIMAEIENLILGIKNKIITTEINFDKELLFANTRQLAYLDEIELS…
25	SHM_00250	Main chromosome	complement(19892..20119)	CDS	hypothetical protein	A0A533R813_9MOLU, tRNA modification GTPase MnmE, 1.1e-277			ATGTGGGGAGAAGTCCGTTATTTAAATATTCAAAAACAAAATTTTAAAATTAGAATATATGAAATTATAAAAAAAATAAGAATAAGTAAAGAAATGTTTCATTTTGAATCAATGCCTAATAACCAAAGAAAAATTATACATGAAATAGTTAAAAATATTGAAGGAATATCAAGTTTTTCTGAAGGTATAGGTTATAACCGACATGTAGTAATTAGATTGGAAAATTAG	MWGEVRYLNIQKQNFKIRIYEIIKKIRISKEMFHFESMPNNQRKIIHEIVKNIEGISSFSEGIGYNRHVVIRLEN
26	SHM_00260	Main chromosome	20138..20959	CDS	hypothetical protein	A0A6J4WPI6_9MOLU, RNA-binding protein Jag, 4.2e-36			ATGAAACTGAATGAATTCAACAATGCTTTTCAAACTGAACAGCAATGTCTTGCATATATAGCAAATTTGAAAGAAAACAAATGTATTAGGTGTTTTAGTTTTAATTTGAATACTTCTGATTTAAAAAGAATGAGATGTTTAAAATGTAATCAAACATTTAGCATTCTCACAGGCACCATATTTTCAAGGTCACAAACATCTTTAACATCTTGGTTTTATCTTATCTTTAGATGAATAAACACCAAACATGGAATTCCATCAACAGATATTGCAAAAGAATTGGGAGTGACTTTGAAAACTGCTTGAAGAATGACTCATAAAATCAGAACACGTATTGCAAAACAAAAACCTCAATTTATTGTTGAAGGTACAGTGCAAATTGATGAAATGTATCTTTCA…	MKLNEFNNAFQTEQQCLAYIANLKENKCIRCFSFNLNTSDLKRMRCLKCNQTFSILTGTIFSRSQTSLTSWFYLIFRWINTKHGIPSTDIAKELGVTLKTAWRMTHKIRTRIAKQKPQFIVEGTVQIDEMYLSHMGFKKQGRSLVNKTLIVGIYQKTTNNLIVKVLKNAKSKNLLQFAKNHISSKCLVYTDSWKGYCDFKSVFTKHETVNHQDGYVSKTGVNTNQIESVWKHIRRTFKTHIKVAKHHIHLYAKEAAYKFNNIPSFETVILCLI
27	SHM_00270	Main chromosome	complement(21013..21432)	CDS	hypothetical protein	A0A1Y5S1C5_9PROT, ISXO2-like transposase domain protein, 4.8e-39			ATGGAAATTAAATCATTTAAAAAAAATATTGATTTAGAAAAAACTATCAAAAATTTGCCCCCCAAAACATTTTATATAAAATTAGCTATAGAAAAACGTTTATTTAAAACTATTACTAAAATTTTTATTTTTAATGAAAATGATGTTAAAAATTATTTGAATGATAAATGACATGATTTATTGGAACTTTTTAATATAAAAAATTATCAAGAAGAAATGATATTAAATGGTAATAAATTTTATATTAATATTAATTGTAAGTATAAAAATTCAATTTTAATTGGCAAAAAAGGTTATACAATTAGTGCTTTACAAAATTTACTTATTACTTATTTAGAAATAAAATTTAAAAGAAACTATCAAATAGTAATAAATGTTAATAATTATTTAAGGCTTTTC…	MEIKSFKKNIDLEKTIKNLPPKTFYIKLAIEKRLFKTITKIFIFNENDVKNYLNDKWHDLLELFNIKNYQEEMILNGNKFYININCKYKNSILIGKKGYTISALQNLLITYLEIKFKRNYQIVINVNNYLRLFSLYVLF
28	SHM_00280	Main chromosome	complement(21458..22639)	CDS	membrane protein insertase YidC	A0A533R841_9MOLU, R3H domain-containing protein, 2.2e-73			ATGCAATATAAAAAGTTTTTATTTCCTGAACAACAGAAAAAAAACGTTTGATTAAAAATAACATGAAAATGAACTAAAATTATTTTAGGAACTTTTTTATTGATGTCAACACTTTGAGGTTGTGGTCAGACTATGGGTGATCCTAATGTTGCAACTAGTGATGTTATTTCAGCTTATGATTTTCAAAGATATAATGTAGCGGCTGTTTTTTTTGAATTACTTATTGGTAACAGTGATGTAGCAAAAAATCACATTTTTCATTTTAATGGTAATAATATTTATGAATATGGATTTACAGGGATTAGAACATGAAGTGAAGCTTGAACGCAAACTAAATCACCGTTCTTTGGAATGTTTGTTTATCCAATCGCTTGAATCTTAGTTAGTATTTCTGTTGGA…	MQYKKFLFPEQQKKNVWLKITWKWTKIILGTFLLMSTLWGCGQTMGDPNVATSDVISAYDFQRYNVAAVFFELLIGNSDVAKNHIFHFNGNNIYEYGFTGIRTWSEAWTQTKSPFFGMFVYPIAWILVSISVGLSGGVDVNSKYWSVSVIFAIIFTTLIIKLITLVFTFKAQQNQEKMQSVQMKTSEIQAKYKHSRDPSAKQKQQMELMAIYKKEGINPMAAFIPMFLSLPFLTAMFTVMKSTNLLKNTVVGAISLVEQPWTMVTHGQFMYLIIIVIYIPTQLVSMLLPMFLNRSRQKIKTKEAKAALKKQVIIQSVMIFMFLFYVCVAPSGLGIYWIISGILQIFQTFGFHYYNKHKRSRYKKNGTISTPFSSKIKKIFTKSEIVVQPKKNK
29	SHM_00290	Main chromosome	complement(22653..22982)	CDS	ribonuclease P protein component rnpA2	A0A533R808_9MOLU, Membrane protein insertase YidC, 4.4e-257			ATGGAAAAAAAATACCGCCTTTTGAAAAATCATCATTTTAAATATTTAATTAATGAAGGAAAAAGTATTTCAAATGGTCAATTTTTTATCTATTATATGAATAGAGTAGATTTTGAAACTATACGAGTAGGCGTATCAGTAGGAAAAAAACTAGTTCGTTTTGCTTTTGCACGTAATAAGATTAAACGTCAAGTACGAGGAATGTTAGTAGATATTAAAAAAGATTGACCAGTAGATATAGTAATTATGATTAGAAAAAATTATTTATCTAATACATATGAAGAAAATCTTAGTTCTTTATTACATCTTTTAATGAAAATCCCATTATAG	MEKKYRLLKNHHFKYLINEGKSISNGQFFIYYMNRVDFETIRVGVSVGKKLVRFAFARNKIKRQVRGMLVDIKKDWPVDIVIMIRKNYLSNTYEENLSSLLHLLMKIPL
30	SHM_00300	Main chromosome	complement(23012..23146)	CDS	50S ribosomal protein L34	A0A533R806_9MOLU, Ribonuclease P protein component, 8.3e-66			ATGAAACCGACATATCAACCAAGTAAGAGAAAACATCAAAAAACTCATGGTTTTTTTGCAAGAATGAAATCTGCAACAGGGATTAATGTTATTAAAAGAAGACGTCAAAGAGGACGTAAAAAATTAACAGCATAG	MKPTYQPSKRKHQKTHGFFARMKSATGINVIKRRRQRGRKKLTA
31	SHM_00310	Main chromosome	23410..24789	CDS	chromosomal replication initiator protein DnaA dnaA	A0A533R843_9MOLU, 50S ribosomal protein L34, 8.2e-23			ATGAATAACACTGATAATAATTGAGAAAACTTTCAAAACATTTGAAATAAAGTTAGAAATTTTCTTCAATATGATGAAATGATTGATCCAAGTATTTTTAATAACTATATTAAAAACACTTATATTTATGATATTTTTGAAAATAAATGTTTAATTATTGTTGATTCACTATTCGCAAAAGAAATTTTAACTAAAAATATAACATTTAAAGTTAAAGAAATTTTAGAAAGAATTATTCAACAAAATCTTCAAATTGAATTTTTAGAACTTAATGAAGCAAAGAAGCAAAAAATATATGTAGAAAAAGATTTTGTTGAATTTAATAAATTGCAACAAATTAAAAAACAATTTCAATTTAATAACTTTGTTAAAGGAGAATCAAATAACGATGCTTATCAA…	MNNTDNNWENFQNIWNKVRNFLQYDEMIDPSIFNNYIKNTYIYDIFENKCLIIVDSLFAKEILTKNITFKVKEILERIIQQNLQIEFLELNEAKKQKIYVEKDFVEFNKLQQIKKQFQFNNFVKGESNNDAYQAAFSITIELGRYWNPLFIYGNSGLGKTHLLHAIENEILTKYNNQKKVLYLSSEEFGRMVPEIIKQNINDIEKFKDSFNQYDVLLVDDIQFLANRSKTNEIFFHIFNSFVNKQKQIVITSDKHPDDLYGFEERNVSRFQSGLSVGIDSPDFETSLIILKEKIKSLNYDPSIFTEESLSFIALNFNSDVRKLEGALNRLIFYSILYIKPNHLIVLEDVMKAFKTSNTSLKEKLTIKKIKTIVSEYYNIPIKLLISTSRVKTITIARHV…
32	SHM_00320	Main chromosome	24968..26155	CDS	DNA polymerase III subunit beta dnaN	A0A6J4WTG2_9MOLU, Chromosomal replication initiator protein DnaA, 2.5e-292		YES	ATGAAAATTGAAATCAAAAGTTCTATATTATTCAAAATAATAAAAAAAATAATAAAAATAACAATTTCTAATAATACTTATGAAGAATTATCTTGTTTTTTATTAGAAGTTGAAAAAGAAAAAATAATTTTAACTGCATCTAATGGTAATTTATCATTAAAATATGAACTAAATAATAATGAAAAATATTTAAAAATATTAAACATCGGTTCAGTATTAATTAATACTAAAATTATCTATGATATTTTTAGTAAACTAGAAGATGAATGAATTTTATTTGAACTTAAAATTAATAATTTAATCATTAGTAATTTTAAAAATGATAATAATGATTTTATCTTTAAATTAAGTACAATGACAATTGAAAAATTTCCAAAAATCAACTTTAACAAAAATATT…	MKIEIKSSILFKIIKKIIKITISNNTYEELSCFLLEVEKEKIILTASNGNLSLKYELNNNEKYLKILNIGSVLINTKIIYDIFSKLEDEWILFELKINNLIISNFKNDNNDFIFKLSTMTIEKFPKINFNKNIKNKVSFNKNLLQNINEQIAFATNTNNNKPALSGINFKFNDQKLFVTATDGYCLAKKWFSFEEKLEFNNKEFNIPVHLLNEIDKITSDLNSNINFYFENNYNLIIEIENFLFQTRMIEGTYPNTDDIIKNIIEKEKNIIEINNVREFLKIIELSIILAKKDTSPMIQFWINVEKNDFKINCLSNNDSIGEVIEQFKKFHIVKSKSLKEEIKVVFNSKLIINALKSFNKCKKVNLKISWPKNYTIIDSEEETGLLQLVLPIGEK
33	SHM_00330	Main chromosome	26218..26508	CDS	hypothetical protein	A0A6J4WPF1_9MOLU, DNA polymerase III beta subunit, 1.1e-237			ATGAAGAAGAAATTACGATTGTTAAGTATGTTTACTATTTTAATTTTTACTAATTTAAATATAATTGCTTGTAAAAATAAGCAAGATACTATTAGTGAATTTTATGTTTTAGGGGATAGTTTGTCAGATACTGGTGCAGGAACATTTGCACAAAATCAATATTTAGAAAATAGTAATAGTAAATGTAAACATTTTCAATTAGATAAACCTTATTATAATAATTGTTGAAGTAGTAATAAAGTAGCTTCACAATTAATTGCTGAAAAATTAAATATTAATGCAAAATTGTAA	MKKKLRLLSMFTILIFTNLNIIACKNKQDTISEFYVLGDSLSDTGAGTFAQNQYLENSNSKCKHFQLDKPYYNNCWSSNKVASQLIAEKLNINAKL
34	SHM_00340	Main chromosome	complement(26521..26751)	CDS	hypothetical protein	A0A533R773_9MOLU, Uncharacterized protein, 1.3e-52			TTGGATAATTTTTATGCATATATACCTCTTATTTTAAAATATATAGTAATTTTACCTTATTTTCTAAAAGATTCTAAACAGGTTCTTAGAGAAAAATTTCCTAAAAAATTTATTTTTTCAAAAACTAATAAAAATGAAGTTCATAAATTTATATTGTCTTTAAACCAAAGACCCAGAAAAATACTAAATTATCTTTCACCAATCGAATATTTGAATAGAAAAATAATTTAG	MDNFYAYIPLILKYIVILPYFLKDSKQVLREKFPKKFIFSKTNKNEVHKFILSLNQRPRKILNYLSPIEYLNRKII
35	SHM_00350	Main chromosome	26733..27008	CDS	hypothetical protein	M1FDV9_9ALTE, Transposase InsI for insertion sequence element IS30A, 7.5e-05			ATGCATAAAAATTATCCAAGTCATGTTACTAAAGAACAATTTGAGAACATAAAATCAACTTTAGAAAACAGCAAAAAGAAAACAAAACCAAGAAATTTAGATTTATATGAAGTGTTTTGTGCAGTTTTATATGTATTAAAAAGTGGTTGTCAATGAAGAATGTTACCAAAAAATTTTCCAAAATGACAAACTGTATATTATTATTTCCAAATTTGAAGTAAAAACAATGATAAAGAACCTAGTGTATTGCAATTAATTTTAAAAAAAATTAGTTAA	MHKNYPSHVTKEQFENIKSTLENSKKKTKPRNLDLYEVFCAVLYVLKSGCQWRMLPKNFPKWQTVYYYFQIWSKNNDKEPSVLQLILKKIS
36	SHM_00360	Main chromosome	27226..27522	CDS	hypothetical protein	A0A2I7N3H0_9NEIS, IS5/IS1182 family transposase, 5.3e-34			ATGATTAAAAGTGAAAAAGAAAATCTTTCTACAGTTCAAAAAATAATAGTAGATGCTGGCTATACTGGTGAAAAATTTGCTTCTGCAATCAAAACAATCATAAATGCAAATGTTGAAGTTGTAAAACGTAATGAATTACATTCTTTTGTAGTACTACCAAAAAGATGAGTTGTAGAACGAAGCTTTGCATGATTAGAAAAATGCAGAAGATTATGAAAAAATTGTGAAAGAAAACTAAATACTAGTTTACAAATGGTTGTTCTGTCCTTTATTTCAATTTTATTAAAAAGATTCTAA	MIKSEKENLSTVQKIIVDAGYTGEKFASAIKTIINANVEVVKRNELHSFVVLPKRWVVERSFAWLEKCRRLWKNCERKLNTSLQMVVLSFISILLKRF
37	SHM_00370	Main chromosome	complement(27508..28338)	CDS	transposase InsI for insertion sequence element IS30D insI4_2	A0A2I7N2T9_9NEIS, IS5/IS1182 family transposase, 5.7e-40			ATGAGTTATAAACATATTGGGATAGATGAAAGAATTTATATTGAGAATCAATTGAAATTTAAAGTTAAAATTAGTGAAATAGCTAAAAATCTTAATCGAAGTATTAGTACTATTATTCGAGAAGTTAATAGAAATAAAGATAATGATCATTATTTTTCATTAATTGCACAAAATAAAGCTGTAAATAGAAAAAAATCACATATTATTTTTCATAAGTTTAAATATAAAGATTTAGTCAAATATATACAACAAAAACTATTATTGGGCTGATCACCTGAACAAATTTATGGCAGAATTAAAAATTTTCATAAACAATGAGCTATCAGCTTTAAAACAATTTACAATTGAATTTATTCTGGATTATTTGATAAAGTTACTAGTAAAAATTTAAGAAGAAAA…	MSYKHIGIDERIYIENQLKFKVKISEIAKNLNRSISTIIREVNRNKDNDHYFSLIAQNKAVNRKKSHIIFHKFKYKDLVKYIQQKLLLGWSPEQIYGRIKNFHKQWAISFKTIYNWIYSGLFDKVTSKNLRRKGKKRRSQENRGKFNGKSIKERDNNVNDRITLGHWEGDTIVSSRGKSKSCLITLVERVSRFTLAMLVKNKTTKVINKNIIHYLSILPKNIVKTITFDRGKEFANWQQLEKKLDVKIYFANPYSPWQRGTNENTNGLIRTCLESF
38	SHM_00380	Main chromosome	28648..30567	CDS	DNA gyrase subunit B gyrB	A0A1X9ME56_9BACI, Integrase core domain protein, 1.0e-65			GTGAGCACAAGGACTCCAAATGATTATAATGCTAACTCAATTCAAGTTTTAGAAGGACTAGAAGCAGTTAGAAAACGACCTGGAATGTATATTGGTTCCACTGCAGAAAGAGGATTACATCACTTAGTTTGAGAAATAGTTGATAATGCTGTTGATGAAGTTATTGCTGGTTTTTGTACAAAAATTTCTGTAATTATTACTAAAAATAATGAAATATTAGTAAAAGATAATGGTCGAGGTATTCCTACTGATATACATCCAAAGACTAATATTTCAACAGTAGAAACGGTTTTTACTACATTACATGCTGGTGGAAAATTTGATAATGGTTCTTATAAAGTATCAGGTGGTTTACATGGTGTTGGTGCTTCAGTAGTAAATGCTTTAAGTAAGTATTTG…	MSTRTPNDYNANSIQVLEGLEAVRKRPGMYIGSTAERGLHHLVWEIVDNAVDEVIAGFCTKISVIITKNNEILVKDNGRGIPTDIHPKTNISTVETVFTTLHAGGKFDNGSYKVSGGLHGVGASVVNALSKYLEVTIYRDGNYFFQKYIEGGKPELPLAIIGQSDKKGTTVLFKPDESIFTETVNFSFIIIKTRLRQLAFLNKGLTIQVIDERENKEETFCYEGGIKEYVAFLNNKFEPLKHEIIYGEFEINGINTEIAFQYNESEESQIFSFCNNINTPEGGTHEDGFRLALTRELNSYAKKNNLLKNNDETFTGDDVKEGILAIISIQHPNPQYEGQTKTKLGNSEVRKIVSNVTGKIINKFLLENPAEAKIIINKVILSVSARLASKKARENIMTS…
39	SHM_00390	Main chromosome	30599..33088	CDS	DNA gyrase subunit A gyrA	A0A533RB45_9MOLU, DNA gyrase subunit B, 0.0e+00			ATGAGTGAAATAACTAAAAAAAATGAAACATTTATTTCTAATAAATATGTTCGTAATATATCTGATGAAATGAGAACTAGTTTTTTAGAATATTCAATGTCAGTTATTGTTTCAAGAGCTTTACCAGATGCAAGAGATGGATTGAAACCAGTACATCGTCGAATTTTATATTCTTTAGCAATTTTAGGTATGACATATGATAAACCTTATAAAAAAGCAGCACGTATTGTTGGAGAATGTATTGGAAAATTTCATCCTCATGGTGATATTGCAGTTTATGAAACAATGGTAAGAATGGCACAAGAATTTAATTATCGTTATCCTTTAGCTGATGGCCAAGGTAATTTTGGTTCAATTGATGGTGATAGTGCTGCTGCTATGAGATATACTGAAGTTAGA…	MSEITKKNETFISNKYVRNISDEMRTSFLEYSMSVIVSRALPDARDGLKPVHRRILYSLAILGMTYDKPYKKAARIVGECIGKFHPHGDIAVYETMVRMAQEFNYRYPLADGQGNFGSIDGDSAAAMRYTEVRMSKMAGELVKDLNKNTVTFVENYDGAEKEPSVLPAYFPNLLVNGTTGIAVGMATSIPPHNLREIVDSIIFVAQNPDCDIMEILDIVKGPDFPTGAMILGVNSFKNAYLNGRSTITVRSKTKVEKLSNGKPAIIVEEIPYQTNKTNLINNIVKAVQEKKVNYITDLRDESNREGIRLVLEIKNIDYAELILNQLYKFTSLQTTFTINLLALHNKQPKVMNLKEMIEIYIEHQIEIILNKSNFELKKYEHQYHIIFGLVKALQNIDEI…
40	SHM_00400	Main chromosome	33105..34370	CDS	serine--tRNA ligase serS	A0A6J4WRJ4_9MOLU, DNA gyrase subunit A, 0.0e+00			ATGATTGATATAGAAAAAATACGTAATAATTTGGAAAAAACTATTAATAAAATAGAAACAAGGGGCCAAAGTTATAAAAATGAAATAAATAAAATTTTTAATTTAGATTTAGAAATAAGAATTTTAAAAACAAAAAATCAAAAATTAGAAGAAACAAGAAATAAGCAATCTAAACAAATTGGTGAATTATTAAAAAATAAAAAAAATGATCAAATAAAAAAAATTAAAGATGATATGATTATTTTAAAAGAAAAAATTATAAAAAATAATTTAAAAATTGTAGATTTAGAAGATAAAATATATGAATTACAATTAGTAATTCCTAATATACCACATTTTTCAGTTCCACAAGGAAACGATGAAACTAATAATCAAGAAGTTAGAAAATGAGGGAAAATT…	MIDIEKIRNNLEKTINKIETRGQSYKNEINKIFNLDLEIRILKTKNQKLEETRNKQSKQIGELLKNKKNDQIKKIKDDMIILKEKIIKNNLKIVDLEDKIYELQLVIPNIPHFSVPQGNDETNNQEVRKWGKIIKKNTKPHWEIAEKLNIIDFSKATKLSGTRFIMYKNKGALLVRALMNFMIDSHLKNGYSEFLPPLIINKENLFGTGQLPKFKDDLFQLNNEQYLIPTAEVPLTNIYRNEIINFSELPIKMCAYTPCFRSEVGSAGRDTRGIIRLHQFNKVELVQIVDPEKSYDALEELTKNAELILQKLDIPYRVINLCSGDIGFSAAKTYDLELWLPSQMCYREVSSCSNCEDFQARRMETRVSQDNKKVVPHTLNGSGLAIDRVVAAILENFYV…
41	SHM_00410	Main chromosome	34560..34856	CDS	hypothetical protein	A0A533R7F1_9MOLU, Serine--tRNA ligase, 3.5e-273			ATGAAAAAACAAAATTACATGGAAATTGCCTTAAAAATTGCTAAAAAAGCTGCTATTAATGGTGATGTTCCAATTGGTGCAATTATTGTTGATGAAAATGATAATATTATCGGTAGAGGATTTAACAAAAAGGAAAAAGACAAAGATCCAACTCAACATGCGGAAATTATTGCAATAAAAAAAGCATGTAAAAAAATTAAGGCTTTTCTCCCTTTATGTACTATTTTAATTTTATCACATAAATGCTGAGAAAAGCCTATCTACGGACTTCTCCCCACATTTTTAAATCAAACATAG	MKKQNYMEIALKIAKKAAINGDVPIGAIIVDENDNIIGRGFNKKEKDKDPTQHAEIIAIKKACKKIKAFLPLCTILILSHKCWEKPIYGLLPTFLNQT
42	SHM_00420	Main chromosome	complement(34842..35663)	CDS	DDE transposase	A0A533R7E9_9MOLU, tRNA-specific adenosine deaminase, 8.2e-37			ATGAAACTGAATGAATTCAACAATGCTTTTCAAACTGAACAGCAATGTCTTGCATATATAGCAAATTTGAAAGAAAACAAATGTATTAGGTGTTTTAGTTTTAATTTGAATACTTCTGATTTAAAAAGAATGAGATGTTTAAAATGTAATCAAACATTTAGCATTCTCACAGGCACCATATTTTCAAGGTCACAAACATCTTTAACATCTTGGTTTTATCTTATCTTTAGATGAATAAACACCAAACATGGAATTCCATCAACAGATATTGCAAAAGAATTGGGAGTGACTTTGAAAACTGCTTGAAGAATGACTCATAAAATCAGAACACGTATTGCAAAACAAAAACCTCAATTTATTGTTGAAGGTACAGTGCAAATTGATGAAATGTATCTTTCA…	MKLNEFNNAFQTEQQCLAYIANLKENKCIRCFSFNLNTSDLKRMRCLKCNQTFSILTGTIFSRSQTSLTSWFYLIFRWINTKHGIPSTDIAKELGVTLKTAWRMTHKIRTRIAKQKPQFIVEGTVQIDEMYLSHMGFKKQGRSLVNKTLIVGIYQKTTNNLIVKVLKNAKSKNLLQFAKNHISSKCLVYTDSWKGYCDFKSVFTKHETVNHQDGYVSKIGVNTNQIESVWKHIRRTFKTHIKVAKHHVHLYAKEAAYKFNKIPSFETVMLCLI
43	SHM_00430	Main chromosome	35717..35959	CDS	hypothetical protein	A0A1Y5S1C5_9PROT, ISXO2-like transposase domain protein, 6.5e-39			TTGTTAAATTGTACTATTTATACAACATTAGAACCATGTTTAATGTGTGTAGGTGCTTTGTTACAAACAAGAATAAAACATATTGTTTTTGCTTTAAAAGATAGTAAATTTGGATGTGTTGAATCACTCTATAATTTAACATTAGATAAAAGATTTAATCATCGTAGTGAATATACTTATTCTTTAAACTTAGATAGTAAAGAAATGTTACAAAGTTTTTTTGGAGAAATTCGTAATCTATAA	MLNCTIYTTLEPCLMCVGALLQTRIKHIVFALKDSKFGCVESLYNLTLDKRFNHRSEYTYSLNLDSKEMLQSFFGEIRNL
44	SHM_00440	Main chromosome	36018..37784	CDS	DNA polymerase III subunit gamma and tau	A0A533R7E9_9MOLU, tRNA-specific adenosine deaminase, 6.4e-48				ATGAAACATAAATCTTTTTATAGAAAGTATCGACCAAATTCTTTTTCAGAAATAATTAGTCAGGATAATATTGTAAGAATATTAAAAAATTCTATTTTAAATAATAGTTTTAATCATGCTTATTTATTTTCAGGCTCAAAAGGTACAGGAAAAACATCAACGGCTAAAATATTTGCTAAAGCAATTAATTGTCAAAATAACATTGATGGAGATGCATGTAATACTTGTGAAAATTGTATAAACATTAGTTCAAATAATTGTATTGATATTTTAGAAATTGATGGTGCTTCCAATAATGGTGTTGATGAAATAAGAAGTATTAGAGATAATATTAACTTATTACCGATGAATTTTAAATATAAAGTTTATATTATTGATGAAGTTCATATGTTAACAACT…	MKHKSFYRKYRPNSFSEIISQDNIVRILKNSILNNSFNHAYLFSGSKGTGKTSTAKIFAKAINCQNNIDGDACNTCENCINISSNNCIDILEIDGASNNGVDEIRSIRDNINLLPMNFKYKVYIIDEVHMLTTSAFNALLKTLEEPPQHIIFILATTEPYKVIPTIISRCLWFEFKKINVNETKKHFIDVLTKEKINFEVEAIEELAILSEGSLRDGLNYLEKTFNYGNNITLKNVEKIFSVLSKKNKILFLINIFNCNIEQVIKQLTLFDEYTIQYKKNIIDFIYILEEILIYAITKKTELLKMINIQQVNIFSEVVKSDLLLILNSFNEILIQEDVDDLKPILILKILNLIKNFENKYSLNYLEKAKISIMNIENKSINLNSKDEITKILKKSEIDK…
45	SHM_00450	Main chromosome	37805..38074	CDS	hypothetical protein	A0A6J4WTE4_9MOLU, DNA polymerase III subunit gamma/tau, 0.0e+00			ATGGATATGAAAAGAATGTTAGCACAAGCACAAGCAATTCAAGGAAAGTTAACAAAATTTAAAAAAGAAGAATTTACTTTTTCTGATATTGATGGTTTGGTTAAAATTATTATAACAGGTGGACGTAAACTAGTTTCAATTAATATTGAAGGATTATTGAAAGAAGCAGAGAATGATTATTCAAGTATTAATGATATGTTACAAACAGAACTAAATAAAGCATTAAAACAAATAGATGAAAAAGAAAAAAATATTGCTGGCAAGTTTTAG	MDMKRMLAQAQAIQGKLTKFKKEEFTFSDIDGLVKIIITGGRKLVSINIEGLLKEAENDYSSINDMLQTELNKALKQIDEKEKNIAGKF
46	SHM_00460	Main chromosome	38113..38787	CDS	thymidylate kinase tmk	A0A533R7X5_9MOLU, YbaB/EbfC family nucleoid-associated protein, 1.7e-49			ATGTTATTTATTACCTTTGAAGGGCCAGAAGGTGCAGGTAAAACTACAGTTTTAAAAATGATTAAAGAACAATTAAAACAAGATGGTTTTGATGTTATTATTACGAGAGAACCAGGTGGTAACGAAATTTCTGAACAGATAAGACAAGTTATTTTAAATAAAGAAAATACATTAATGGATCCATGAACAGAAGTTTTGCTTTATATTGCAGCTAGAAGACAACATTTAATTGAAAAAATTCTGCCAAATAAAAACAGTAATAAAATCATTATTTCTGATCGTTTTTCTGACTCAACTTTAGCATATCAGGGTTATGCTAGAAATTTAGATATTGATAAAATAAATCTTATTCAAAAACTTATTTTTGAAGATTATCAACCTGATTTGACAGTTTTATTT…	MLFITFEGPEGAGKTTVLKMIKEQLKQDGFDVIITREPGGNEISEQIRQVILNKENTLMDPWTEVLLYIAARRQHLIEKILPNKNSNKIIISDRFSDSTLAYQGYARNLDIDKINLIQKLIFEDYQPDLTVLFDIKPETGLQRILLRKGEKLNRLDEETLEFHQKVYNGYKKIAISNPNRVHTINANLSEKKVFNSVYELIINLVEEKGFKEKKIKIRGSNEGK
47	SHM_00470	Main chromosome	38774..39739	CDS	hypothetical protein	A0A533R7U7_9MOLU, Thymidylate kinase, 1.7e-140			ATGAAGGAAAATAATGTAATTTTATTTGAAAATGAAGAATCAGAAAATTTTTCTATTTTTGCAATGGAAAATATTCCACAGGTAATTTTATTGTATTCGAAAAATAAAATATTAAATATAAATGTTAGTAATAAGTTAATAAAAAAAATTATTTGTAAAAATAATAATCAATTAAAAAAATGTACTGAAGAAAATATGTGTCAAAATTGTTTTAAAATTAAAACTAATAGTTATTTTGATTTTAAAAAATTTGATTTTAGTAAAAATAATATTATGAATAAAAATATTGTTTTAGAAATTATTAATGATTTTTCTAAAACTAATTTAGAAAAAGATGCTAGTAAAATTTATTTAATAAATCAAATTGAATTTTCTTCAATTTCAGCTTCAAATGTTATG…	MKENNVILFENEESENFSIFAMENIPQVILLYSKNKILNINVSNKLIKKIICKNNNQLKKCTEENMCQNCFKIKTNSYFDFKKFDFSKNNIMNKNIVLEIINDFSKTNLEKDASKIYLINQIEFSSISASNVMLKTLEELSKNIYVIFTTTNINQILPTIKSRCQLINCSKENEIFVSNNYDDEQLLILKIFSNTIFLTDESSKLKLKKYIEIIKQFIINDNDKKVNNQLLNKKIVSLKEEIIYFFRFFNLVVFNKLTFLLFKKYDFNNFFIESLVNLWKNSNLKNIAYILEQISFTITKLKFNVNLNLLINSFLIKVSDN
48	SHM_00480	Main chromosome	39743..40381	CDS	DNA methyltransferase	A0A533R7T2_9MOLU, Uncharacterized protein, 2.5e-186			ATGGAAAGTACAAAAAAAATTTTAATTTTAAATCAAGATGATAAAAAAATTAAACTTATTCAAAGAAAAGATATGTTTTGTGTTTCTTTAGATACTATTTTATTAAGTAATTTTATTAAAATAAAACCTAGTACTAAAACAATAATTGATTTTGGAACTAATAATGCTGTTATTCCAATAATTTTATCGGCAAAATTTCAAGGAAAAGTAATTGGTATTGAAATTCAAGAACCAGCTGTTGAACTTGCTTTAGAAAATATAAAACTTAATGATTTAGAAAAAAGAATTGTCATTGTTCATGAAGACATAAAAATTTATGCTCAAAGAGAAAAAGAAAAAGTTGATTTAATTGTATGCAATCCACCTTTTTTTCCTTTATGGGATAAAAGCAAAGTAAAA…	MESTKKILILNQDDKKIKLIQRKDMFCVSLDTILLSNFIKIKPSTKTIIDFGTNNAVIPIILSAKFQGKVIGIEIQEPAVELALENIKLNDLEKRIVIVHEDIKIYAQREKEKVDLIVCNPPFFPLWDKSKVKAQPLKIPARHEVYINLEEIIVSASKLLKDKGRLVMINSVERINETLLLLKKYQITPKKLQIVYPKINQAANVFLIEAGF
49	SHM_00490	Main chromosome	40503..41792	CDS	tRNA(Ile)-lysidine synthase tilS	A0A533RBS8_9MOLU, Methyltransferase, 3.1e-126			ATGAATATTAATTGATTAAATAAACTTAATAAAAAAATAACTTACTTATTAGCTGTATCAGGTGGTCCAGATAGTATGTTTTTATTAGATAATTTAGTACGTAATGAGTTTAAAATTATTGTTTGTCATGTTAATTATCATAAACGTTGAAGTAGTAATGTTGATGAGCAAATTGTTCGAGAATATTGTACAAATAATAAAATAACTTTAGAAGTAAAAAATATTAAAGAAGAGGAATACAATAAAAAACAAAATTTTCAAAGTCAAGCACGTGTACTTAGATATGATTTTTTTAATGAAATTGCTCAAAAATATCAAGTTTATAATCTTGTTGTAGCACATCATATTTACGATTTACTTGAAACATATATTATTCAAAAACAACGCAAGGCAATAGTT…	MNINWLNKLNKKITYLLAVSGGPDSMFLLDNLVRNEFKIIVCHVNYHKRWSSNVDEQIVREYCTNNKITLEVKNIKEEEYNKKQNFQSQARVLRYDFFNEIAQKYQVYNLVVAHHIYDLLETYIIQKQRKAIVSYYGLKFKTTYKSLSVYRPMLELKKEDIIDYLTLYHIKYGFDETNELIIYERNRIRQQQINKLTDFDINLMLSEIKELNSEQELLKDELEVIYNTIINDDVLAINEFKKYEFKLQQMIIYEFLSQYDEELVLSLKKAKIKEIVRVLTKSSKPNITICISENTWVIKEYNFAYISEKNEPKQFSYKISKINNYNFKEITISKTEPTGGEFQALYINKSDFPLTIRTNNGEEEIETPFGTKKINRLFIDNKIPYRERLIWPVIINSSG…
50	SHM_00500	Main chromosome	41830..43851	CDS	ATP-dependent zinc metalloprotease FtsH ftsH	A0A533RHX7_9MOLU, tRNA(Ile)-lysidine synthase, 5.1e-275		YES	ATGCAAACGCGAATTAAAATTAATTGAATAATTGTTGCACTATTCGTTGCTTTTTTAGTATTTGTTGGAATTTTATTGTGATATTTTTTAAGAGGAAATGCTTTAACTTTAGATCAATTTCAATTAGAAACACTACTTAGAGATGGTAAACTCCCTGGCAATAGTAGTGACACTGTTAGCAAAATTGATGGAGTACAAGTTCAATTTTTTGATCATACTACTTATATTACAGGTTTTTTAGGAATTAATGGTAAGGTAAAACGATTTGAAGCGACAGTTTCTGGAACTGCTACAGGTGGTTTTTATCATGATGTTATTGAAAAATTATTCAGAAAAGATAAAGATGGTAAAGGCTTTGATATTAATCCCACAATTATTAGTGAATTAGTTCCCTTTTGA…	MQTRIKINWIIVALFVAFLVFVGILLWYFLRGNALTLDQFQLETLLRDGKLPGNSSDTVSKIDGVQVQFFDHTTYITGFLGINGKVKRFEATVSGTATGGFYHDVIEKLFRKDKDGKGFDINPTIISELVPFWKTFLISMFPILVLVGGSFWLFSKMNKMGAGGGMSPFSMGKSRAKIRTSDTRFTDVAGIKEEKLELEEVVHFLKFPQKYAQMGARVPKGVLLVGPPGTGKTLLAKAVAGEAGVPFFSISGSEFEEVFVGVGASRIREMFTTAKKSAPCIIFIDEIDAVGRKRASASTATNEQTLNQLLVEMDGFETNLGVIIMAATNRADVLDEALLRPGRFDRQISLSWPDIKEREAILRLHARNKNISPKVNFQRIAERTPGFSGAQLENVLNEA…
51	SHM_00510	Main chromosome	43977..44555	CDS	hypoxanthine phosphoribosyltransferase	A0A533R7U9_9MOLU, ATP-dependent zinc metalloprotease FtsH, 0.0e+00			ATGTTGGAAAAACATGAATTAGTAGAAAAAATATTATTAAGTACTGATGTAATCAATAATAAAATTATTGAACTTGCAAAATCAGTTAATAGTTATTATAAAGATAATAAAGAGCCCATTATTTTAGTAGGGATATTAAGAGGATGTTTACCTTTTTTATCACAATTTATGTTAAACCTTAAGATTGATTGTTTGGTTGATTTTATGTATGTAGAGTCATATTTAGGACAAACAAAGGCGGTAAATAAACCAAAAATAAGAATGGATGTTATTAATAATGTTAAGGGTCGTGACTTATTAATTGTTGAAGATATTATTGATTCAGGTAATTCGTTATTTAAAATTCTTGATCATTTACAAGAACTTGGAGCAAAATCGGTAAAAATAATTACTCTTTTA…	MLEKHELVEKILLSTDVINNKIIELAKSVNSYYKDNKEPIILVGILRGCLPFLSQFMLNLKIDCLVDFMYVESYLGQTKAVNKPKIRMDVINNVKGRDLLIVEDIIDSGNSLFKILDHLQELGAKSVKIITLLDKKSKRVAKIEADWYGFEVPDHFLVGYGLDYDEKLRNLPYVGIADLNKIAILEKCKKSS
52	SHM_00520	Main chromosome	44693..47920	CDS	hypothetical protein	A0A533R7X3_9MOLU, Hypoxanthine phosphoribosyltransferase, 8.8e-119			ATGAGCAATCTTTTTGTTAATGTTTTAAGAGGAATCAAGAAAAGATTATTACAATATTTAGGTATTATAATACTATTAGTTATTGTAATTTCTACTCTTTCTGCACTTTATAGTACAGCATCAAGAGCTGAATCAGGTTTTTATACAGTATTAAACAATAGTGGTAAATATGACTATCGTATTAATTTACAATTATTAAATAATTATAAAGATACTGCTACTGCAACATCAAGAATCCAAACAATTATCAAAAAACAATTTAAAGATCATCTGCAAAAGCAAGAAATTTATAAACAGATAGATGAAATTAAAGAAAATAATCTTAGAAATAATAGTTTTCCTATCCTTCCTTCGGGAGTAGATATTAATAAAGATTTTGAAAATTATTTGTTAAATTGA…	MSNLFVNVLRGIKKRLLQYLGIIILLVIVISTLSALYSTASRAESGFYTVLNNSGKYDYRINLQLLNNYKDTATATSRIQTIIKKQFKDHLQKQEIYKQIDEIKENNLRNNSFPILPSGVDINKDFENYLLNWGLSYQGILFNDILENEVKNDEIYNLQHYELAKSFFKNFDYENVSSLKKIYYSLENGFYTSEKTESFDFAPKRNNINEVYISEGIKPINPLEIVINPEFARINNIKLNDYITVIDKVEKLKVVGFGYAYWGITGSRTATNPNPTSENTSPVYMSNQWFNNLIKDSTFRTNLNNIFLLKVNNNDNYFVSKLEELLIKTFSFSFGSIISSDSEDIRSGQILESFKMENIMFTAITFVVLLVIIFIIMSYVRKEIDLQKPQIGLLKALGY…
53	SHM_00530	Main chromosome	48011..49030	CDS	hypothetical protein	A0A533R7T9_9MOLU, ABC transporter permease, 0.0e+00			ATGATTATGAAAAAAGATAATAAGGAAATTAAAAAAGATGATAAAGACATTGGAAGTAAACAAGTAACTAAAAATAAGTTAGAATCTAGTTTTACAAAGAAGTCAGTATCTAAAAATGAAGCTACAATACCACCAGTAACCCATAAATCTCATGATAAAGCAGAATCAAAGGAAGAAATAGAAGCTAATAAAGCCAAATTGCAAGCTTTTAAAGATAATCAAAAAGCAATTAAAAAATTAACAAAAACTCATTCAAAAGAAATTTTAGCAGGTAAAATTATATCAATGACTAATAATACTCCTGATACTCAAACTAATGTTATTGAATTATTTGATGTTAAAAAATCTTACTTAACTGGAGACTTAGAATATGAAGTATTAAAAGGAGTTAATTTAAAA…	MIMKKDNKEIKKDDKDIGSKQVTKNKLESSFTKKSVSKNEATIPPVTHKSHDKAESKEEIEANKAKLQAFKDNQKAIKKLTKTHSKEILAGKIISMTNNTPDTQTNVIELFDVKKSYLTGDLEYEVLKGVNLKIKLGDFVVILGPSGSGKTTLLNIISGLDKPNTGDVFVAGYNLSLLKDSHLTKFRRDNVGFIFQQYNLLTNLTARENAEVGENLAKNKNMSIDDIFQVIEMDEHMNKFPSQLSGGQQQRVSIGRALAKNPTILFCDEPTGALDEEMGRKVLEILLDVNREYKTSIIMVTHNPNFQYVANTVINVKNGKIISVKNNEKPMKPSEINWS
54	SHM_00540	Main chromosome	49096..49299	CDS	hypothetical protein	A0A6J4WNZ4_9MOLU, ABC transporter, ATP-binding protein, 1.2e-200			ATGATATTTTTTGAAACCCCTAGATTAAAAATTAGATATTGAGAAGATAGTGATTTAGATGAACTTGTTTTATTAAATTCTGATAAAGATGTCATGAAATATTTTCCTAGTACATTATCAAAAGATGATACAGAAAAATATTTTTCGAAAATTAAAAATAATTTAAATAATAATGGATTTGGTTTTTTATGCTGTTGAATTTAA	MIFFETPRLKIRYWEDSDLDELVLLNSDKDVMKYFPSTLSKDDTEKYFSKIKNNLNNNGFGFLCCWI
55	SHM_00550	Main chromosome	49268..49474	CDS	hypothetical protein	A0A6J4X0I6_9MOLU, Acetyltransferase, GNAT family, 1.3e-30			ATGGATTTGGTTTTTTATGCTGTTGAATTTAAAAAAGATAATAAATTTATTGGCTTTATTGGCTTTAGCGAAGTTGATTTTATTGATGATTTTAGACCATCTATTGAAATTGGTTGACGTTTTAAAAAAAGTGTTTGAGGTCAAGGAATAGCAACAGAAGTAGCTAAAGAATGTTTAAAATATGCAAAAAAAATTAAAATTCACTAA	MDLVFYAVEFKKDNKFIGFIGFSEVDFIDDFRPSIEIGWRFKKSVWGQGIATEVAKECLKYAKKIKIH
56	SHM_00560	Main chromosome	49859..51478	CDS	lysine--tRNA ligase lysS	A0A1L8ZQP9_9BACI, GNAT family N-acetyltransferase, 2.1e-17			ATGAAAGAAACTAAACTTGAAATTAATGGACGTATTTTGACAGAGCAAGAAGCATTAAGATATCAAAAAATACAAGATTTATATAAACAAAATTATCATATTTATGGGCGTAATTGAGAAAGAAATTATAATTGTGAAACTTTAAATAGTGAATTTAGAAATAAAAATAAAGAAGAGTTAGCAAAATTTGTTGCTAATTTACCTAATGATCAAATTAAAATGGCGGGTAGATTAATGACAAAAAGAGAAATGGGAAAGGGTTCAATTTTTGCTCATTTGCAAGATCAAACAGGTAAATTTCAAATTTATTTAAAACCAGAATATATTAATCAAAAAAAATTTGAATGATTTGTAGAATATGCAGATTTAGGCGATTTTTTTGGTATTAAAGGTAAGGTT…	MKETKLEINGRILTEQEALRYQKIQDLYKQNYHIYGRNWERNYNCETLNSEFRNKNKEELAKFVANLPNDQIKMAGRLMTKREMGKGSIFAHLQDQTGKFQIYLKPEYINQKKFEWFVEYADLGDFFGIKGKVMKTNKGELTVQIYDIVMLSKALRPLPDKFHGLTDIEERYRRRYVDLIMNQETKKTFLQRTQIINELRSFLNNKGYLEVETPILQEVYGGAAAKPFITHHNTLKTDLYLRIATELHLKRLIVGGFEKVYEIGRLFRNEGMSKKHNPEFTTIEIYVAYQDMKYMMDLTESCIKHLINTVHNKLILEYDENILNFEKSWTKISMIDSIKKAMIKDEEFTKIFQEISDMILKYHNIEDDNIRNIEKNKTFKLILKLAKSYKLHIPDHYNS…
57	SHM_00570	Main chromosome	complement(51738..51959)	CDS	hypothetical protein	A0A533R7Z0_9MOLU, Lysine--tRNA ligase, 0.0e+00			ATGAATGAAATATTAAAAAACCATAAAAAATTAAAAAAACAATATTTTAAAAATAATAAACAAGGTATTGAAAATCAAGGTGCAAAGTGAAATATAGGTTGTTTTACAGAAGGTAATATTTGACATATTTTAAAAGAAATGCTTGGTAATAGAACTTATAACATAAATATTTATATTAAAATGGTTATTTTTAAATGTAATCAAATAAATTTAAAAACATAA	MNEILKNHKKLKKQYFKNNKQGIENQGAKWNIGCFTEGNIWHILKEMLGNRTYNINIYIKMVIFKCNQINLKT
58	SHM_00580	Main chromosome	52077..52355	CDS	transposase	A0A6J4WT60_9MOLU, Hypothetical protein, 4.8e-41			ATGACCAATATTAACTCATATACCGACGAATTTAAAAAGCAAATAGTAGCTTTATATCAAAGTGGTAAGTCAGTGTCTTGTCTTGCTAAAGAATATAATGTTACAAGAGCAGCTACTTATAAATGAATTAAACAATTTACTAATTCAGGTAGTTTTAAAATTAAAAATAATCTTTCAGATTTAGAAAAACAATTAATTCAAGCAAATAAAGAATTAAAACAGTTACGAATGGAAAATGATATTTTAAAGCAAGCAGCACTAATAATAGGCAGAAAATAG	MTNINSYTDEFKKQIVALYQSGKSVSCLAKEYNVTRAATYKWIKQFTNSGSFKIKNNLSDLEKQLIQANKELKQLRMENDILKQAALIIGRK
59	SHM_00590	Main chromosome	52593..53192	CDS	hypothetical protein	A0A1H8CYN5_9FIRM, Transposase, 1.2e-29			ATGAATAAGCATAATTTAATATCAAAATACACTAAATTATCATTCAAAAATCATCATAATAAAGTCAATGATAGTCAAATTACCAATCTTGTTAATAGAGACTTTAATAATAGAATTAAAAATGAAGTTATTGTCAGTGATTTAACTTATGTTCAAGTTAATGGTAAATGAAACTATATTTGCCTATTAGTAGACCTGTACAACCGCGAAATTATTGGACATAGTGTTGGAGTTAAAAAAGATGCATCATTAGTACATCAAGCATTTATGCACTCAAATCGCTGTTTAAAAGATATTCAAATATTTCATAGCGATCGCGGTAATGAATTCAATAATAAAACTATTGATAAACTTTTATTAGCATTCAATATTACCCGTTCTTTAAGCAAAAAAGGATGT…	MNKHNLISKYTKLSFKNHHNKVNDSQITNLVNRDFNNRIKNEVIVSDLTYVQVNGKWNYICLLVDLYNREIIGHSVGVKKDASLVHQAFMHSNRCLKDIQIFHSDRGNEFNNKTIDKLLLAFNITRSLSKKGCPYDNAVAEATFKTFKTEFINDKNFTSLIQLKLELFDYINWYNNIRIHSTLNYLTPVKYHEQMSTKK
60	SHM_00600	Main chromosome	53205..53330	CDS	hypothetical protein	A0A544TMI5_9BACI, IS3 family transposase, 2.6e-94			TTGCCATTCCAGTTACCAAAAAATTTTCCAAAATGACAAACTGTATATTATTATTTCCAAATTTGAAGTAAAAACAATGATAAAGAACCTAGTGTATTGCAATTAATTTTAAAAAAAAATAGTTAA	MPFQLPKNFPKWQTVYYYFQIWSKNNDKEPSVLQLILKKNS
61	SHM_00610	Main chromosome	complement(53565..54827)	CDS	IS256 family transposase	A0A3M6QE69_9BURK, IS5 family transposase, 6.4e-07			ATGACTAGAAAGAGTGAGTTACAGATGGCTAAAAAAGATAACTTTAATAATAATGATCCAATATCAAAAGCAGTAGATTTATTACTAGAAAATACTGAAGATTTAACAACAGTTTTTAAACCTGGCGGTTTATATAAAGAATTAACAAAAAGATTAGTTGAAAAAATGTTGAATTCTGAAATGCAAAATTATTTAGGATATGAAAAAAATCAACATAGTACTACTGAAAATGCTCGTAATGGTACAAGTTCAAAAAAATTAATAACTCAACAAGGTAAAATTGAAATTGATGTACCAAGAGATCGCAATAGTAATTTTACTCCTGTAATAGTTCCTAAAAGGCAAAGAAGATTTGATGGTTTTGATCAACAAGTTCTTTCCTTGTATGCAAAAGGAATG…	MTRKSELQMAKKDNFNNNDPISKAVDLLLENTEDLTTVFKPGGLYKELTKRLVEKMLNSEMQNYLGYEKNQHSTTENARNGTSSKKLITQQGKIEIDVPRDRNSNFTPVIVPKRQRRFDGFDQQVLSLYAKGMTLSDIRMQLQELYHGADISESVISQITDDVIDDVKAWQNLPLESIYPIVYFDCIVVKVRQDKRIINKSVYIALGVDLEGKKDVLGLWISENEGSKFWLSNFTEMKNRGLNDILIACSDNLTGMSEAIQSVYPKTEHQLCIVHQIRNSLKYVSYKHRKGLVADLKPIYSACSEEQAMQALESFESKWNKQYPQITKSWYKNWDNLMVFISYPVEIKRVIYTTNAIESVNSQLRKIIRNKKVFPNDMAVFKIFYLAIENITKKWTLPI…
62	SHM_00620	Main chromosome	54928..55224	CDS	hypothetical protein	A0A6J4WR28_9MOLU, Mutator family transposase, 1.0e-260			ATGATTAAAAGTGAAAAAGAAAATCTTTCTACAGTTCAAAAAATAATAGTAGATGCTGGCTATACTGGTGAAAAATTTGCTTCTGCAATCAAAACAATCATAAATGCAAATGTTGAAGTTGTAAAACGTAATGAATTACATTCTTTTGTAGTACTACCAAAAAGATGAGTTGTAGAACGAAGCTTTGCATGATTAGAAAAATGCAGAAGATTATGAAAAAATTGTGAAAGAAAACTAAATACTAGTTTACAAATGGTTGTTCTGTCCTTTATTTCAATTTTATTAAAAAGATTCTAA	MIKSEKENLSTVQKIIVDAGYTGEKFASAIKTIINANVEVVKRNELHSFVVLPKRWVVERSFAWLEKCRRLWKNCERKLNTSLQMVVLSFISILLKRF
63	SHM_00630	Main chromosome	complement(55210..56427)	CDS	hypothetical protein	A0A2I7N2T9_9NEIS, IS5/IS1182 family transposase, 5.7e-40			ATGGCAGTACCATTCAAACAAAATTTAGATAATACCGAAAAATTAGTAGAAGCACCAGAATTTATAGAATTTTTTAAACAATCAAATAGTCCATGGGCAAGTTTTTTTCCTATCGAAATGGTTAATTCAACAAGAATTGAATTTATAGTTAAAAAACCAAAAGACCCAAAAGTTAAAGTTCTTCAATGAAATGATAAGAGTAAAAGAATAGATGTCGGATATGCTGATACAGATAAAATTATTAAAGAAATTACAGAAGAAGTTGTTGCTGGCGAAACAATTGCAGCAAAAGATTTATTAGCAGAAAATGGACAAAATTTATTACAAAGTATGCAATATGAAGTTGCTAATGATTTAGCAGATTATTTAGCTAATAACAATACTAATGTAATTGCAAAA…	MAVPFKQNLDNTEKLVEAPEFIEFFKQSNSPWASFFPIEMVNSTRIEFIVKKPKDPKVKVLQWNDKSKRIDVGYADTDKIIKEITEEVVAGETIAAKDLLAENGQNLLQSMQYEVANDLADYLANNNTNVIAKYAIKFMIEKSTEPKSQAIKYVEAMLGAWNTLFQYRNIANCRFFITNALYDSIVYLADNKGLITDNEIAQQLRLNGNDLYIKGVLCQIVMDDYMTFKNDKNDDEIMSFVLATPRAMKRYMLQDTIIYVQEVADGKVGRMYLVGGEVTGQAIPYISNNETTSRWMACGIINTDKTDLKTKITSLTTDITANVNNNNSELNTQIKSTNELKSLNPNLTNPTIKYFSDAQGKTNVSNQKQKAGELYIVISSNVNELNYKGSTNPIKITLR…
64	SHM_00640	Main chromosome	complement(56444..56821)	CDS	hypothetical protein	A0A6J4WQ72_9MOLU, Hypothetical protein, 4.4e-195		YES	ATGTTAGAAAATGAAAATAATGTTCAACAAACAACTGAACTTTTAACTGAAAATAATGCTTCTTCACAAGAAATAGAAAATAAAGTTAATGAAGCAGAAAATAAGTTAAATAAACTTAATCAAGAAATTAAAGAAAAAGAAATGATTAATATATTTAAAAAATATCAAGTTAAAACTGAATTTTATGATTATTTAAAATTTAAAACTAATAATTTAGAAAATTCAAAAATTGAAGAAACTATTAAAAAAATGATTAAAGAACAACCAGTATTTAAAGAAACAATTAATACAGGTGGCAAACCACAAACAATAATAACAAATCAACCAAATTCAATAAAAAATGCTTTATTGGATTATAAAAATAAAAATAAATTATAA	MLENENNVQQTTELLTENNASSQEIENKVNEAENKLNKLNQEIKEKEMINIFKKYQVKTEFYDYLKFKTNNLENSKIEETIKKMIKEQPVFKETINTGGKPQTIITNQPNSIKNALLDYKNKNKL
65	SHM_00650	Main chromosome	complement(56839..57024)	CDS	hypothetical protein	A0A6J4WND4_9MOLU, Hypothetical protein, 1.0e-63			ATGACAAAAATTGAATTTAATGAAAAATATAGAAAACAAGATATTAGTATTGATAGAGATTTTGATTTACATATTGATAATTGTTTTAAATTTTCTGATATTGATACATTAGAAAATGCAGTTAATGATTATAAAAAATTAATAAGTGAAATGCCACAATTAGTTAAAGATTGATTATTGGGATAA	MTKIEFNEKYRKQDISIDRDFDLHIDNCFKFSDIDTLENAVNDYKKLISEMPQLVKDWLLG
66	SHM_00660	Main chromosome	complement(57026..57214)	CDS	hypothetical protein	A0A267GD91_9PLAT, Uncharacterized protein, 8.5e-12			ATGAAAGAATTTTTACATGAATTAATAATTATTGGAACAAGTGTTGGAACATTAATTTGCAGAGAAATTATTGTTTTATTAAAAAAATTTATTACAACTCCAAAACATGTTAGAGCAAATAACAAAATTATAAAACATCAAAAAAAATTAGCAAAATTAAATGAAAAGATTAATAAAGGAGAAAAATAA	MKEFLHELIIIGTSVGTLICREIIVLLKKFITTPKHVRANNKIIKHQKKLAKLNEKINKGEK
67	SHM_00670	Main chromosome	complement(57255..57413)	CDS	hypothetical protein	A0A6J4WTK6_9MOLU, Hypothetical protein, 5.6e-31			ATGAATAAAGAAAAATTACTTGAATATTACAATGATAAATTAAAACAACATGAAAAAGATTTAGAAGATATACGACTGAATGAACGTTTAATTGCAAATCTTTTAATGGATGCAAAATGTATGATTGAAAGAATTAATAAAGGTGAATTTGATGAATAA	MNKEKLLEYYNDKLKQHEKDLEDIRLNERLIANLLMDAKCMIERINKGEFDE
68	SHM_00680	Main chromosome	57562..58512	CDS	transposase InsI for insertion sequence element IS30C insI3_1	A0A6J4WNH9_9MOLU, Hypothetical protein, 2.9e-24		YES	ATGAGTTATAAACATATTGGGATAGATGAAAGAATTTATATTGAGAATCAATTGAAATTTAAAGTTAAAATTAGTGAAATAGCTAAAAATCTTAATCGAAGTATTAGTACTATTATTCGAGAAGTTAATAGAAATAAAGATAATGATCATTATTTTTCATTAATTGCACAAAATAAAGCTGTAAATAGAAAAAAATCACATATTATTTTTCATAAGTTTAAATATAAAGATTTAGTCAAATATATACAACAAAAACTATTATTGGGCTGATCACCTGAACAAATTTATGGCAGAATTAAAAATTTTCATAAACAATGAGCTATCAGCTTTAAAACAATTTACAATTGAATTTATTCTGGATTATTTGATAAAGTTACTAGTAAAAATTTAAGAAGAAAA…	MSYKHIGIDERIYIENQLKFKVKISEIAKNLNRSISTIIREVNRNKDNDHYFSLIAQNKAVNRKKSHIIFHKFKYKDLVKYIQQKLLLGWSPEQIYGRIKNFHKQWAISFKTIYNWIYSGLFDKVTSKNLRRKGKKRRSQENRGKFNGKSIKERDNNVNDRITLGHWEGDTIVSSRGKSKSCLITLVERVSRFTLAMLVKNKTTKVINKNIIHYLSILPKNIVKTITFDRGKEFANWQQLEKKLDVKIYFANPYSPWQRGTNENTNGLIREKFPKKFIFSKTNKNEVHKFILSLNQRPRKILNYLSPIEYLNRKII
69	SHM_00690	Main chromosome	complement(58509..58769)	CDS	hypothetical protein	A0A239TC06_9FIRM, Transposase and inactivated derivatives, IS30 family, 7.8e-73			ATGAATAAAGAAAATATACCATGTTGTTTTAGTGAAGTTAATGAACTTGGTAAATATATAACAAATTGTAATAATTTACCAACAAAATTAGATAAAGATAATGTTCAAGTAAGATATTTTTGTGATAAACATATGATAAAAGTTGAAAATATAAGAAGAAAAATTGCCCAAAAATATATTAATGAATATAAAGAAAAATTACTTAAATATATGAAAGATATAATTAAATGAACGCAAAATTGTAAAGGTAAGTGCAACTAA	MNKENIPCCFSEVNELGKYITNCNNLPTKLDKDNVQVRYFCDKHMIKVENIRRKIAQKYINEYKEKLLKYMKDIIKWTQNCKGKCN
70	SHM_00700	Main chromosome	complement(58762..58905)	CDS	hypothetical protein	A0A533R7Y8_9MOLU, Uncharacterized protein, 6.2e-16			ATGAAATATGAAGATAAATGTTCTATGTGCAATAAAGTAAAAGAAAACTTTTTATCCAATACCTGTAATAGTTGTTGATTAGAATCAGTTAATAAATGAAATAGAAGAAGTTGAAGAAATTTAGGAGACATTGATAATGAATAA	MKYEDKCSMCNKVKENFLSNTCNSCWLESVNKWNRRSWRNLGDIDNE
71	SHM_00710	Main chromosome	complement(58907..59065)	CDS	hypothetical protein	A0A7J6ZJP4_9COLE, Uncharacterized protein, 0.022			ATGATATTATGAAAAATTTTATTAATAGTACCAATATTAATAACAAGCATAACACTAATAATATTTTCAATATTTATTATTAAAGAATTAAAAAATGAATATAAAGTATTAAAAATATTAAGTGAAATTGCTAATCAAATTGAAAATAAGGAGAAATAA	MILWKILLIVPILITSITLIIFSIFIIKELKNEYKVLKILSEIANQIENKEK
72	SHM_00720	Main chromosome	complement(59069..59362)	CDS	hypothetical protein	No matches found			ATGAAAGATAAAGCCAATTATGTCAAATTAACAGTAAAACTCAGTAACAGTATTAAAGCAAAATATTACGAAAAAGGTAATAAAGGATTATATTATAGTGTTCGTGGACAATGAAATGGATTAAACTATGTTACTTTAATTTTTAACAATCCAAAACTTTATAACCGATGTATTTTATTAAACAAAAACGATGAAATTATAGTAACTGGTCAAATCTTTAATACTTTAAATATTCCTAAAAATCGTGCATTTTGTTCAATAAATGTTAAATGATTTAAAAAATGAAAAGAGTAA	MKDKANYVKLTVKLSNSIKAKYYEKGNKGLYYSVRGQWNGLNYVTLIFNNPKLYNRCILLNKNDEIIVTGQIFNTLNIPKNRAFCSINVKWFKKWKE
73	SHM_00730	Main chromosome	complement(59352..59789)	CDS	hypothetical protein	D7VPP4_9SPHI, Bacterial surface protein 26-residue PARCEL repeat (3 repeats), 5.1e-11			ATGCAATATGACTTAATTATTGGAATTGACCCCGCTGGAATTGGTAATAATGGAATTGTTATATATTCAAATGAAATTAATAATATTGTTTTTAATGAAACATTTAAAACTAAAACAGTTTTAGAAAGTAAAAATTTGTATAAAGAATACTTTTTATTAATTAAAAAACATTATGATAATAAAAAAATAATAGTTATTGTAGAAAATTTCTTTTTAAATTCAAAACAATTATTAACTAATCCATTAGCAACTCCTAAAACTATTGGTACATTAATGGTATTAGTAGAAGATGTTATGAATTGAGATTATTTAGGAAGTGAACCAAAAAATAAAACTAAAATAGAAAATTATAAAGGAAATATAAAATTAACAAAACATGAACAAGATGCATATAAACAC…	MQYDLIIGIDPAGIGNNGIVIYSNEINNIVFNETFKTKTVLESKNLYKEYFLLIKKHYDNKKIIVIVENFFLNSKQLLTNPLATPKTIGTLMVLVEDVMNWDYLGSEPKNKTKIENYKGNIKLTKHEQDAYKHIQYYLRNYKNER
74	SHM_00740	Main chromosome	complement(59792..60064)	CDS	hypothetical protein	A0A6J4WUU2_9MOLU, Hypothetical protein, 4.1e-82			ATGAATAAAGAAAAACCATTTTCTTATAAAGACCAAGAAATTATTAATGAATATAATAAAAAACGTAATCAAGAAATAAAAAAAGAACATTTAAATAATATAGAAAAATTAAGAGAAGATTTTAAAAAAGAAGTAATTAATGAATATAAAGAAAAAATAATTAATAGAATACTTGATTATGAAACCTTTTATATTGGTGATACACAAGGTTTAACTCCATTCGGATTTATTATTAAATTAAGAGATGAAATTAAAAATGGAGACTTTGATTAA	MNKEKPFSYKDQEIINEYNKKRNQEIKKEHLNNIEKLREDFKKEVINEYKEKIINRILDYETFYIGDTQGLTPFGFIIKLRDEIKNGDFD
75	SHM_00750	Main chromosome	complement(60536..60703)	CDS	hypothetical protein	No matches found			ATGCAAATAGAATTTAAAAAAGAACAAATTGTTAAAGATAAACCACAATCTATTCTTATTGATTATGTTGAATATAAATTACAATGTCCAAAATGAATGGTTAAAAATAATAGTTTTATTGCTGATGATAAATATACATATTGAGTTTTTAATTTAGAAAATATTTAA	MQIEFKKEQIVKDKPQSILIDYVEYKLQCPKWMVKNNSFIADDKYTYWVFNLENI
76	SHM_00760	Main chromosome	61716..63950	CDS	hypothetical protein	A0A6J4WT45_9MOLU, Hypothetical protein, 7.5e-29			ATGCCTTGATTTAATGAATTAATAAAAAAATTTAGAAATTATCCTTTAACTGATGAAAATTTAGATGAAGTTGTTGAAACTTTTAAGAATTTTTTTAAAGAGTATAATGAAAAAGATAACTTTTTTTCTAATTCAGAAGATACTGATTTTGAAAACCCAAGTACATCAGCACCATTAACTCAATTAAAAGAAAATAAAAAAACTGATTTAGATAAATTAATTAAAGAATTAAGAAATGATTTAAAATATAATTTTTTTTCTTATTTTTGAGAAAAAAAAGAAGATTTAAAATTAATTAAACAATTAGATTATTTTTTAATAGAACTTGATAGTAAAATTAAAGAACAAAATGAAAAATTATTATTCTTGGAAAAAAATAAAACATTAATTGAACAAAAT…	MPWFNELIKKFRNYPLTDENLDEVVETFKNFFKEYNEKDNFFSNSEDTDFENPSTSAPLTQLKENKKTDLDKLIKELRNDLKYNFFSYFWEKKEDLKLIKQLDYFLIELDSKIKEQNEKLLFLEKNKTLIEQNKINKGSQNSTEFTEITDYFNLFNFLSETISNDIIFLKTINLNIFENKKEFLKKTRELKIKIDKEIRRLYQKNEELENKKEKIFENLFKEEVMTQLILSFWAFRMKSGDEYKLILNEDKDLKSKFDKNFVFFFELIDDIFNRYIKKIIKNEERIYNDIFEKYNDREKELISEQEEIIKTKDKVKESIELFKNELEEKKEQIRMHQKEIAEKRKQIENLEKRKKNIKIKKITYLQDLEENKNNIENQIFIPNISDDKKGKKQYLKEID…
77	SHM_00770	Main chromosome	64053..64229	CDS	hypothetical protein ANK	A0A6J4WRI3_9MOLU, DNA double-strand break repair Rad50 ATPase, 0.0e+00			ATGATACAAGTCATTATGAATAATAACTTAGAAAAAGTTAAATTATTAGTTAGGAATGGTGTTAGTATAAATTATGTAATTAAAGATGATTTCACTATTTTGATGTTAACTATCAAAAATAATGATTTAGAGATAGTCAAGTATTTAATAGATAATAATGAAATCTTTATCAAGTAA	MIQVIMNNNLEKVKLLVRNGVSINYVIKDDFTILMLTIKNNDLEIVKYLIDNNEIFIK
78	SHM_00780	Main chromosome	64636..64914	CDS	transposase	A0A7M7PCL5_STRPU, ZU5 domain-containing protein, 1.3e-135			ATGACCAATATTAACTCATATACCGACGAATTTAAAAAGCAAATAGTAGCTTTATATCAAAGTGGTAAGTCAGTGTCTTGTCTTGCTAAAGAATATAATGTTACAAGAGCAGCTACTTATAAATGAATTAAACAATTTACTAATTCAGGTAGTTTTAAAATTAAAAATAATCTTTCAGATTTAGAAAAACAATTAATTCAAGCAAATAAAGAATTAAAACAGTTACGAATGGAAAACGATATTTTAAAGCAAGCAGCACTAATAATAGGCAGAAAATAG	MTNINSYTDEFKKQIVALYQSGKSVSCLAKEYNVTRAATYKWIKQFTNSGSFKIKNNLSDLEKQLIQANKELKQLRMENDILKQAALIIGRK
79	SHM_00790	Main chromosome	65147..65701	CDS	hypothetical protein	A0A1H8CYN5_9FIRM, Transposase, 1.2e-29			ATGAATAAGCATAATTTAATATCAAAATACACTAAATTATCATTCAAAAATCATCATAATAAAGTCAATGATAGTCAAATTACCAATCTTGTTAATAGAGACTTTAATAATAGAATTAAAAATGAAGTTATTGTCAGTGATTTAACTTATGTTCAAGTTAATGGTAAATGAAACTATATTTGCCTATTAGTAGACCTGTACAACCGCGAAATTATTGGACATAGTGTTGGAGTTAAAAAAAATGCATCATTAGTACATCAAGCATTTATGCACTCAAATCGCTGTTTAAAAGATATTCAAATATTTCATAGCGATCGCGGTAATGAATTCAATAATAAAACTATTGATAAACTTTTATTAGCATTCAATATTACCCGTTCTTTAAGCAAAAAAGGATGT…	MNKHNLISKYTKLSFKNHHNKVNDSQITNLVNRDFNNRIKNEVIVSDLTYVQVNGKWNYICLLVDLYNREIIGHSVGVKKNASLVHQAFMHSNRCLKDIQIFHSDRGNEFNNKTIDKLLLAFNITRSLSKKGCPYDNAVAEATFKTFKTEFINDKNFTSLIQLKLELFDYINWYNNIRTCLESF
80	SHM_00800	Main chromosome	complement(65687..66475)	CDS	hypothetical protein	A0A544TMI5_9BACI, IS3 family transposase, 1.3e-86			ATGCATAAAAATTATCCAAGTCATGTTACTAAAGAACAATTTGAGAACATAAAATCAACTTTAGAAAACAGCAAAAAGAAAACAAAACCAAGAAATTTAGATTTATATGAAGTGTTTTGTGCAGTTTTATATGTATTAAAAAGTGGTTGTCAATGAAGAATGTTACCAAAAAATTTTCCAAAATGACAAACTGTATATTATTATTTCCAAATTTGAAGTAAAAACAATGATAAAGAACCTAGTGTATTGCAATTAATTTTAAAAAAATTAGTTAAAAAGATTCGTATTAAGAATCATCGAAAAGAAAAAACTAGTTTTTGTATAATTGATTCGCAAAGTGTTAAAAATACAGATACTACTGAAAATAAAGGTTATGATGCTGGTAAAAAGATTTCAGGA…	MHKNYPSHVTKEQFENIKSTLENSKKKTKPRNLDLYEVFCAVLYVLKSGCQWRMLPKNFPKWQTVYYYFQIWSKNNDKEPSVLQLILKKLVKKIRIKNHRKEKTSFCIIDSQSVKNTDTTENKGYDAGKKISGIKRHIAVDTQGLPHAIYITTAEKTDRNSAIIMIKNEKENLSTVQKIIVDAGYTGEKFASAIKTIINANVEVVKRNELHSFVVLPKRWVVERSFAWLENCRRLWKNCERKLNTSLQMVVLSFISILLKRF
81	SHM_00810	Main chromosome	66752..67765	CDS	hypothetical protein	A0A2I7N4R1_9NEIS, IS5/IS1182 family transposase, 2.8e-120			ATGAAACAAAGTAGTATTAATAGAATAAAATTAAGACAAAAAGTTAATATAAATTCAATTGAAATGTTTAAAGCATGCTTGCAATATAATTCTCAATCTCAACCGAAAGTTAAAATTGAATTAGCAAAATGGCCAATGTATTTTGAATATTGAGAATACCTAGAAAAACATGAAAATATAATTCCTTTTTCAATTAAAACATCAATTGACAATTTAACATTATACGGTAATCTTTTAAAAAGTCCCCTTAAAAATGAAAATAATAATAAAACAATAATTTTATTACACGGAATAACTAATACAAGATTTTGAATATTTAAACAGGCTTTCATTTTTTTACGTGCTGGCTATAATGTTATTTGATATGATGCTCGTAACCATGGTGAAAGTGATGCATCA…	MKQSSINRIKLRQKVNINSIEMFKACLQYNSQSQPKVKIELAKWPMYFEYWEYLEKHENIIPFSIKTSIDNLTLYGNLLKSPLKNENNNKTIILLHGITNTRFWIFKQAFIFLRAGYNVIWYDARNHGESDASPTTFGLKESQDLQDIIEYCCKTYKQETTALGLYGFSLGGATVVMWSDLYAKHKINQKVKFIISDCTFSRLDRTYSEKLYNYAFLPTNLMLKLSRKKAQKTFGVDGLQEIQPIKYLKLIPDMPMLFLHGQNDHFINYTNANELFQEKIRYEIPKKSSLYTILDANHGQIFLIGDLDHTVVNEYNLVTDKGISDTTLEFVQKWINT
82	SHM_00820	Main chromosome	67827..68702	CDS	hypothetical protein	A0A6J4WQE2_9MOLU, Hydrolases of the alpha/beta superfamily, 3.0e-224			ATGATAAAAATGAAAATTAAAGTTATTATTATTGGTGCTGCCGCGACTGGGATGGGAGTTGCGAGTAAATTATTACGTAGTGAAAAAAATAGTGATAAAAATTTTGATATCCATGTTTATCAAGAAAAAAACTATATTTCACTTGGTGCTTGTGGTATTCCTTATTATATTGCTAATGAATTTAAAGATAAAAAACTTTTAAATGATCGTACAAAAAAAGATTTTTCAGAAAAAACTAATAATAAAAATAAAATTAAAATTCATTTAAATGAAAATTTTATTAAAGTTGATACAGCAAAACAAGAAATTCATGTCAAAAAAACAACAGACGATAAAACTAAAGCAAAAGTTGTATCTTATCATGCCTTAGTTATTGCAACAGGAGCCAAACCAAAAATT…	MIKMKIKVIIIGAAATGMGVASKLLRSEKNSDKNFDIHVYQEKNYISLGACGIPYYIANEFKDKKLLNDRTKKDFSEKTNNKNKIKIHLNENFIKVDTAKQEIHVKKTTDDKTKAKVVSYHALVIATGAKPKIPPPFSHGILPHNVYNVFTKEDAINLKKAMKNAKKIVIIGGGFIGMEMAEACLKQKKDVTIVEMKDRLMADAVDKEFSQLIYDELTKKNINHKTKSKNDATILLNYQVEELMMTHNNVNDLRLRSVSDKKNGKTIPCDLVILAVGFEPNTNFYKIATLN
83	SHM_00830	Main chromosome	68780..69283	CDS	hypothetical protein	S5MB23_9MOLU, NADH oxidase, 6.7e-45			ATGTATAGTGGTGGTGATTGTGCACAAATATATAGTCAATTTGATAAATCATCAATATATGTTCCCTTGGCAACTAATGCTAATAAAATGGCACGTATTATTGCTGATAATATTAAAAACCCAGAACATAAATATCCAGGAACTTTAGGATCAAGTATTTTAGGTGTTGGTAATTTAGAAATAACAAAAACTGGTAGTTTTGATACGATTGATAAAAATAAAATTGGTAGTGTTTATATTAAAGATTATGATCTACCAAGATACTTAAAACAATCTCGTCCTTTATACTTGAAACTATTTTATGATAAAACAAATTTCCAATTACTGGCAGCACAAATGGCAGGCTATAATCATGCCACATTAAGAATTAATGCTCTTGCTACTGCCATTTGAAATAAA…	MYSGGDCAQIYSQFDKSSIYVPLATNANKMARIIADNIKNPEHKYPGTLGSSILGVGNLEITKTGSFDTIDKNKIGSVYIKDYDLPRYLKQSRPLYLKLFYDKTNFQLLAAQMAGYNHATLRINALATAIWNKMDIRDLQNLDLVYSPPFARTSDIIHIASRKVTSS
84	SHM_00840	Main chromosome	69317..70477	CDS	hypothetical protein	A0A0H3XL19_9MOLU, NADH oxidase, 2.4e-40			ATGACAACTCTTAGTAATGACAATATTAACTTATTAAGAGACTTTGTTGGTATTTCACACTGACAAAGTCTAATCGGGATAATTGTCTTTTTTAGTATTATCCTAGCACTTTCTATTTTTATTAAAAAAACTAAACCTAAATTTCCAATTCGTATTTTTACTGGAATGGGATTAGGACTAATTTTTGGTATTATTATCCAAGTTATTACTGGTTTTAATAATCATAACATTACTTATCCTAACTTACCTGGAACACCAATAAAACCTAATCCTGACTATATACCCTGAGTTGCAGAAATTGTACACTGAATTGAATTATTAAAAACTATTTTTATTATTGGTATTACTATGTTAACTATTCCATTAGTATTTTTAGCTATTGCTAGAATTACTAGTAAA…	MTTLSNDNINLLRDFVGISHWQSLIGIIVFFSIILALSIFIKKTKPKFPIRIFTGMGLGLIFGIIIQVITGFNNHNITYPNLPGTPIKPNPDYIPWVAEIVHWIELLKTIFIIGITMLTIPLVFLAIARITSKKNSNSKTITKVSGVGITILLINVAIAFTIAFGLGIAFKIGQGFNLTDGGSYDKTTAKTIPEIIISYVPSSLIGVFTQTLIIPIIVLGALIGFAIKKLTKHNEERMDKARNTLETMWKIIISILMMFIKTMPFAVMSMLATAIINQPIGALANIGIIIGVAYLALLITFLWHLLSLYLFGINPYRWLLKAQKPIIAGFTTQSSNATLPIAMNTLKEDLKVKEEGSDTVMPLSNNNRFKWLCWSASWHYFIFLMI
85	SHM_00850	Main chromosome	70440..71003	CDS	hypothetical protein	A0A6J4WZ98_9MOLU, Proton/glutamate symporter, 1.9e-185			GTGCAAGCTGGCATTATTTTATCTTTCTTATGATTTAGTGTTATCCTTCCTGGTAATTTCCCCAACTGAACAATTGCTATTTTATTTATTAATGGCTTAATTGTAACATTAGTTGCTTCATTAGGAATTGCGGGAGTACCAGGAACTGCTGCTGTTGTAACAGCTGGTGTTTTAGGTGGTCTTGGTTTTGGTAGCTATTATGCTGCTGTTTATGGTATTATTGGTGCTTTAGATGGTTTATTTGATATGGGCAGAACTGCAGTTAATATTTCTGGTGGTTTACAAGCTACTGTTATTGCTTCTCGCAATCAAGAATTAATTGAAGATGAAAAACTTTTATTAAAAAAATACCCTTTTATGGGTTTACACATTTTAACAAAGAAAGTTGGAGCCAAATTG…	MQAGIILSFLWFSVILPGNFPNWTIAILFINGLIVTLVASLGIAGVPGTAAVVTAGVLGGLGFGSYYAAVYGIIGALDGLFDMGRTAVNISGGLQATVIASRNQELIEDEKLLLKKYPFMGLHILTKKVGAKLLIRSEKNDKIEALKKDTKVKIEALKKVKNSENDIKFLKEQLKKDIKTIKSGKDI
86	SHM_00860	Main chromosome	71436..71939	CDS	hypothetical protein HTH	A0A6J4WZ98_9MOLU, Proton/glutamate symporter, 6.5e-73			ATGAGTTATAAACATATTGGGATAGATGAAAGAATTTATATTGAGAATCAATTGAAATTTAAAGTTAAAATTAATGAAATAGCTAAAAATCTTAATCGAAGTATTAGTACTATTATTCGAGAAGTTAATAGAAATAAAGATAATGATCATTATTTTTCATTAATTGCACAAAATAAAGCTGTAAATAGAAAAAAATCACATATTATTTTTCATAAGTTTAAATATAAAGATTTAGTCAAATATATACAACAAAAACTATTATTGGGCTGATCACCTGAACAAATTTATGGCAGAATTAAAAATTTTCATAAACAATGAGCTATCAGCTTTAAAACAATTTACAATTGAATTTATTCTGGATTATTTGATAAAGTTACTAGTAAAAATTTAAGAAGAAAA…	MSYKHIGIDERIYIENQLKFKVKINEIAKNLNRSISTIIREVNRNKDNDHYFSLIAQNKAVNRKKSHIIFHKFKYKDLVKYIQQKLLLGWSPEQIYGRIKNFHKQWAISFKTIYNWIYSGLFDKVTSKNLRRKGKKRRSQENRGKFNGKSIKERDNNVNDRITLEAF
87	SHM_00870	Main chromosome	complement(72033..72938)	CDS	integrase	A0A1X9ME56_9BACI, Integrase core domain protein, 3.6e-26			GTGATTTTCTCATTGAAGAAAAAATATCAGATTAGTTATTTATGTTGATTATTAAATGTTTCAAAATCAGGATATTATAAGTGAATTAAGAATGGAATGAATGAATTTAATAAATGAGATACATTTTTAGCTAATATAATTAAAAATATTTTTTATGAATTTCAAGAAATTTATGGTTATAAAATGATAACTTTATGAATTAACAAAATTTATAATTTAAAATTAAAATTTCATATTGTATATAGATATATGAAAAATATGAGTTTAAAAGCTAAGGTTCGCATAAAAAAATTTGATTATAGAACTAAATCAGGAAGTTTAAGATATGATAATTTATTAAAACGTGATTTTTCAACTACTAATTTAAATGAAAAATTAGGTACTGATATAACTTATTTA…	MIFSLKKKYQISYLCWLLNVSKSGYYKWIKNGMNEFNKWDTFLANIIKNIFYEFQEIYGYKMITLWINKIYNLKLKFHIVYRYMKNMSLKAKVRIKKFDYRTKSGSLRYDNLLKRDFSTTNLNEKLGTDITYLLTNGKTYYLSIVKDFHNNEILDYKISASLDMTFVVQNIIQAWVNAQKPTSWILQSDQGFHYTNPSYKILCDELKIKISMSRRGNSCDNGATETWFGTMKTEFLYQIPRKNRTIEWIQDNLPKYIYFYNNYRPQIKLKGMSPIEYRLAHSKPTNNYFIPINLTLTNAIL
88	SHM_00880	Main chromosome	complement(72884..73252)	CDS	hypothetical protein	R4UE81_9MOLU, Putative transposase, 8.9e-124			ATGGCTAAATGACTATCAAAAGAAGAAAAGTTAAAAATAATAAAAATAAGTAAAATTAAAACAATTGATAAAACCGCATTAGAGTATGGTATTGGTCGATCATCAATAAAAGAATGAATTAAAGCATATAAATTATTAGGTGAAAAAGGTTTAGAATATGGCAATGGAATTCGTGCTAAAAAAACCAAAAGAACAGGTCGACCCAAATCTTTAAATTTTAATGAAATGACAAAACAAGAATTAATTGAATATATTGAGGCAATGAACGATATAAAAAAGTATTTAGAAAAATCGACAAAAAGAAGAAATATTTTGTGATTTTCTCATTGAAGAAAAAATATCAGATTAGTTATTTATGTTGATTATTAA	MAKWLSKEEKLKIIKISKIKTIDKTALEYGIGRSSIKEWIKAYKLLGEKGLEYGNGIRAKKTKRTGRPKSLNFNEMTKQELIEYIEAMNDIKKYLEKSTKRRNILWFSHWRKNIRLVIYVDY
89	SHM_00890	Main chromosome	complement(73309..74580)	CDS	IS256 family transposase	R4UE81_9MOLU, Putative transposase, 4.3e-19			ATGACTAGAAAGAGTGAGTTACAGATGGCTAAAAAAGATAACTTTAATAATAATGATCCAATATCAAAAGCAGTAGATTTATTACTAGAAAATACTGAAGATTTAACAACAGTTTTTAAACCTGGCGGTTTATATAAAGAATTAACAAAAAGATTAGTTGAAAAAATGTTGAATTCTGAAATGCAAAATTATTTAGGATATGAAAAAAATCAACATAGTACTACTGAAAATGCTCGTAATGGTACAAGTTCAAAAAAATTAATAACTCAACAAGGTAAAATTGAAATTGATGTACCAAGAGATCGCAATAGTAATTTTACTCCTGTAATAGTTCCTAAAAGGCAAAGAAGATTTGATGGTTTTGATCAACAAGTTCTTTCCTTGTATGCAAAAGGAATG…	MTRKSELQMAKKDNFNNNDPISKAVDLLLENTEDLTTVFKPGGLYKELTKRLVEKMLNSEMQNYLGYEKNQHSTTENARNGTSSKKLITQQGKIEIDVPRDRNSNFTPVIVPKRQRRFDGFDQQVLSLYAKGMTLSDIRMQLQELYHGADISESVISQITDDVIDDVKAWQNRPLESIYPIVYFDYIVVKVRQDKRIINKSVYIALGVDLEGKKDVLGLWISENEGSKFWLSNFTEMKNRGLNDILIACSDNLTGMSEAIQSVYPKTEHQLCIVHQIRNSLKYVSYKHRKGLVADLKPIYSACSEEQAMQALESFESKWNKQYPQITKSWYKNWDNLMVFISYPVEIKRVIYTTNAIESVNSQLRKIIRNKKVFPNDMAVFKIFYLAIENITKKWTLPI…
90	SHM_00900	Main chromosome	complement(74639..74890)	CDS	hypothetical protein	A0A6J4WR28_9MOLU, Mutator family transposase, 2.9e-258	sHm specific gene (OrthoVenn2)		ATGAAACTGAATGAATTCAACAATGCTTTTCAAACTGAACAGCAATGTCTTGCATATATAGCAAATTTGAAAGAAAACAAATGTATTAGGTGTTTTAATTTTAATTTGAATACTTCTGATTTAAAAAGAATGAGATGTTTAAAATGTAATCAAACATTTAGCATTCTCACAGGCACCATATTTTCAAGGTCACAAACATCTTTAACATCTTGGTTTTATCTTATCTTTAGATGAATAAACGGAAATGTTTAG	MKLNEFNNAFQTEQQCLAYIANLKENKCIRCFNFNLNTSDLKRMRCLKCNQTFSILTGTIFSRSQTSLTSWFYLIFRWINGNV
91	SHM_00910	Main chromosome	complement(75165..75986)	CDS	hypothetical protein	A0A2N1D273_9ALTE, IS1595 family transposase, 6.8e-07			ATGAAATTGAATGAGTTCAATAATACTTTTCAAACTGAAAAACAATGTCTTGCATATATAGCAAGTTTGAAACAAATCAAATGTAGTAGGTGTTCTAGTTTTAATTTGAATACTTCTAATTTAAGAAGAATGAGATGTTTGAAATGTCATCAAACATTCAGTATTCTCACGGGCACTATATTTTCAAAGTCACAAACACCTTTAATATCTTGGTTTTATCTCATTTTTAGATGAATAAACACCAAACATGGAATTCCATCAACTGATGTTGCAAAAGAATTGGGAGTGACCTTGAAAACAGCTTGAAGAATGGGTCATAAAATCCGAAGTGCCATTGCTAAACAAAAACCTCAATTCATTGTTGAAGGCATAGTGCAAATGGATGAAATGTATCTTTCA…	MKLNEFNNTFQTEKQCLAYIASLKQIKCSRCSSFNLNTSNLRRMRCLKCHQTFSILTGTIFSKSQTPLISWFYLIFRWINTKHGIPSTDVAKELGVTLKTAWRMGHKIRSAIAKQKPQFIVEGIVQMDEMYLSHMGFKKQGRSLLNKTLIVGIYEKTTNNLIVKVLKNANSKNLLQFAINHISSKCVVHTDFWKGYRDLKSVFTKHETVNHQDGYVSKTGVNTNQIESVWKHIRRTFKTHIKVAKHHIHLYAKEAAYKFNNIPSFETVMLCFI
92	SHM_00920	Main chromosome	complement(76054..76575)	CDS	hypothetical protein	A0A1Y5S1C5_9PROT, ISXO2-like transposase domain protein, 3.6e-39			ATGAGAATTATTCCGTATGAATTATTTAGTTATACACCAGATATGAGTTTAACTGCATTGCGTAAAGAACTACTAATGTATGATCATTGTTTAAATAAAAAAATTACAAATATGGCAATGCAACCATTTTTAGACTTGGAACGCAACTATTTTAATTTACTTTTATGTAAATGAGAATTAGAAATGAAAAAACGAAATCATTATGTTAATTCATTATTTAAATGTTATACTAAATACAATGATTTTGAATTTGTTGCAACTCCTGATTTTTTAATTATTGAATGTTGTATACAATGAGATTTAAAAGGTTTTCAACCATATAAATGTAATTTAAATTGATATGAAATTATGATGATGACAATTAAAAATAAAGATAAAATAAATAAAGATTTTTATGAA…	MRIIPYELFSYTPDMSLTALRKELLMYDHCLNKKITNMAMQPFLDLERNYFNLLLCKWELEMKKRNHYVNSLFKCYTKYNDFEFVATPDFLIIECCIQWDLKGFQPYKCNLNWYEIMMMTIKNKDKINKDFYEQLSLWYKEMFMKINDNGSFKPKKLNMNVVFEKISNFLLTA
93	SHM_00930	Main chromosome	complement(76596..79253)	CDS	ATPase	A0A0H3XI37_9MOLU, Uncharacterized protein, 6.9e-53			GTGATTTGAAATGATTCAACTAAGGAATTAGCAAAAAAATTAAATACTAATTTTGTTACAGGTTTAACTGAAGAAGCCGCAGCTCAATTGCTAATAGAAACAGGACCTAATCAATTACCAGTTACGAAAAAAAAACCAATTTGAAAAATAGTTTTAGCACATTTTATTGAACCATTTGTTTTAGTATTAATTGCATTAGCAATTATTGCTACTGTTATTGGTCAATGACAAGAAGCATTAGTTGTTTTTTTAATTGTAATTGTTGATGCTACTTTGGCTACTTATCAAGAAGTAAAAGCTGCAGCTTCTTTGGACTCTTTAAAGAAATTAGTTTCTTCACAAGCAGTAGTAATTCGTAATGGTAATAAATACGATATTGATGCTAAAGATTTAGTGGTA…	MIWNDSTKELAKKLNTNFVTGLTEEAAAQLLIETGPNQLPVTKKKPIWKIVLAHFIEPFVLVLIALAIIATVIGQWQEALVVFLIVIVDATLATYQEVKAAASLDSLKKLVSSQAVVIRNGNKYDIDAKDLVVGDLVYLDAGMFVPADLRIIQSYNLRTNESLLTGESTLISKTTEALTEEKLSIGERTNLAFMSTSIATGSGLGLVYATAKTSEIGKITKLLQEEKEPKSPLTRQMSFLIRIISVFALLLGLAMFLLQFFLIKVPAINALIFGIALTIAVIPEGLQVIVTVSLSLGSSRMAKKHAIVKHLPAVETLGQVDIICSDKTGTLTQNKMTVKKYYLTKSVNDSNDFKKKTKQEQLFLDCLVLCNNSEVSKNKTIGDPTEAALINWSETLKFP…
94	SHM_00940	Main chromosome	complement(79277..80152)	CDS	glyoxal reductase dkgA	A0A6G1PE29_9TELE, Sodium/potassium-transporting ATPase subunit alpha-1, 0.0e+00			ATGTTAAAACTTACAAAAGAACAAATTTTACAAAAAACGATAACTTTAAATAATGGTGTCAAAATTCCTCAATTTGGATTAGGTACATATTTAATGGTTGATAGTAAATCTATTTATAATTCAGTAATTTGTGCTTTGCAAAATGGTTATCGTCATATTGATACTGCAGAATATTATAAAAACGAGGAGATAATTGGTAATGCAATTAAAGATTTTTTAGCAGAAAATCCAGAAGTTAAAAGGGAAGATTTATTTATTACTTCTAAAATTTGAAATGACAATCATGAATATGAACTTACTAAAGATGCTTTGCGTCGTATCCTGAATCGTTTAAAACTAGATTATTTAGATTTATGTTTAATTCATTGACCAACTAAACAAAGTTTTGAATGTTGAAGA…	MLKLTKEQILQKTITLNNGVKIPQFGLGTYLMVDSKSIYNSVICALQNGYRHIDTAEYYKNEEIIGNAIKDFLAENPEVKREDLFITSKIWNDNHEYELTKDALRRILNRLKLDYLDLCLIHWPTKQSFECWRALEEFYEYGKVRAIGVSNFNSSQLKDFLKKIKIKPAINQIETHPGFNQKNTIDFCYENNIAVTSWRTMLGGRADEIPLLQELANKYKVTTSHIALRWAWQLGQVVIPKSTNPERIISNPDIGFFQLTEEEMLKIQKLPQTALGPQSNDKKFWKGIMMD
95	SHM_00950	Main chromosome	complement(80180..80830)	CDS	3-beta hydroxysteroid dehydrogenase	A0A077ZDK2_TRITR, Aldo ket red domain containing protein, 1.1e-257			ATGAAAATTGGAATTATTGGAGCATCAGGAAAATCAGGACTTGCCTTAACTAAAGAAGCTTTAAAACAGGGATATCAAGTTGTTGCCATTACTAGAAATCCTATTAAAATGCCAATTCTTAATAATGATAATCGATTGACCATTAAAAAAGCTGATCTTACTAATAAAAGTAGTATTAAAGCGGTTGTTAATGATGTTGATATTTTAATTAGTGCTTACGGCCCTACTATTGATAATCCCCAAAATATTCATCAGCAAGTTGCTAAAAACTTAATTACTATCATGCATGAATGTCAAAATATTAAAAGGTTATTAATTGTTGGTGGTGCTGGTAGTTTGCTAAATGATAAGAATGAAATATTAGTAGAAACAATTGCATTTCCTGAAGTATGAAAAGAC…	MKIGIIGASGKSGLALTKEALKQGYQVVAITRNPIKMPILNNDNRLTIKKADLTNKSSIKAVVNDVDILISAYGPTIDNPQNIHQQVAKNLITIMHECQNIKRLLIVGGAGSLLNDKNEILVETIAFPEVWKDHAQQQVQALDTYRSSDINWTYFSPSLYYDPELPTLGKFKIGNNHLIVNKEGKSEISYGDAAIAIINEIKEQKFIKKRFTAGYN
96	SHM_00960	Main chromosome	complement(81279..81878)	CDS	hypothetical protein	A0A075KF10_9FIRM, NAD(P)-bd_dom domain-containing protein, 2.9e-42			ATGAATAAGCATAATTTAATATCAAAATACACTAAATTATCATTCAAAAATCATCATAATAAAGTCAATGATAGTCAAATTACCAATCTTGTTAATAGAGACTTTAATAATAGAATTAAAAATGAAGTTATTGTCAGTGATTTAACTTATGTTCAAGTTAATGGTAAATGAAACTATATTTGCCTATTAGTAGACCTGTACAACCGCGAAATTATTGGACATAGTGTTGGAGTTAAAAAAGATGCATCATTAGTACATCAAGCATTTATGCACTCAAATCGCTGTTTAAAAGATATTCAAATATTTCATAGCGATCGCGGTAATGAATTCAATAATAAAACTATTGATAAACTTTTATTAGCATTCAATATTACCCGTTCTTTAAGCAAAAAAGGATGT…	MNKHNLISKYTKLSFKNHHNKVNDSQITNLVNRDFNNRIKNEVIVSDLTYVQVNGKWNYICLLVDLYNREIIGHSVGVKKDASLVHQAFMHSNRCLKDIQIFHSDRGNEFNNKTIDKLLLAFNITRSLSKKGCPYDNAVAEATFKTFKTEFINDKNFTSLIQLKLELFDYINWYNNIRIHSTLNYLTPVKYHEQMSTKK
97	SHM_00970	Main chromosome	complement(82116..82394)	CDS	transposase	A0A544TMI5_9BACI, IS3 family transposase, 2.6e-94			ATGACCAATATTAACTCATATACCGACGAATTTAAAAAGCAAATAGTAGCTTTATATCAAAGTGGTAAGTCAGTGTCTTGTCTTGCTAAAGAATATAATGTTACAAGAGCAACTACTTATAAATGAATTAAACAATTTACTAATTCAGGTAGTTTTAAAATTAAAAATAATCTTTCAGATTTAGAAAAACAATTAATTCAAGCAAATAAAGAATTAAAACAGTTACGAATGGAAAATGATATTTTAAAGCAAGCAGCACTAATAATAGGCAGAAAATAG	MTNINSYTDEFKKQIVALYQSGKSVSCLAKEYNVTRATTYKWIKQFTNSGSFKIKNNLSDLEKQLIQANKELKQLRMENDILKQAALIIGRK
98	SHM_00980	Main chromosome	complement(82381..83190)	CDS	hypothetical protein	A0A1H8CYN5_9FIRM, Transposase, 2.4e-30			ATGAAATTGAATGAGTTCAATAATACTTTTCAAACTGAAAAACAATGTCTTGCATATATAGCAAGTTTGAAACAAATCAAATGTAGTAGGTGTTCTAGTTTTAATTTGAATACTTCTAATTTAAGAAGAATGAGATATTTGAAATGTCATCAAACATTCAGTATTCTCACGGGCACTATATTTTCAAAGTCACAAACACCTTTAATATCTTGGTTTTATCTCATTTTTAGATGAATAAACACCAAACATGGAATTCCATCAACTGATGTTGCAAAAGAATTGGGAGTGACCTTGAAAACAGCTTGAAGAATGGGTCATAAAATCCGAAGTGCCATTGCTAAACAAAAACCTCAATTCATTGTTGAAGGCATAGTGCAAATGGATGAAATGTATCTTTCA…	MKLNEFNNTFQTEKQCLAYIASLKQIKCSRCSSFNLNTSNLRRMRYLKCHQTFSILTGTIFSKSQTPLISWFYLIFRWINTKHGIPSTDVAKELGVTLKTAWRMGHKIRSAIAKQKPQFIVEGIVQMDEMYLSHMGFKKQGRSLLNKTLIVGIYQKTANNLIVKVLKNANSKNLLQFAINHISSKCVVHTDFWKGYRDLKSVFTKHETVNHQDGYVSKTGVNTNQIESVWKHIRRTFKTHWMGYTLLDTNYVDKWTNLLKERNYNYDQY
99	SHM_00990	Main chromosome	83400..83771	CDS	hypothetical protein	V5SC92_9HYPH, Transposase ISSpo3, 1.7e-33			ATGTTATTTAAAGAAAATACAGAAAATTCAAATGTTACATTTTGTATTAAAAATCCTACTGTAAAATATGAATTTCAATTACATCAAGATAATAACCCATTAGAAATTGAAACACTAGAAAAAGTAACAGTAACTTGTCATCGCGGTGATTATATTATTACAGGAGTTATTGGTGAACATTGAGTTGTTAACCAAAAAAAATTTAAAACTACTTATATTCCAGTTATTAATAATATAAGTAAGGGGGAAGCTTGAGCAAATCCCGATTCTAAAATAAAAATAGTTAATCTTAATAAAGATAATAAAAGCGGAGAATTATCACTACCTTGGGGTCCAAATGGTACGCTGAATTATACTTGTAAGTGCAAGTAA	MLFKENTENSNVTFCIKNPTVKYEFQLHQDNNPLEIETLEKVTVTCHRGDYIITGVIGEHWVVNQKKFKTTYIPVINNISKGEAWANPDSKIKIVNLNKDNKSGELSLPWGPNGTLNYTCKCK
100	SHM_01000	Main chromosome	83847..84332	CDS	hypothetical protein HTH	A0A210Q221_MIZYE, Uncharacterized protein, 2.9e-08			ATGAGTTATAAACATATTGGGATAGATGAAAGAATTTATATTGAGAATCAATTGAAATTTAAAGTTAAAATTAATGAAATAGCTAAAAATCTTAATCGAAGTATTAGTACTATTATTCGAGAAGTTAATAGAAATAAAGATAATGATCATTATTTTTCATTAATTGCACAAAATAAAGCTGTAAATAGAAAAAAATCACATATTATTTTTCATAAGTTTAAATATAAAGATTTAGTCAAATATATACAACAAAAACTATTATTGGGCTGATCACCTGAACAAATTTATGGCAGAATTAAAAATTTTCATAAACAATGAGCTATCAGCTTTAAAACAATTTACAATTGAATTTATTCTGGATTATTTGATAAAGTTACTAGTAAAAATTTAAGAAGAAAA…	MSYKHIGIDERIYIENQLKFKVKINEIAKNLNRSISTIIREVNRNKDNDHYFSLIAQNKAVNRKKSHIIFHKFKYKDLVKYIQQKLLLGWSPEQIYGRIKNFHKQWAISFKTIYNWIYSGLFDKVTSKNLRRKGKNEDLKKIVVNLMVNQLKNEIIMLMIA
101	SHM_01010	Main chromosome	84434..84649	CDS	hypothetical protein	A0A1X9ME56_9BACI, Integrase core domain protein, 2.2e-20			ATGTTAGTTAAAAACAAAACTACTAAAGTTATTAATAAAAATATCATTCATTATTTATCAATTCTTCCTAAAAATATTGTTAAAACTATTACTTTTGATCGTGGTAAAGAATTTGCAAATTGACAACAACTTGAAAAAAAAGTTAGATGTGAAAATTTATTTTGCAAATCCATATTCACCTTGACAGAGGTACTAATGAAAATACTAATGGTTTAA	MLVKNKTTKVINKNIIHYLSILPKNIVKTITFDRGKEFANWQQLEKKVRCENLFCKSIFTLTEVLMKILMV
102	SHM_01020	Main chromosome	complement(84702..85739)	CDS	hypothetical protein	E6MDF2_9FIRM, Integrase catalytic domain-containing protein, 5.3e-10			ATGGATAAAACTAATCGTGATGGTAATATTGCTGATCCCGATGCTTTACAGCGTATTCTTGCTAAAATTTTTCAAGATTTTAGACTTGAAATTAAAAATTCAAAACAAATTGATAATAATATTATAAAAAATTCTAAAGAACTTGAAAAAATAGATAAAAATCGTGATTTAATTGTATTAATGGCTACACCAAGTGAAATCAATACAATACAAAGAGAAGCCTTAGAAAATATTGTTCATCAATTAGGAGCACTTCGTGGATTTGTACAAGAAGAAGTTAAAATGGCAGCTTTAGGTTCAGGACAAGATATTTTTGGAACAGCAATTATGTGTATTGATATTGGTGGAGGAAGCACTGATATTGCTGTCATTAATAATGATTCAATTTTATATTCATAT…	MDKTNRDGNIADPDALQRILAKIFQDFRLEIKNSKQIDNNIIKNSKELEKIDKNRDLIVLMATPSEINTIQREALENIVHQLGALRGFVQEEVKMAALGSGQDIFGTAIMCIDIGGGSTDIAVINNDSILYSYTTHCAGDFLTQKIQEYIAKKHAIKIGTKEAEDVLKNIGSLMKYQNEKPYTISGISLPRLDSQPGETMSISKTIEITPEEIRENVMQVQFREHVIPTIRTVLRTVGEKAAGSVSDLKKKVKGITICGGGAYIKKIDEFIKEELSKEYFIEIKSKKSGTKPVRQKYEGDIFEVRVAQNPLENVIDGCVKYRDTIYKQIIAEQNPNREILKKEEE
103	SHM_01030	Main chromosome	complement(85796..86476)	CDS	hypothetical protein	A0A0L0UNR9_9BASI, Uncharacterized protein (Fragment), 4.6e-210			ATGGCAACAAAAATAGAGGTTGCTAATGACGGACACAATAACCAAGACGTTAATATTGTTTCTCTAGATTTAGGAACAAGAAATTTAATTGTCAGAGTTAATGGAAGGGTTGTTTATAGTCAACCATCAGCAATTGTATTTGATACAGAAAACGGAGAAGTATTCATTGGTGAAGCCGCTTTATTAATGAAGGAAAAAACTCCAGCGAATAAAATTTTCAGAGAACCAATGGCTAATGGTGTTATTAGTGACAATAATGCTTTGATTGCTTTATTAACTGAAATTTTTACACAAATTATTGATGTGAGAGCTGAAAAAATTTGAGAAAATTCAGTAGCACTTGTAGCTATTCCATCTAAGGTTTATAAATTAGATAGAACTGTTTTACGTGAAATTCTA…	MATKIEVANDGHNNQDVNIVSLDLGTRNLIVRVNGRVVYSQPSAIVFDTENGEVFIGEAALLMKEKTPANKIFREPMANGVISDNNALIALLTEIFTQIIDVRAEKIWENSVALVAIPSKVYKLDRTVLREILQGKKIAKIPIYSDKFPNRYNASNESVMKAEKVVIVPEVKLAAIGAGEALWDAFILELVELLIKIQFQLLEMLLKLNIKNGEEKNKWIKDTGIY
104	SHM_01040	Main chromosome	86651..87496	CDS	ribosomal RNA small subunit methyltransferase A rsmA	A0A6J4X0C7_9MOLU, Rod shape-determining protein MreB, 1.3e-112			ATGGAAAATCCAAAAAAAATATTGAAAAAATACGACTTACATGCAGTTAAAAAGTTTGGACAAAACTTTTTAATTAATAATAATATAATTGATAAAATTGTTAAAACTAGTAATTTTAAAGATGAAGATGGCATTGTTGAAATTGGAGCGGGCATTGGTCATTTAACTAATAAATTACTCAGCATTGCGCAAAAAGTTGTGACAATTGAAATTGACAAAAAATTAATTCCTGTTTTAGAAAAAGAATTAAATGAATACAAAAATTTAAAAATTATAAATGATGATTTTTTAAATTTAGATTTAAAAAAAATCATTAATGAAGAATTTGCAATAAATCAAAAAATTCATGTAATTGCAAATTTGCCTTATTATATTACTTCACAAATTGTTTTAAAATTA…	MENPKKILKKYDLHAVKKFGQNFLINNNIIDKIVKTSNFKDEDGIVEIGAGIGHLTNKLLSIAQKVVTIEIDKKLIPVLEKELNEYKNLKIINDDFLNLDLKKIINEEFAINQKIHVIANLPYYITSQIVLKLLENIELFDSFTLMMQKEVAQRFCAKPKTKVYNNLSVMCQFYCDVKIIFDVSPNNFTPIPNVTSSVVYFKVNPKFQLDEPQLFWKFVRSCFVNKRKTLVNNLGIYLNSKEKAVNLINDLSWSLTIRSEELTFSMFYQLFTIINNKYLSE
105	SHM_01050	Main chromosome	87699..88520	CDS	DDE transposase	A0A533R7C3_9MOLU, Ribosomal RNA small subunit methyltransferase A, 3.3e-178			ATGAAACTGAATGAATTCAACAATGCTTTTCAAACTGAACAGCAATGTCTTGTATATATAGCAAATTTGAAAGAAAACAAATGTATTAGGTGTTTTAGTTTTAATTTGAATACTTCTGATTTAAAAAGAATGAGATGTTTAAAATGTAATCAAACATTTAGCATTCTCACAGGCACCATATTTTCAAGGTCACAAACATCTTTAACATCTTGGTTTTATCTTATCTTTAGATGAATAAACACCAAACATGGAATTCCATCAACAGATATTGCAAAAGAATTGGGAGTGACTTTGAAAACTGCTTGAAGAATGACTCATAAAATCAGAACACGTATTGCAAAACAAAAACCTCAATTTATTGTTGAAGGTACAGTGCAAATTGATGAAATGTATCTTTCA…	MKLNEFNNAFQTEQQCLVYIANLKENKCIRCFSFNLNTSDLKRMRCLKCNQTFSILTGTIFSRSQTSLTSWFYLIFRWINTKHGIPSTDIAKELGVTLKTAWRMTHKIRTRIAKQKPQFIVEGTVQIDEMYLSHMGFKKQGRSLVNKTLIVGIYQKTTNNLIVKVLKNAKSKNLLQFAKNHISSKCLVYTDSWKGYCDFKSVFTKHETVNHQDGYVSKIGVNTNQIESVWKHIRRTFKTHIKVAKHHVHLYAKEAAYKFNKIPSFETVMLCLI
106	SHM_01060	Main chromosome	88706..89713	CDS	phosphoribosylpyrophosphate synthetase	A0A1Y5S1C5_9PROT, ISXO2-like transposase domain protein, 8.6e-39			ATGAATAATGTAGAAAACATTGTAGTTTTTGGTTTAAGTGCTAGTCAAAAATTTACACAAGAAGTTTGTAAAAAACTTAATATTGAACCTGGAAAAGCAGAAATTAGTCGTTTTGCTGATGGTGAATTTAACATTCAATCTATAACATCAGTACGAGAGAAAGTGGTATATATTATCCAATCAACTTCGCCGCCAACTAATGATAATTTAATGGAATTATTAATTTTTGTTGATGCTTTAGTTCGTGCATCTGCTGCTAAAATTCATGTAGTAATTCCTTATTTTGGTTATGCTCGTCAAGATCGAAAACAAGGTGGTAGACAACCTATTACTTGTAAACTTGTTGCAAATTTATTAACTGTTGCGGGTGTTGATCGTGTTATTACTGTTGATTTACAT…	MNNVENIVVFGLSASQKFTQEVCKKLNIEPGKAEISRFADGEFNIQSITSVREKVVYIIQSTSPPTNDNLMELLIFVDALVRASAAKIHVVIPYFGYARQDRKQGGRQPITCKLVANLLTVAGVDRVITVDLHSPQEQGFFDVPVDDLRATQDLASYLIEENLTNLVVVSPDHGGVTRARRLGNYLSVPLAIIDKRRTTPNQSQVKFVLGDVKEKNAIIIDDMIDTGGTIINAAKAIKEHGAKSVYILATHGIFSGQASKNLKQAVIDGIIKEVVITNTIEISEEKKFNGLKIISIADFISKMIDASINNKSLTKVYDDKTNELIKKINNKNSKK
107	SHM_01070	Main chromosome	89735..90298	CDS	peptidyl-tRNA hydrolase pth	A0A0J7L3E2_LASNI, Adenylosuccinate synthetase, 7.2e-129			ATGAAATTAGTTATTGGATTAGGAAACCCAAGTAAAGAGTATGAATTGACACGTCATAATATTGGTTTTATTATTATTGATATGATTTGTGAAACATTACAATTAAAAATTAATCAAACTAAATTTAATGGTCAATATGTTAAAACTGTTGTTAATGGCACTGATGTTATTTTTTTAAAACCATTAACTTTTATGAACTTATCAGGTTTTTGTGTTTCAAATTTTATGAATTATTTTAAAATTAAAATTGAAAATGTGTTAATTATTCACGATGAAGTTGATTTAAATTTTGGTCAATTTCAATACAAACAAAAATTTAGTGCTGCTGGTCATAATGGAATTAAAAGTATTTTTAATCAAATTGGTAGTAAAGATTTTCAAAGATTAAGAATTGGTGTT…	MKLVIGLGNPSKEYELTRHNIGFIIIDMICETLQLKINQTKFNGQYVKTVVNGTDVIFLKPLTFMNLSGFCVSNFMNYFKIKIENVLIIHDEVDLNFGQFQYKQKFSAAGHNGIKSIFNQIGSKDFQRLRIGVGKNPNFNKADWVLSKFSNDELKNIKDHKQFFVESISSWITDIKFENIMNKYNKK
108	SHM_01080	Main chromosome	complement(90318..90575)	CDS	hypothetical protein	A0A291ISH7_9MOLU, Peptidyl-tRNA hydrolase, 2.1e-51			ATGAAATGAAATTTTGATAATGACAGTTTTCAAAATGATAATAATGATGATTTTGACAAACTTTGTCCTATTTGTAAGCAAAAATTACTAGAAGCAAAACTTGAAAAAATAAATGAAATAAATCAATATCAGCAAACACAAAATGATATTTTATTATTTGAAGAAATAAAAAAAGAATTAGAAAAAATTAAAAAAGAAAAAGAAACACAACTTTATGTTTACTTATGTAGAAAACATAAAAATGAAAATATTCTTTAA	MKWNFDNDSFQNDNNDDFDKLCPICKQKLLEAKLEKINEINQYQQTQNDILLFEEIKKELEKIKKEKETQLYVYLCRKHKNENIL
109	SHM_01090	Main chromosome	90694..92256	CDS	adenylosuccinate synthetase purA	No matches found			ATGAAAGCAAAAAAAAATATAATCAAACCAACAATAGAAAAGGCAAAAACTAAAGTTGAACAACTTAATAAAACTATTAAACCAAAAGTTAAAGATGTAAAAAAAGCAACTAAAGTAAAAACGCAATCAATAAAAACTGACACTGTTAAGCCAATCATTAATAAGATGAAAGTAGATTTTGAAAAATCAAAACATATAATAAAAGAAGAAAATCAAAAAATTGCTAATAAAATTGTTAATACTAAAAATATTTTAATATCAAAAATTGATCAACCAAAACCATTTAAAACTACCGCTATTATTGGTTGTCAATGAGGTGATGAAGGAAAAGGTAAAATAACTGACTATTATAGTCAAAATTCTGATGTTATTGTTCGTTGAAGTGGTGGTGATAATGCC…	MKAKKNIIKPTIEKAKTKVEQLNKTIKPKVKDVKKATKVKTQSIKTDTVKPIINKMKVDFEKSKHIIKEENQKIANKIVNTKNILISKIDQPKPFKTTAIIGCQWGDEGKGKITDYYSQNSDVIVRWSGGDNAGHTIVFDHQKYKLSIIPSGIFNKDSYCVIANGCVVNPEKLVSEIEYLKAAGFSCQNLRISDRAHIILPYHLAFDEYEEKIKGDKAIGTTKKGIGPCYADKVNRIGIRMGDLLDKDRLLELITDNLLIKNKILKNVYGYEKEFNVQTIYNRLLELLPYFKDLIIDTGQFLNEQLVRNKKILFEGAQGTLLDLDHGTYPFVTSSNPSASSIAIGSGISLKAINEIIGVTKAYSTRVGAGAFPSEVFGKLADYIRMTGNEYGTVSKRPR…
110	SHM_01100	Main chromosome	92259..93560	CDS	adenylosuccinate lyase purB	A0A6J4WRG0_9MOLU, Adenylosuccinate synthetase, 0.0e+00			ATGATTGAACGTTACGAAACAAAAGCAATGACTAATATTTGAAATATGAAAAATCGTTTAAACTTATGAATGAATTTTCAAATTGATGTTTGTGAATCATTACAACATTTAAATATAATTCCTCTTCAGGATTTTCAATTAATTAAAAAAAATGCTAAATTAGATATTGAATTAATGAATAAATTAGAATTAGAAACTAAGCATGATGTAGTTGCTTTTACTAGAATGTTGAGTGCTAACTTAAAAACTGAAAGTCGTTGAATTCATTATGGTTTAACTTCAACTGATATGGTTGATAGTGTCCAAAATCTACAAATAAAATTTTCAAATGAAATTATTGAAAAAGATTTAATTACTTTACAATTGAAATTAAAAGAGTTAGCGTTTAAATATAAAAAT…	MIERYETKAMTNIWNMKNRLNLWMNFQIDVCESLQHLNIIPLQDFQLIKKNAKLDIELMNKLELETKHDVVAFTRMLSANLKTESRWIHYGLTSTDMVDSVQNLQIKFSNEIIEKDLITLQLKLKELAFKYKNQLVIGRSHGIFGEPTSLGLKFALWYDEINRQLVRLELARKQVEVIKITGAMGNFIHISPKVSEFIAKKWKMEVDSCATQVVQRDRLIFLITQLSSIATTIEKIALEIRLSQRSEVNELLEGFSISQKGSSSMPHKKNPIGSENICGLARLVRSYNSIVYENNLLWYERDISHSSNERIMLPDIYHILDFIINRMTNILDNLVINTSAMANNIAKANELYFSQVILLTIIKNNPKITREIAYDFIQKCTLEAQNKMINFKDVLIKNN…
111	SHM_01110	Main chromosome	93699..93863	CDS	hypothetical protein	A0A533R778_9MOLU, Adenylosuccinate lyase, 1.9e-275			ATGAAGAAATACAAAATCGATAATAGTTTTCCTTTTATAAATCAACATTTTAATTTTATTACAAGCTATGATGATAATGAAGAACATTTTTATGATGTTTTAGATGATCGATACTTAAAAGATAATGGAGAATTAGATATTAATTTATTAAAAAAAGAAAATTAA	MKKYKIDNSFPFINQHFNFITSYDDNEEHFYDVLDDRYLKDNGELDINLLKKEN
112	SHM_01120	Main chromosome	93922..94458	CDS	hypothetical protein	A0A533R779_9MOLU, Uncharacterized protein, 1.5e-21			TTGCAGTCATATATTAAAAAACAATCTATATTTCTTTCTTATAATATAAATAGTATTAAAAAGTTAGAAATTTTCGAAAAACAAAAAACAAGTAAAATTTTTAAATTTAAGAATAAATTAGTTAAGTTTTTAACTTTTGGTTATTATAATTTTGAAAAAAAACGAATTAACAAAATAGTATGTGAAAAAGTTAATATAAGTAATCAAAAAGAAGAATTGAAAAAGGTTGGATTAAAAATTTTAAAACTTAATAATATTTTAGAAAAAATAGAAAAAGAAAAAAGAAGACAATGAGAAAAAAATGATCTTTTGAGACATTGATATGATTTTGCAATTTCAGGAAAATTACAAAATCAACCATTAATGAGTAATGGTAATCAGTATTTACCAGTAAATAAT…	MQSYIKKQSIFLSYNINSIKKLEIFEKQKTSKIFKFKNKLVKFLTFGYYNFEKKRINKIVCEKVNISNQKEELKKVGLKILKLNNILEKIEKEKRRQWEKNDLLRHWYDFAISGKLQNQPLMSNGNQYLPVNNYDNEKSSFLSHVNSDYQFYLNVDIDAVNSDNGFNKNQYQQKCSIL
113	SHM_01130	Main chromosome	94559..96142	CDS	methionine--tRNA ligase metS	A0A533R779_9MOLU, Uncharacterized protein, 1.3e-102		YES	ATGACAAAAAAAATTTATATTACTACCCCTATTTATTATCCTAGTGCTAAGTTACACTTAGGACATGCTTATACAACAATTATTGCTGATGTTTTAGCTCGCTATAAGAAAATGCAAGGTTATGAAGTATTCTTTTTAACTGGAAGTGATGAACATGGTCAAAAAATTGCTAAAAAGGCGGATGAAAATAAACAAACTCCACAAAAATTTGTTGATGATATTGTTGTTGGGTTTAAGAATTTATGAAAAAACTTAAATATTGATTATGATAAATTTATTAGAACAACTGATAAAAATAATATTTTAAGTGTTCAGAAAATATTCAGAAAATTATTAAAACAAAATGATATTTATTTGGGAAAATATGAAGGCTCATATTGTATTTCTTGTGAAGAATTT…	MTKKIYITTPIYYPSAKLHLGHAYTTIIADVLARYKKMQGYEVFFLTGSDEHGQKIAKKADENKQTPQKFVDDIVVGFKNLWKNLNIDYDKFIRTTDKNNILSVQKIFRKLLKQNDIYLGKYEGSYCISCEEFLTDSQINKTNNTCKICQGNITTLSEPSYFLKLEKYTKQLLKYYDEHPLFLWPLNRKTEMINNFITPGLENLSVTRTSFTWGVPVLENPKHVIYVWIDALSNYLTGLGYLQDDDINFKKFWLDSNCEIVNLVGKEISRFHMIYWPILLMALNLRQPNRILAHGWITNEEGKMSKSKGNVIDPLVLVNRYGADGLRFFLMKEIIIGHDAKYSHELFLNCYNSYLVNDLGNLLSRTVTMIIKYCDGKIPKVNLNKLQPEAIEIIKIIKS…
114	SHM_01140	Main chromosome	96164..96454	CDS	hypothetical protein	A0A6J4WPA1_9MOLU, Methionine--tRNA ligase, 0.0e+00			ATGTCAGTTATAGATAATAAATATCCAATTCATTTTGTATGAATTGGAGAAATACCAATTACTGTAAGAAATAATATAATTTATGCGGCTTTATTACACCAACATGAACGTGAAGTTATTTTATGAATTTCTAAAAATGAAAAAAATAGAGAAATTACTAAAAATCAAAAACAACAACATAAGTTACTTAATAAGGCTTTTCTCCCTTTATGTACTATTTTAATTTTATCACATAAATGCTGAGAAAAGCCTATCTACGGACTTCTCCCCACATTTTTAAATCAAACATAG	MSVIDNKYPIHFVWIGEIPITVRNNIIYAALLHQHEREVILWISKNEKNREITKNQKQQHKLLNKAFLPLCTILILSHKCWEKPIYGLLPTFLNQT
115	SHM_01150	Main chromosome	complement(96440..97156)	CDS	hypothetical protein	A0A6J4WTC1_9MOLU, Hypothetical protein, 2.6e-30			TTGAATACTTCTGATTTAAAAAGAATGAGATGTTTAAAATGTAATCAAACATTTAGCATTCTCACAGGCACCATATTTTCAAGGTCACAAACATCTTTAACATCTTGGTTTTATCTTATCTTTAGATGAATAAACACCAAACATGGAATTCCATCAACAGATATTGCAAAAGAATTGGGAGTGACTTTGAAAACTGCTTGAAGAATGACTCATAAAATCAGAACACGTATTGCAAAACAAAAACCTCAATTTATTGTTGAAGGTACAGTGCAAATTGATGAAATGTATCTTTCACATATGGGTTTTAAAAAACAAGGAAGATCCTTGGTGAATAAAACCTTGATTGTTGGCATTTATCAAAAAACAACCAATAATTTAATTGTGAAAGTATTGAAAAAC…	MNTSDLKRMRCLKCNQTFSILTGTIFSRSQTSLTSWFYLIFRWINTKHGIPSTDIAKELGVTLKTAWRMTHKIRTRIAKQKPQFIVEGTVQIDEMYLSHMGFKKQGRSLVNKTLIVGIYQKTTNNLIVKVLKNAKSKNLLQFAKNHISSKCLVYTDSWKGYCDFKSVFTKHETVNHQDGYVSKIGVNTNQIESVWKHIRRTFKTHIKVAKHHVHLYAKEAAYKFNKIPSFETVILCLI
116	SHM_01160	Main chromosome	complement(97185..97973)	CDS	hypothetical protein	A0A1Y5S1C5_9PROT, ISXO2-like transposase domain protein, 4.8e-38			ATGCATAAAAATTATCCAAGTCATGTTACTAAAGAACAATTTGAGAACATAAAATCAACTTTAGAAAACAGCAAAAAGAAAACAAAACCAAGAAATTTAGATTTATATGAAGTGTTTTGTGCAGTTTTATATGTATTAAAAAGTGGTTGTCAATGAAGAATGTTACCAAAAAATTTTCCAAAATGACAAACTGTATATTATTATTTCCAAATTTGAAGTAAAAACAATGATAAAGAACCTAGTGTATTGCAATTAATTTTAAAAAAATTAGTTAAAAAGATTCGTATTAAGAATCATCGAAAAGAAAAAACTAGTTTTTGTATAATTGATTCGCAAAGTGTTAAAAATACAGATACTACTGAAAATAAAGGTTATGATGCTGGTAAAAAGATTTCAGGA…	MHKNYPSHVTKEQFENIKSTLENSKKKTKPRNLDLYEVFCAVLYVLKSGCQWRMLPKNFPKWQTVYYYFQIWSKNNDKEPSVLQLILKKLVKKIRIKNHRKEKTSFCIIDSQSVKNTDTTENKGYDAGKKISGIKRHIAVDTQGLPHAIYITTAEKTDRNSAIIMIKSEKENLSTVQKIIVDAGYTGEKFASAIKTIINANVEVVKRNELHSFVVLPKRWVVERSFAWLEKCRRLWKNCERKLNTSLQMVVLSFISILLKRF
117	SHM_01170	Main chromosome	complement(98120..98839)	CDS	hypothetical protein	A0A2I7N4R1_9NEIS, IS5/IS1182 family transposase, 5.5e-121			ATGCATAAAAATTATCCAAGTCATGTTACTAAAGAACAATTTGAGAACATAAAATCAACTTTAGAAAACAGCAAAAAGAAAACAAAACCAAGAAATTTAGATTTATATGAAGTGTTTTGTGCAGTTTTATATGTATTAAAAAGTGGTTGTCAATGAAGAATGTTACCAAAAAATTTTCCAAAATGACAAACTGTATATTATTATTTCCAAATTTGAAGTAAAAACAATGATAAAGAACCTAGTGTATTGCAATTAATTTTAAAAAAATTAGTTAAAAAGATTCGTATTAAGAATCATCGAAAAGAAAAAACTAGTTTTTGTATAATTGATTCGCAAAGTGTTAAAAATACAGATACTACTGAAAATAAAGGTTATGATGCTGGTAAAAAGATTTCAGGA…	MHKNYPSHVTKEQFENIKSTLENSKKKTKPRNLDLYEVFCAVLYVLKSGCQWRMLPKNFPKWQTVYYYFQIWSKNNDKEPSVLQLILKKLVKKIRIKNHRKEKTSFCIIDSQSVKNTDTTENKGYDAGKKISGIKRHIAVDTQGLPHAIYITTAEKTDRNSAIIMIKSEKENLSTVQKIIVDAGYTGEKFASAIKTIINANVEVVKRNELHSFVVLPKRWVVERSFAWLEKCRRLWKNC
118	SHM_01180	Main chromosome	98939..99514	CDS	hypothetical protein	A0A2I7N4R1_9NEIS, IS5/IS1182 family transposase, 7.7e-111	sHm specific gene (OrthoVenn2)		ATGCAAGACATTGCTGTTCAGTTTGAAAAGCATTGTTGAATTCATTCAGTTTCATTATTCCCTCCACAAGTACATGTGGGGAGAAGTCCGCTTAATAATATTAAAATTATTAGTTTAAAAGAAATAGAAAATTTAGAAAATAATGATGTAGTAATATTTGAACAAATATTTAAAAATAATAGATTAGCAATTAAAGAAAAACTAAAATCAGCATCAGATTTTATAAGAATTGTTATATTAAACGAATATGGAGGCATTTATTTAGATGGTGATGTTGAATTAAAACGTTCACTCCCTAGATTTCTTTATGCTTGTTATGGTATTTTATTAAATATTAAAATTAAAAAAAATGATAATTATAAATTATATTTTGATACAGATTTTTATGATGTAATTGTT…	MQDIAVQFEKHCWIHSVSLFPPQVHVGRSPLNNIKIISLKEIENLENNDVVIFEQIFKNNRLAIKEKLKSASDFIRIVILNEYGGIYLDGDVELKRSLPRFLYACYGILLNIKIKKNDNYKLYFDTDFYDVIVVTKHSKIISKVINELREELDQKNNPTYDVGELVKIQKIVNYIIENNFKEEEKRNIIWC
119	SHM_01190	Main chromosome	99465..100010	CDS	hypothetical protein	A0A1Q4VYZ3_9ACTN, Uncharacterized protein, 1.7e-13		YES	TTGAAAATAATTTTAAAGAAGAAGAAAAAAGAAATATTATATGATGCTAATAGTCAGTATATAGGAGTAGATTTTTATTCAATGAAAAATAATTTATATTTTTCATTAAAGACTTTTAGAAAAATGGCATTTCCATCAGAATTATTTTCTTCTTTCGATATTGGTTATCAACACGGTTCCAATAATTGAAATGAAATAAATGAAACCGAATATAATAAACAAAGAAGATTACAAAAAATATCAGAAGAGTATGCAAAACAAATAAAAATAATAGAAAACATTTCAATAATGATTACATTTGAAGTTAATTATAGTGAAAAAAATAAATTTTTATTTCAAAAGCATTTTCAAAAACTTAAAGAGATTTATAATGAGTATATATGAATAATAATTAATATT…	MKIILKKKKKEILYDANSQYIGVDFYSMKNNLYFSLKTFRKMAFPSELFSSFDIGYQHGSNNWNEINETEYNKQRRLQKISEEYAKQIKIIENISIMITFEVNYSEKNKFLFQKHFQKLKEIYNEYIWIIINIKTDLGENKLKVIEWSNKSKDEINIEGKKREYSLNYQVEEKQKNTTKFL
120	SHM_01200	Main chromosome	complement(100073..100594)	CDS	hypothetical protein	No matches found		YES	ATGATTAAAAAAATTAACGATGATCTAAATGATTATATTAGTCAACATCTAAAATATCAAATGCTTAGTTTTAAATTAAGTAATGATGCAAATCAAAAAGGATATCCTGGGTTTGCACGCTTCTTCCAAGTAGAAGCAGCTGATGCTGTTGTTCATATTCGTAAAATTTGTAACTATTTAATGGATCAAGATGCTCAAGTTGAAATTAAAGACATTAAAGTTCCAACTTTTACTACAAAAAACATTGAAGAAGCATTAAAAAAATTAAAATCTACTAAAGAAGAATTACTTGATTTTACTAATAAACTTGTTAAAAGTGCTCGTGAAAATAATGATAATTTAACTGCGAAATTTTATGACTGATTCTTAATTGATTTCTATGAAGAAATTGCTTATGAA…	MIKKINDDLNDYISQHLKYQMLSFKLSNDANQKGYPGFARFFQVEAADAVVHIRKICNYLMDQDAQVEIKDIKVPTFTTKNIEEALKKLKSTKEELLDFTNKLVKSARENNDNLTAKFYDWFLIDFYEEIAYEKDLLDWIAMSNSNLYKIDKRLLKTEEPDTLKVIVPFYEPE
121	SHM_01210	Main chromosome	complement(100706..101686)	CDS	lysophospholipase	A0A2P6FF69_9MOLU, Ferritin, 1.6e-44			ATGAAAACATTTTTAATAAACATCACTCTGACAACAATAACTTTAACTGCTGGAAATGAAATGATAGCAAAACATTTTAATGAACAAATAAGTGTTAAATCACAATTATATGTCCTTGGCGACAGCTTATCAGATAATGGTAATTTATCTAATATTTTTACTTATGATACTTGAAATATAGATAAAGTTAAATTTCAAGAACCTTTTTATCATAATTCATTTACTAATGGCGATGTTGCTGCTAGTATTTTAGCGAAAAAACTAGGAACAGAACTATTACCAGCTTGATATCAAAAAGGTAATAACTATGCTGTAAGTGGAGCACAAGCCGGACAAAATCATAGTTGAGAATATCAATTATTCTTAAATCATTATTCTATTGACCACCAAGCTAATCAA…	MKTFLINITLTTITLTAGNEMIAKHFNEQISVKSQLYVLGDSLSDNGNLSNIFTYDTWNIDKVKFQEPFYHNSFTNGDVAASILAKKLGTELLPAWYQKGNNYAVSGAQAGQNHSWEYQLFLNHYSIDHQANQLLKDHKIQKNDDIFIEIGGNDLLSAMDENSTAKQESIINNAITTEFETVDTLINAGAQNLIIANVPNISNIPKYVNEKQSVKEVANHLSNEYNNKWNDKITELIKNNSDINIRPFDLEPNFSDLLSEAQEIGKNITNKSIKWSIPGLALNLNPKYIDGTTPETINNNFFFDYVHPNKWAHDQISLELFTELTS
122	SHM_01220	Main chromosome	102038..102343	CDS	hypothetical protein	A0A533RB37_9MOLU, Uncharacterized protein, 2.1e-48			ATGAGTAGAAATATAGCAGTAGCAATTGAAAATTTAGTTAATTCGAAAATAGTAGAAGAGTGAGTTTTTCTTTTTGAACAAAAACTTGAAAAAGAAAAATTAAGAAATTCAGAATATATGAAGTTACACAGCAAAGATATATTTTTTAAATATATGTTTTTTGATGAAGATCAAAAACTTGAAGAAATTGAAAAAGCAGAAAAAAATAAGGCTTTTCTCCCTTTATGTACTATTTTAATTTTATCACATAAATGCTGAGAAAAGCCTATCTACGGACTTCTCCCCACATTTTTAAATCAAACATAG	MSRNIAVAIENLVNSKIVEEWVFLFEQKLEKEKLRNSEYMKLHSKDIFFKYMFFDEDQKLEEIEKAEKNKAFLPLCTILILSHKCWEKPIYGLLPTFLNQT
123	SHM_01230	Main chromosome	complement(102329..102871)	CDS	hypothetical protein	A0A5C6DNS9_9BACT, MraW methylase family protein, 0.0052			TTGGGAGTGACTTTGAAAACTGCTTGAAGAATGACTCATAAAATCAGAACACGTATTGCAAAACAAAAACCTCAATTTATTGTTGAAGGTACAGTGCAAATTGATGAAATGTATCTTTCACATATGGGTTTTAAAAAACAAGGAAGATCCTTGGTGAATAAAACCTTGATTGTTGGCATTTATCAAAAAACAACCAATAATTTAATTGTGAAAGTATTGAAAAACGCAAAGAGTAAAAATCTTTTGCAGTTTGCAAAAAACCACATTTCTTCAAAATGTCTTGTATATACTGATTCTTGAAAAGGATATTGCGATTTTAAATCAGTTTTCACTAAGCATGAAACAGTTAACCATCAAGATGGCTATGTTTCAAAAATTGGTGTAAATACCAACCAAATT…	MGVTLKTAWRMTHKIRTRIAKQKPQFIVEGTVQIDEMYLSHMGFKKQGRSLVNKTLIVGIYQKTTNNLIVKVLKNAKSKNLLQFAKNHISSKCLVYTDSWKGYCDFKSVFTKHETVNHQDGYVSKIGVNTNQIESVWKHIRRTFKTHIKVAKHHVHLYAKEAAYKFNKIPSFETVILCLI
124	SHM_01240	Main chromosome	complement(103020..103697)	CDS	hypothetical protein	A0A1Y5S1C5_9PROT, ISXO2-like transposase domain protein, 8.8e-24			GTGTTTTGTGCAGTTTTATATGTATTAAAAAGTGGTTGTCAATGAAGAATGTTACCAAAAAATTTTCCAAAATGACAAACTGTATATTATTATTTCCAAATTTGAAGTAAAAACAATGATAAAGAACCTAGTGTATTGCAATTAATTTTAAAAAAATTAGTTAAAAAGATTCGTATTAAGAATCATCGAAAAGAAAAAACTAGTTTTTGTATAATTGATTCGCAAAGTGTTAAAAATACAGATACTACTGAAAATAAAGGTTATGATGCTGGTAAAAAGATTTCAGGAATAAAACGTCATATTGCAGTTGATACGCAAGGTTTACCACATGCAATTTACATAACTACAGCAGAAAAAACAGATCGTAATAGTGCTATCATAATGATTAAAAGTGAAAAA…	MFCAVLYVLKSGCQWRMLPKNFPKWQTVYYYFQIWSKNNDKEPSVLQLILKKLVKKIRIKNHRKEKTSFCIIDSQSVKNTDTTENKGYDAGKKISGIKRHIAVDTQGLPHAIYITTAEKTDRNSAIIMIKSEKENLSTVQKIIVDAGYTGEKFASAIKTIINANVEVVKRNELHSFVVLPKRWVVERSFAWLEKCRRLWKNCERKLNTSLQMVVLSFISILLKRF
125	SHM_01250	Main chromosome	complement(103845..104015)	CDS	hypothetical protein	A0A2I7N4R1_9NEIS, IS5/IS1182 family transposase, 1.3e-105	sHm specific gene (OrthoVenn2)		ATGAAACTGAATGAATTCAACAATGCTTTTCAAACTGAACAGCAATGTCTTGCATATATAGCAAATTTGAAAGAAAACAAATGTATTAGGTGTTTTAATTTTAATTTGAATACTTCTGATTTAAAAAGAATGAGATGTTTAAGAACCTGTTTAGAATCTTTTAGAAAATAA	MKLNEFNNAFQTEQQCLAYIANLKENKCIRCFNFNLNTSDLKRMRCLRTCLESFRK
126	SHM_01260	Main chromosome	104616..105098	CDS	hypothetical protein	A0A210PQZ7_MIZYE, Uncharacterized protein, 2.1e-07			ATGAAACTGAATGAATTCAACAATGCTTTTCAAACTGAACAGCAATGTCTTGCATATATAGCAAATTTGAAAGAAAACAAATGTATTAGGTGTTTTAGTTTTAATTTGAATACTTCTGATTTAAAAAGAATGAGATGTTTAAAATGTAATCAAACATTTAGCATTCTCACAGGCACCATATTTTCAAGGTCACAAACATCTTTAACATCTTGGTTTTATCTTATCTTTAGATGAATAAACACCAAACATGGAATTCCATCAACAGATATTGCAAAAGAATTGGGAGTGACTTTGAAAACTGCTTGAAGAATGACTCATAAAATCAGAACACGTATTGCAAAACAAAAACCTCAATTTATTGTTGAAGGTACAGTGCAAATTGATGAAATGTATCTTTCA…	MKLNEFNNAFQTEQQCLAYIANLKENKCIRCFSFNLNTSDLKRMRCLKCNQTFSILTGTIFSRSQTSLTSWFYLIFRWINTKHGIPSTDIAKELGVTLKTAWRMTHKIRTRIAKQKPQFIVEGTVQIDEMYLSHMGLKNKEDPWWIKPWLLAFIKKQPII
127	SHM_01270	Main chromosome	105047..105436	CDS	hypothetical protein	Q5LVS0_RUEPO, ISSpo3, transposase, 9.1e-20	sHm specific gene (OrthoVenn2)		GTGAATAAAACCTTGATTGTTGGCATTTATCAAAAAACAACCAATAATTTAATTGTGAAAGTATTGAAAAACGCAAAGAGTAAAAATCTTTTGCAGTTTGCAAAAAACCACATTTCTTCAAAATGTCTTGTATATACTGATTCTTGAAAAGGATATTGCGATTTTAAATCAGTTTTCACTAAGCATGAAACAGTTAACCATCAAGATCGCTATGTTTCAAAAATTGGTGTAAATACCAACCAAATTGAATCAGTTTGAAAACATATACGAAGAACATTTAAAACACATATCAAAGTTGCAAAACATCATGTTCATTTATATGCTAAAGAAGCTGCATATAAATTCAACAAGATACCTAGTTTTGAAACTGTAATGCTATGTTTTATTTAA	MNKTLIVGIYQKTTNNLIVKVLKNAKSKNLLQFAKNHISSKCLVYTDSWKGYCDFKSVFTKHETVNHQDRYVSKIGVNTNQIESVWKHIRRTFKTHIKVAKHHVHLYAKEAAYKFNKIPSFETVMLCFI
128	SHM_01280	Main chromosome	105721..105951	CDS	hypothetical protein	A0A1Y5S1C5_9PROT, ISXO2-like transposase domain protein, 3.7e-14			ATGCAAATAGAATTTAAAAAAGAACAAATTGTAAAAGATAAACCACAATCTATTCTTATTGATTATGTTGAATATAAATTACAATGTCCAAAATGAATGGTTAAAAATAATAGTTTTATTGCTGATGATAAATATACATATTGAGTTTTTAATTTAGAAAATATTAAAAGAGAATTAAGTGGTAATGAATTAATAAAATTAGGCTTTTCTCCCTTTATGTACTATTTTTAA	MQIEFKKEQIVKDKPQSILIDYVEYKLQCPKWMVKNNSFIADDKYTYWVFNLENIKRELSGNELIKLGFSPFMYYF
129	SHM_01290	Main chromosome	complement(106006..106827)	CDS	hypothetical protein	A0A6J4WT45_9MOLU, Hypothetical protein, 7.6e-37			ATGAAATTGAATGAGTTCAATAATACTTTTCAAACTGAAAAACAATGTCTTGCATATATAGCAAGTTTGAAACAAATCAAATGTAGTAGGTGTTCTAGTTTTAATTTGAATACTTCTAATTTAAGAAGAATGAGATGTTTGAAATGTCATCAAACATTCAGTATTCTCACGGGCACTATATTTTCAAAGTCACAAACACCTTTAATATCTTGGTTTTATCTCATTTTTAGATGAATAAACACCAAACATGGAATTCCATCAACTGATGTTGCAAAAGAATTGGGAGTGACCTTGAAAACAGCTTGAAGAATGGGTCATAAAATCCGAAGTGCCATTGCTAAACAAAAACCTCAATTCATTGTTGAAGGCATAGTGCAAATGGATGAAATGTATCTTTCA…	MKLNEFNNTFQTEKQCLAYIASLKQIKCSRCSSFNLNTSNLRRMRCLKCHQTFSILTGTIFSKSQTPLISWFYLIFRWINTKHGIPSTDVAKELGVTLKTAWRMGHKIRSAIAKQKPQFIVEGIVQMDEMYLSHMGFKKQGRSLLNKTLIVGIYEKTTNNLIVKVLKNANSKNLLQFAINHISSKCVVHTDFWKGYRDLKSVFTKHETVNHQDGYVSKTGVNTNQIESVWKHIRRTFKTHIKVAKHHIHLYAKEAAYKFNNIPSFETVMLCFI
130	SHM_01300	Main chromosome	106808..107188	CDS	hypothetical protein	A0A1Y5S1C5_9PROT, ISXO2-like transposase domain protein, 3.6e-39			TTGAACTCATTCAATTTCATTGTTTCCTCCACAAGTACATGTGGGGAGAAGTTCGTAAAATTATTAGAACCATATATTAAAGACCAAAAAATAACTGTTAATAAACCAATTGCTCCAAAAGAATATTATCTTAATGATATAAAACTTGAACCATTAAAATTTTATGAACAGCATAATAGTTGATTTATCGGTGAAATAACAGATAACAAAACTAAAATTACTAATCCTTGTTTTAAATATAACATTACGTGAGAAGAAAACAGAAAAGGTTTTAAAATAAATAATCCATATAAACATGATGATTTACCAATTAATTATTTAGTTACTTTTTATAAGGAAATTTCAACTCATAATGAAAAATTATTTTTGTTGAACATGTAA	MNSFNFIVSSTSTCGEKFVKLLEPYIKDQKITVNKPIAPKEYYLNDIKLEPLKFYEQHNSWFIGEITDNKTKITNPCFKYNITWEENRKGFKINNPYKHDDLPINYLVTFYKEISTHNEKLFLLNM
131	SHM_01310	Main chromosome	107611..108873	CDS	IS256 family transposase	A0A6J4WT45_9MOLU, Hypothetical protein, 6.3e-66			ATGACTAGAAAGAGTGAGTTACAGATGGCTAAAAAAGATAACTTTAATAATAATGATCCAATATCAAAAGCAGTAGATTTATTACTAGAAAATACTGAAGATTTAACAACAGTTTTTAAACCTGGCGGTTTATATAAAGAATTAACAAAAAGATTAGTTGAAAAAATGTTGAATTCTGAAATGCAAAATTATTTAGGATATGAAAAAAATCAACATAGTACTACTGAAAATGCTCGTAATGGTACAAGTTCAAAAAAATTAATAACTCAACAAGGTAAAATTGAAATTGATGTACCAAGAGATCGCAATAGTAATTTTACTCCTGTAATAGTTCCTAAAAGGCAAAGAAGATTTGATGGTTTTGATCAACAAGTTCTTTCTTTATATGCAAAAGGAATG…	MTRKSELQMAKKDNFNNNDPISKAVDLLLENTEDLTTVFKPGGLYKELTKRLVEKMLNSEMQNYLGYEKNQHSTTENARNGTSSKKLITQQGKIEIDVPRDRNSNFTPVIVPKRQRRFDGFDQQVLSLYAKGMTLSDIRMQLQELYHGADISESVISQITDDVIDDVKAWQNRPLESIYPIVYFDCIVVKVRQDKRIINKSVYIALGVDLEGKKDVLGLWISENEGSKFWLSNFTEMKNRGLNDILIACSDNLTGMSEAIQSVYPKTEHQLCIVHQIRNSLKYVSYKHRKGLVADLKPIYSACSEEQAMQALESFESKWNKQYPQITKSWYKNWDNLMVFISYPVEIKRVIYTTNAIESVNSQLRKIIRNKKVFPNDMAVFKIFYLAIENITKKWTLPI…
132	SHM_01320	Main chromosome	complement(109078..109899)	CDS	DDE transposase	A0A6J4WR28_9MOLU, Mutator family transposase, 1.1e-261			ATGAAACTGAATGAATTCAACAATGCTTTTCAAACTGAACAGCAATGTCTTGCATATATAGCAAATTTGAAAGAAAACAAATGTATTAGGTGTTTTAGTTTTAATTTGAATACTTCTGATTTAAAAAGAATGAGATGTTTAAAATGTAATCAAACATTTAGCATTCTCACAGGCACCATATTTTCAAGGTCACAAACATCTTTAACATCTTGGTTTTATCTTATCTTTAGATGAATAAACACCAAACATGGAATTCCATCAACAGATATTGCAAAAGAATTGGGAGTGACTTTGAAAACTGCTTGAAGAATGACTCATAAAATCAGAACACGTATTGCAAAACAAAAACCTCAATTTATTGTTGAAGGTACAGTGCAAATTGATGAAATGTATCTTTCA…	MKLNEFNNAFQTEQQCLAYIANLKENKCIRCFSFNLNTSDLKRMRCLKCNQTFSILTGTIFSRSQTSLTSWFYLIFRWINTKHGIPSTDIAKELGVTLKTAWRMTHKIRTRIAKQKPQFIVEGTVQIDEMYLSHMGFKKQGRSLVNKTLIVGIYQKTTNNLIVKVLKNAKSKNLLQFAKNHISSKCLVYTDSWKGYCDFKSVFTKHETVNHQDGYVSKIGVNTNQIESVWKHIRRTFKTHIKVAKHHVHLYAKEAAYKFNKIPSFETVMLCLI
133	SHM_01330	Main chromosome	109972..110214	CDS	hypothetical protein	A0A1Y5S1C5_9PROT, ISXO2-like transposase domain protein, 6.5e-39			ATGAAAATTGTATTATCTGGTGTAGTTGGTGTTGGTAAGAGCACTATTAGTAGAGAATTAGCAAAATTATTAAAATATAAAATTATGGACGAGCCAGTTACTAGTAATCCCTATTTAGATGATTTTTATCAAAATCCTTTAGAATATGCTTTTAAAATGCAAGTATTTATGCTGATGGCACGAAGTAAACAATTAAAAGAAGCACAAAATTTAACAATGTTATTTTTGATCGTAGTATTTTAG	MKIVLSGVVGVGKSTISRELAKLLKYKIMDEPVTSNPYLDDFYQNPLEYAFKMQVFMLMARSKQLKEAQNLTMLFLIVVF
134	SHM_01340	Main chromosome	110256..110570	CDS	hypothetical protein	A0A533R787_9MOLU, Deoxynucleoside kinase, 8.3e-39			ATGAATGATAGAGATTATGAAGTGTATTTAAATTTTTATAATAATGTTATTATTTCATCACTTTATTTTGATCCACAAATTAAGCCCGATTTAATTGTCTATTTAAAAGCAAATCTTGAAATCACAATTGAACGCATAAACCTTCGTGGTCGTGAATCAGAAAAACATGTACCTCATGAATACTGAAGTTTATTAAATAAAAAATATGAACAGTGATATGAAAAAGAAAAAAATAACTTTAATTTTTTAGTAATTGACACTAATGATTTAACTCCTAAGCAAATAGTGCAAAAAATAATTGATTATATAAAATAA	MNDRDYEVYLNFYNNVIISSLYFDPQIKPDLIVYLKANLEITIERINLRGRESEKHVPHEYWSLLNKKYEQWYEKEKNNFNFLVIDTNDLTPKQIVQKIIDYIK
135	SHM_01350	Main chromosome	110762..111289	CDS	hypothetical protein	A0A533R787_9MOLU, Deoxynucleoside kinase, 1.6e-61			TTGGAAGATTTAAAACAAAAGCATAATTATGAAATTATGTACATCGTTGATGATCAAAATCAAGAAAAAGCACAATTAATTAAAAAAGAATTTTGTGAAATTTTAACTAAAAATGCTGGAAAAATTACTAAAGAACAAGATTCTATTCGTGAATTTGCTTATCCTATTAACAAAAAAGTTAAGGGTCATTATTTTATTATTGAAGTGCTAACTTCACCAGAAAACATTGCTAACTTTAATCGTGTAGCTTTAAATAAACAAAGACAATTAGACGTAATGCGTTTTTTGGTTATTAATTTAGATAGTGAAAAAGTTAATAAGTTTAAACCAAAACGTCAAGTAGAATCTAGTTCTTTCTCTCGACCAACAAGACCAGGAAATCGTCCTTCTTATAATCGT…	MEDLKQKHNYEIMYIVDDQNQEKAQLIKKEFCEILTKNAGKITKEQDSIREFAYPINKKVKGHYFIIEVLTSPENIANFNRVALNKQRQLDVMRFLVINLDSEKVNKFKPKRQVESSSFSRPTRPGNRPSYNRDENGERKPRPIAGTESFYRTKTNYQNSKTNTNNNALNTEQKD
136	SHM_01360	Main chromosome	111320..111823	CDS	hypothetical protein	A0A533R797_9MOLU, 30S ribosomal protein S6, 7.3e-108		YES	ATGAATATTGTTACATTAATTGGTAGAATCACTCGTGATTTAAAGTTACATCAAACTTCAACAGGAAAACCTTTTACTTTTTTTACACTTGCAGTTAATAATATTCAAAATCAAGCTGATTATATTTCGTGTGTGGCTTGAAATAAAGTTGCTGAAAATATGACTAATTATTTAGTTAAAGGTTCTTTAATTTCAGTTTCAGGAAGACTGTCAGTAAGAAAATCAACCGATCAAAATGGAAAAGAACTATATATTACTGAAGTGGTTGCACAAACTGTTACTTTTTTAGATAATCGTAAAAAAGATAGTAGTGGTAATAATGCTAATATTAATTATTCAAAACCAAGAGATGAGAATAAAATTCATTTAGATGATGCTTTTAAAAGTCCTAATTATAGT…	MNIVTLIGRITRDLKLHQTSTGKPFTFFTLAVNNIQNQADYISCVAWNKVAENMTNYLVKGSLISVSGRLSVRKSTDQNGKELYITEVVAQTVTFLDNRKKDSSGNNANINYSKPRDENKIHLDDAFKSPNYSTDIAFTNTNQLQEKEAAIQNIEFDEEDIIWDLNN
137	SHM_01370	Main chromosome	111836..112066	CDS	30S ribosomal protein S18 rpsR	A0A533R7A4_9MOLU, Single-stranded DNA-binding protein, 6.1e-105			ATGAACACTGGTAAACCAAGAAATTTTACAAGAAGAAAATCTTGTTTTATTACTAAAAATAATATTACTTATATTGATTATAAAGATATTGAATTACTAAGTAAATTTATGGGTAATAATAACAAAATTTTGCCAGCAAGAACAACAGGTACTAATCCAAAGTATCAACGTTTAATTGCTAAAAATATAAAACGTGCCCAAATCATGGGATTATTAAGATATTCAAGATAA	MNTGKPRNFTRRKSCFITKNNITYIDYKDIELLSKFMGNNNKILPARTTGTNPKYQRLIAKNIKRAQIMGLLRYSR
138	SHM_01380	Main chromosome	112254..114251	CDS	hypothetical protein	A0A533R793_9MOLU, 30S ribosomal protein S18, 1.1e-44			GTGTTCAAATCGTTAAGAAATTATCATTTAATAATGATTGTTTGATTAGTAGTTGAAATTTTAATTGGCTTGACTTATTTTATTGTTAATATTGAGACAGCAGAACAAGTGGTCACTATTACTGTAATTTTAAGTTTAGTTTTAGGTAATTTTATTATTGTTTGTCTTTATATTTTTTTATTTAGTTTATGAATTCGTCATCGTTATATTAACACAGCCGAAATCATAAAATTAAATAATGCACAAGCTTTAACTTTTGGTAGTGTTGGTATGATTGTTTTGGATAGTGATTTATCAATTATGTGAGTAAGTGAATTTTTAGAAGATAAAGGTTTAGGTAGATTAATTGGAAAATCAATTGTTAAACTATCAAGAGATTTAGAACAATTAATTAGTAAT…	MFKSLRNYHLIMIVWLVVEILIGLTYFIVNIETAEQVVTITVILSLVLGNFIIVCLYIFLFSLWIRHRYINTAEIIKLNNAQALTFGSVGMIVLDSDLSIMWVSEFLEDKGLGRLIGKSIVKLSRDLEQLISNNITQITLKIEDMLYDAIYLVQTRTILLQETTKYHFLYNKLQQEKLVFGVISIDNFYNSLQKLRVENQIRVEAFIKTELNDFANNYSGLLLGNIEDGYNILLYQNEFNKARNDNFPLIKNIREGVKKFKADITLSAGFSYGNAISKDLYDLAIESKELAVYRGGDQVVIREFGGNTVFIGGTIEAKQSESKINIRMFAQSLYNEIKLAENILVMGHAAADFDSISSGTAIIEIAKSLNKSAHYVINQNEVDEKTLKILHELVPESYI…
139	SHM_01390	Main chromosome	114275..114727	CDS	50S ribosomal protein L9 rplI	A0A533R7B2_9MOLU, Uncharacterized protein, 0.0e+00			ATGTTTACAATGAAAGTTGTACTTTTAACGGATGTTAAAAATTATGGTAAAAAAGGTGAAGTTGTTAATGTTAGTGATGGTTATGGTAAAAATTATTTATTACCTAGAAAATTAGCTGTAATTGCTACATCAGAAGCATTAAAAATTAATCAAAAAGTAATTGAAAATAAAAAAATACAACGAGAAATGGAATTAGAAGATTTACAAAAAATTAAAGAACAATTAGCTTTAATTACTTTACAATTTAAATTAAAAAGTAATAATGGTAAAGTTTCTGGTGCTATTTCTTCAAAACAAATTTGTGAACAACTAGTGCAAAAATATAACATTAAAATTGATAAACATAAATTTGCTAAATTTAATCCTATTAATGAATTAGGTATAACTAACATTAATATT…	MFTMKVVLLTDVKNYGKKGEVVNVSDGYGKNYLLPRKLAVIATSEALKINQKVIENKKIQREMELEDLQKIKEQLALITLQFKLKSNNGKVSGAISSKQICEQLVQKYNIKIDKHKFAKFNPINELGITNINIKLDVTIIAQLKVEVLGE
140	SHM_01400	Main chromosome	114730..116070	CDS	replicative DNA helicase	A0A533RHD5_9MOLU, 50S ribosomal protein L9, 1.8e-83			ATGTCTAACAATGGTCAATATATAAATAATGCAGAAGTTAATGTTTTAAGTGCGATGATTCAATCATCACCAGCATGTGAAAGTGCATTAAATTTATTGGCACCACATGACTTTACAATTAATTCTAATCAAATTATTTTTAAAACAATTACCAATCTTTATAAAAATAATTCCGGTATTGATGTAACAACTATTGCCGAAGAATTAGTTAAGCAAAATAATTTGGATAAAATTGGTGGAATTGAATATTTATCTTCTTTAGTGGCTCAATATATTACTGATGCTAATTTAAAAGAACACATTGATATTTTGATCGAAAGAACTACTAAACGACAATTAGAAAATGCTTTAAAAAATATTGGTAAAGAGTTACAAAGTGAAAAGTCAATTAATGAAGTT…	MSNNGQYINNAEVNVLSAMIQSSPACESALNLLAPHDFTINSNQIIFKTITNLYKNNSGIDVTTIAEELVKQNNLDKIGGIEYLSSLVAQYITDANLKEHIDILIERTTKRQLENALKNIGKELQSEKSINEVLIAAEAQIVQVSSERNHEEMLPISEHIDDVVTKIEQLQKSTVNITGTSSGINNLDMITSGFQRGDLIILAARPSMGKTALALNFALNAANEQDNKNNVVVIFSLEMPKDQLITRMISCQGHFDANRLRNKSKFTQADWNRISATAEQLKQKRIIIDDTPGLRVLELQTKLRKLSRENSIKLVIIDYLQLLTGRDSESRQQEVSNISRSLKILARELRVPIVCLSQLSRMVERREEKRPLMSDLRESGAIEQDADVIMFLYRDDYYK…
141	SHM_01410	Main chromosome	complement(116469..117599)	CDS	hypothetical protein	A0A533RB94_9MOLU, Replicative DNA helicase, 1.4e-282			TTGAATTTTAATTATAAATGAAATTTTAGAGAACAAAATGCAAAAATTGATAAATTAATTTTAAAACATATAACAAATAAATGAGAAAAAATAGATTGAAGAATAAAAAATACAAGGGATAAAAAGAAATATAAAATTGTTGATTATCAATATCGAACGAGAAAAACTATACATGGATTAGTAACTTATAAAAGAAGAATTTATGAATATTTTAATGAAAAAATACAAAAATGAGTTCGTGTTTGTTTAGTTGATGAAATACTAGAACTACCAAAATATAAAAGAATTGGTGAAGATATTGAAAAAACTATTATTGAATATTTTGCTGATGGAAAAAGATACAGAGATATTTGAGATATTATAAAAAAAGCAAATATTAGTCTTAGTTCTATTCATAGA…	MNFNYKWNFREQNAKIDKLILKHITNKWEKIDWRIKNTRDKKKYKIVDYQYRTRKTIHGLVTYKRRIYEYFNEKIQKWVRVCLVDEILELPKYKRIGEDIEKTIIEYFADGKRYRDIWDIIKKANISLSSIHRVFKNLEVIEANPVKVKLEKNQPVFVAIDDGHRKFWNFKRKGTKHSMRLIVTYTDNINHKVQNKRVKAIIRPTRTAIGVKKIAEFVKEHCQKFYENIEQAKIIICGDSAGWIKEIADYLGAQFVLDKFHLIRTLYLGIMAGNKGKYLKEYNHCKNLINNGQYEQLIDFLYKELDNHKKLKKKYFKNNKQGIENQSAKWNIGCFTETNIWHVLKEMLGNRTYNISIYIKMVIFKCNKINTEIQLL
142	SHM_01420	Main chromosome	117898..118236	CDS	hypothetical protein	A0A6J4WZJ5_9MOLU, Hypothetical protein, 8.8e-160			ATGGAAATAGGAAAAATAGAAATTTTAAGAAATAAAATTCAAGAAATTCATGAAATGATTAATTATATAAATAATATAATAATTAAAGAGAAAGAAAAAAATAAACCCAATGAACATGATTTAAAAATTTATTCAAGGGAAATTGTTAGTTTTGAAAAAGAACTAGAAATTTCTAAAAGAAAGTTATCAAATGAACTAAGTAAAATTACAGAATTAACAGAAGTAACACCATTGTTATGATTAAATGATGTTAGTATTATTAATTCATATAAATCTATTAATAATCAAGAAAAAAGTAGTAAAGTCTTTATTAAAAATAATAATTGTGTAATATCTTAA	MEIGKIEILRNKIQEIHEMINYINNIIIKEKEKNKPNEHDLKIYSREIVSFEKELEISKRKLSNELSKITELTEVTPLLWLNDVSIINSYKSINNQEKSSKVFIKNNNCVIS
143	SHM_01430	Main chromosome	118330..118815	CDS	hypothetical protein	A7T005_NEMVE, Predicted protein, 4.4e-06			ATGAATGTTATTTGTCAAAGTAAAAATTGTAATAACAAATGAAGTAATATTGTATTATTGGAATTAAAATCAACAACGTTTAGTCTTTTTCTTTGTAAAAATCATGCAATTAATTTAGAACATGAATTATTACCAAAATGATTAAAAACTTGTGAAGAGTTAAGAAAAAATAACAAAATAAAAAAGGAGAAATTTATTATGAAAACATGAATAAAAACAAATTTAAGTAAAATAACATTAGCATTAGCACTAACTGGTGCAACAACGGGAACAATAGGATTAATCATGGGGGGGGTGCTTACCCATAATATGGAAAATTATTATTTAAAACCAAATGGTGAAAAAGTATATGGAACAACAACTATTTGAGAAAATAAATGTAGTAGTTGTAAACCTACA…	MNVICQSKNCNNKWSNIVLLELKSTTFSLFLCKNHAINLEHELLPKWLKTCEELRKNNKIKKEKFIMKTWIKTNLSKITLALALTGATTGTIGLIMGGVLTHNMENYYLKPNGEKVYGTTTIWENKCSSCKPTISLYFDIKPREKNDIKWDGIYPEGYFNK
144	SHM_01440	Main chromosome	complement(118817..120703)	CDS	hypothetical protein	A0A0H3XIG5_9MOLU, Uncharacterized protein, 0.0011			TTGAATTCATTCAGTTTCATTATTCCCTCCACAAGTACATGTGGGGAGAAGTCCGTTAAAAATAATGAAAATAATAGTTTAAGATTTTCAGCAAATACTATTAAAATAGGTTTTATTGATATTGATAAAGTATTAAAAACTACTGCTGTTGAAACATCAGACTTTACTATGCAATTAAATCAAAGAGCAAGTACTAATATTAATGATAATACTATTGAATATAGTATGACTGATATTAAAAATTTAATATTTCAAGAAATAAATTTATTAAATCAATTTAAGTTATATGCAGTTAGTATAAATGAACCTTTAACTGAAAATAATATTGATAATTTATATATAATTAATAATTATTCACAACCTTATCAAAATCCAAAAACAAGAAGTACTAAAAGTATA…	MNSFSFIIPSTSTCGEKSVKNNENNSLRFSANTIKIGFIDIDKVLKTTAVETSDFTMQLNQRASTNINDNTIEYSMTDIKNLIFQEINLLNQFKLYAVSINEPLTENNIDNLYIINNYSQPYQNPKTRSTKSITIIKIKDFKTRDGYPIIIKLQKPLDKDTKVTGLKIKAPRSMIFGNIKVLGEVDNMEVYPKLFVKNKIAFPLLSMPIETQPKVRILQQWFSEQILPWNLAKQFIGQEKSVLDLIAIGGGTETRKEIINNAKITYAKIGKYDGPAPVPKKLDDFEMKKNEQYILYSHREPTPPYPSKYIAIELSQNFNSIEIEVNDKPPIDSLQKVLLDMLTYTYNYNRNFDGFNPKSDKLQPIGELRQKFEGQKPEEVVTNLFKQWKLDYPNYVNLP…
145	SHM_01450	Main chromosome	120684..121346	CDS	hypothetical protein	A0A6J4WSX9_9MOLU, Hypothetical protein, 0.0e+00			ATGAAACTGAATGAATTCAACAATGCTTTTCAAACTGAACAGCAATGTCTTGCATATATAGCAAATTTGAAAGAAAACAAATGTATTAGGTGTTTTAGTTTTAATTTGAATACTTCTGATTTAAAAAGAATGAGATGTTTAAAATGTAATCAAACATTTAGCATTCTCACAGGCACCATATTTTCAAGGTCACAAACATCTTTAACATCTTGGTTTTATCTTATCTTTAGATGAATAAACACCAAACATGGAATTCCATCAACAGATATTGCAAAAGAATTGGGAGTGACTTTGAAAACTGCTTGAAGAATGACTCATAAAATCAGAACACGTATTGCAAAACAAAAACCTCAATTTATTGTTGAAGGTACAGTGCAAATTGATGAAATGTATCTTTCA…	MKLNEFNNAFQTEQQCLAYIANLKENKCIRCFSFNLNTSDLKRMRCLKCNQTFSILTGTIFSRSQTSLTSWFYLIFRWINTKHGIPSTDIAKELGVTLKTAWRMTHKIRTRIAKQKPQFIVEGTVQIDEMYLSHMGFKKQGRSLVNKTLIVGIYQKTTNNLIVKVLKNAKSKNLLQFAKTTFLQNVLYILILEKDIAILNQFSLSMKQLTIKIAMFQKLV
146	SHM_01460	Main chromosome	complement(121490..121804)	CDS	hypothetical protein	Q5LVS0_RUEPO, ISSpo3, transposase, 3.7e-25			ATGGAAAACAACAACAAACCACAAACGAAGTTTCCACAGAAACAGAAACAAACTAAACTTAATCAAGCAGAATTAGAAAATGATTATTTAATTGATAATATTCCTTATGACTTTACTAATATGATGCGTGCTACTAGTGACCCAGATATTAATAGAGCATACGATGAATTTAAAAAAGAACAATTTATATTTATGAAATTGAACGTTTATTTAAAAATGGCTTTTCTCCCTTTATGTACTATTTTAATTTTATCACATAAATGCTGAGAAAAGCCTATCTACGGACTTCTCCCCACATTTTTAAATCAAACATAG	MENNNKPQTKFPQKQKQTKLNQAELENDYLIDNIPYDFTNMMRATSDPDINRAYDEFKKEQFIFMKLNVYLKMAFLPLCTILILSHKCWEKPIYGLLPTFLNQT
147	SHM_01470	Main chromosome	complement(121749..122012)	CDS	hypothetical protein	A0A6J4WSX9_9MOLU, Hypothetical protein, 1.3e-27			ATGTGGGGAGAAGTCCGTAATTATATTGAACAAAAATTATGACAATTTAATATTGATATTCTTAAATTTATTCAAATATTAGTACGTATTGATAAAGATTTATTAACTAGTAAAACATTTAATATTAATGATGAACAAGAAATTAATAATTTAACTGTTAAATTAAAATTATTTAATCCCAAAAATAACCAATTAATAGGAGAAAACAATGGAAAACAACAACAAACCACAAACGAAGTTTCCACAGAAACAGAAACAAACTAA	MWGEVRNYIEQKLWQFNIDILKFIQILVRIDKDLLTSKTFNINDEQEINNLTVKLKLFNPKNNQLIGENNGKQQQTTNEVSTETETN
148	SHM_01480	Main chromosome	122031..122852	CDS	DDE transposase	A0A6J4WQX2_9MOLU, Hypothetical protein, 2.7e-40			ATGAAACTGAATGAATTCAACAATGCTTTTCAAACTGAACAGCAATGTCTTGCATATATAGCAAATTTAAAAGAAAACAAATGTATTAGGTGTTTTAGTTTTAATTTGAATACTTCTGATTTAAAAAGAATGAGATGTTTAAAATGTAATCAAACATTTAGCATTCTCACAGGCACCATATTTTCAAGGTCACAAACATCTTTAACATCTTGATTTTATCTTATCTTTAGATGAATAAACACCAAACATGGAATTCCATCAACAGATATTGCAAAAGAATTGGGAGTGACTTTGAAAACTGCTTGAAGAATGACTCATAAAATCAGAACACGTATTGCAAAACAAAAACCTCAATTTATTGTTGAAGGTACAGTGCAAATTGATGAAATGTATCTTTCA…	MKLNEFNNAFQTEQQCLAYIANLKENKCIRCFSFNLNTSDLKRMRCLKCNQTFSILTGTIFSRSQTSLTSWFYLIFRWINTKHGIPSTDIAKELGVTLKTAWRMTHKIRTRIAKQKPQFIVEGTVQIDEMYLSHMGFKKQGRSLVNKTLIVGIYQKTTNNLIVKVLKNAKSKNLLQFAKNHISSKCLVYTDSWKGYCDFKSVFTKHETVNHQDGYVSKIGVNTNQIESVWKHIRRTFKTHIKVAKHHVHLYAKEAAYKFNKIPSFETVMLCLI
149	SHM_01490	Main chromosome	complement(122893..123339)	CDS	hypothetical protein	A0A1Y5S1C5_9PROT, ISXO2-like transposase domain protein, 6.5e-39			ATGCGAAATAAAGCAAATGAATTAGCAGATTGTGATAAAGTAATGGATAAAATTAAAGCATTAGATGTTATTTATGAACAAATTGTTTTAGATACCATTTTAAATTCACCTAAATTTATATTTAGTCAAACTTATGGTAATGTTCAATCAGCATTAGAAGAAGCAGTAAGAACTTTGGTTACTAAAAACTACATATTTAAAAGTGGCGGAGATAATAATGAACAAAATGAAAATATCAATATGACAAATAGCAATTTTAAAGGTAAAAATTTAACTGATATATACGATTGAAATGTTAATGAAATATTTAAACGTTGTGGTATTCATATACCAAGTCAAAAGAAATCTGCACAACAATCAGTTCCCGAAAGTACAGCAGTAAATATTTCAACTATTAAT…	MRNKANELADCDKVMDKIKALDVIYEQIVLDTILNSPKFIFSQTYGNVQSALEEAVRTLVTKNYIFKSGGDNNEQNENINMTNSNFKGKNLTDIYDWNVNEIFKRCGIHIPSQKKSAQQSVPESTAVNISTINYRLFSLYVLFLNFIT
150	SHM_01500	Main chromosome	complement(124090..124344)	CDS	hypothetical protein	A0A6J4WQX2_9MOLU, Hypothetical protein, 1.5e-83			ATGCAAGACATTGTTTTTCAGTTTGAAAAGTATTATTGAACTCATTCAATTTCATTGTTTCCTCCACAAGTACATGTGGGGAGAAGTTCGTTTATTATAACTGATAATAAAATAGCAGGTGTAGAAATAGAAGTCTTTAACAATAATAGTAATGTATTAGTTTTATCAGTTAATCATGCAAAATTTATTACTATTTATTCTTTAAAAGGTAATGATAAAGGAAATACATGAAAATTAGAAGAATTACAGGAATAA	MQDIVFQFEKYYWTHSISLFPPQVHVGRSSFIITDNKIAGVEIEVFNNNSNVLVLSVNHAKFITIYSLKGNDKGNTWKLEELQE
151	SHM_01510	Main chromosome	124290..125111	CDS	DDE transposase	A0A1V0PSU2_9RHOB, Alkaline phosphatase, 1.9e-09			ATGAAATTGAATGAGTTCAATAATACTTTTCAAACTGAAAAACAATGTCTTGCATATATAGCAAGTTTGAAACAAATCAAATGTAGTAGGTGTTCTAGTTTTAATTTGAATACTTCTAATTTAAGAAGAATGAGATGTTTGAAATGTCATCAAACATTCAGTATTCTCACGGGCACTATATTTTCAAAGTCACAAACACCTTTAATATCTTGGTTTTATCTCATTTTTAGATGAATAAACACCAAACATGGAATTCCATCAACTGATGTTGCAAAAGAATTGGGAGTGACCTTGAAAACAGCTTGAAGAATGGGTCATAAAATCCGAAGTGCCATTGCTAAACAAAAACCTCAATTCATTGTTGAAGGCATAGTGCAAATGGATGAAATGTATCTTTCA…	MKLNEFNNTFQTEKQCLAYIASLKQIKCSRCSSFNLNTSNLRRMRCLKCHQTFSILTGTIFSKSQTPLISWFYLIFRWINTKHGIPSTDVAKELGVTLKTAWRMGHKIRSAIAKQKPQFIVEGIVQMDEMYLSHMGFKKQGRSLLNKTLIVGIYEKTTNNLIVKVLKNANSKNLLQFAINHISSKCVVHTDFWKGYRDLKSVFTKHETVNHQDGYVSKTGVNTNQIESVWKHIRRTFKTHIKVAKHYIHLYAKEAAYKFNNIPSFETVMLCFI
152	SHM_01520	Main chromosome	complement(125108..126559)	CDS	hypothetical protein	A0A1Y5S1C5_9PROT, ISXO2-like transposase domain protein, 7.1e-40			ATGAGGTTATATTTACCAACCCCTAGTACTCCTACTGATAATTATATATATAGTGATAAAAAAACTATATTTAATTTAGGTGGTGATATTAATAGAACAACACAAACCAGTATTAAGTTAGATGAGTTAATTATAAAAGATAATGTTAAAGTACAATTATTATTCACTAAAAATGGAAATGATATTACTGTGGTTTCCAATGATATTAATTACCAAGCGAGTTCTGTTAAATTATATCAATATATAGGAAAGGGAAAACCAACTGAATTTATAGCAGAAGATAGTATTGAACGTGATTATTATACAAAAATAGAAACTAATAATTTATTAGATAAAAAACAAAATAAATTAATTGCTGGTACTAATATAACTATTGATGAAAATAATAAAATTAGTGCA…	MRLYLPTPSTPTDNYIYSDKKTIFNLGGDINRTTQTSIKLDELIIKDNVKVQLLFTKNGNDITVVSNDINYQASSVKLYQYIGKGKPTEFIAEDSIERDYYTKIETNNLLDKKQNKLIAGTNITIDENNKISASGGGSVDENRIFNNKEDKDKSTYLINNVLSEVSVNGLIYAQEPNMNNDNKIPNKKYVDDKIPNLDNYYKKEEVNKKLEDTKALFPIAFSMNAIGQEIPNLETTNKTIAGAINENKSNINKKQDKENWKIIGKSLDNRTWEDFALSFNKYYRVFITWEKPPFNQVNTKIKVEFKTGNYLGGNSGDKIFLTKGEIEGVEANLYLIVVKGNNWKLIINGGNKEYGNIFSLEELQNTIKVDITPKLKINSRSLETNEIEENIWDIELKNN…
153	SHM_01530	Main chromosome	complement(126695..127513)	CDS	hypothetical protein	A0A6J4WSN5_9MOLU, Hypothetical protein, 2.6e-146			ATGATTAATAAACTTTGAACTGATGTCAGTCTTGAAAATTATAATAACTGATATCCATTAACTGGAAAAATTACAGAAACGCCACAGCAATATATACAGACATGACCTAATGTTAATGATTGATTTATAACTTTTGCTATTCGCGCTCAAAATGATATTAATGCCTATCTTGATTTTATTTTATCTAAATTTCCTTTTGATAGTTTTAAAGATGAATTAATTAAAGAAACATTAAGAGATATGGTTTATGCTATGGTTGAACATTGAGTATTTAATCGTACACCAATTGAATTTAATGTTGATGCTACTATTCAATTTAATAATGGTAGTCAATTTAGTGCAAATAGTATTCCAACAATTAATGTTTGAGATTTAGCACCAACTAGAATGAAAATATGA…	MINKLWTDVSLENYNNWYPLTGKITETPQQYIQTWPNVNDWFITFAIRAQNDINAYLDFILSKFPFDSFKDELIKETLRDMVYAMVEHWVFNRTPIEFNVDATIQFNNGSQFSANSIPTINVWDLAPTRMKIWARLTELKQVFLSYNQDEIDIEKIDLQAFYTRNQVDELIKEQKEFTLSKQIKLYDDLVDDNENEIYRGPVSKFINKGYVATDYDKETETMILDWPDEIGTLPPEALQNNPQIGDFTHAPTCDFSAKQQKELLLMKMKLPN
154	SHM_01540	Main chromosome	complement(127517..128599)	CDS	hypothetical protein	A0A6J4WSN5_9MOLU, Hypothetical protein, 3.4e-166			ATGGAACACTTATTATTACAAAATACATTAATAAAATTAAGTCCACAATTAACTCCTAAATTTAAAATTAAAGATATTGAAAAAGCAAATAACTTTTTAAAAAAAATTAATACTGATTTAAAAGAAGTATTAAAAATGAATCAACATGATTGATTAAATTTAGTTCATACAATACATACAGAAAATAGATATGGAAAAACTTTAATTTTAGATTTACAAAAAATTCGTGCTAATGCTATTAAATTTAATTTTAAAAATAATGTTATTCATCAACTTGTTTTAAAAGCAAATCAAACTTTTAAATATTTTGATATTAGATTTTATTTAAAAAAAGGTTTAAATAAATTTTGAAAAGATACACCATATTTTGAAAAAATACGAGAAAGTATATATAAATTA…	MEHLLLQNTLIKLSPQLTPKFKIKDIEKANNFLKKINTDLKEVLKMNQHDWLNLVHTIHTENRYGKTLILDLQKIRANAIKFNFKNNVIHQLVLKANQTFKYFDIRFYLKKGLNKFWKDTPYFEKIRESIYKLQEKFEKLEKQVFEKIQKLKEKATDLFTSAEKRAIKHAQLIPLNSPVFMGCKIQPLSLDKCAITIYHRNPKYKPITVVDSILKAKTFVTQIHPFHWYRWYSGWYIGYGVNQNKWLKAIAFAPPVVQQVIRDSFKVYREIFRTIRTYHKVVNVINNPIENINKSFKNVGLKFSVNTLFGTGLLHHLEKFAYSQVADKGKKKLQKEIIHISHRKTKTKTKHYKKAFFKEW
155	SHM_01550	Main chromosome	complement(128645..129433)	CDS	hypothetical protein	A0A6J4WNK7_9MOLU, Hypothetical protein, 1.6e-235			ATGCATAAAAATTATCCAAGTCATGTTACTAAAGAACAATTTGAGAACATAAAATCAACTTTAGAAAACAGCAAAAAGAAAACAAAACCAAGAAATTTAGATTTATATGAAGTGTTTTGTGCAGTTTTATATGTATTAAAAAGTGGTTGTCAATGAAGAATGTTACCAAAAAATTTTCCAAAATGACAAACTGTATATTATTATTTCCAAATTTGAAGTAAAAACAATGATAAAGAACCTAGTGTATTGCAATTAATTTTAAAAAAATTAGTTAAAAAGATTCGTATTAAGAATCATCGAAAAGAAAAAACTAGTTTTTGTATAATTGATTCGCAAAGTGTTAAAAATACAGATACTACTGAAAATAAAGGTTATGATGCTGGTAAAAAGATTTCAGGA…	MHKNYPSHVTKEQFENIKSTLENSKKKTKPRNLDLYEVFCAVLYVLKSGCQWRMLPKNFPKWQTVYYYFQIWSKNNDKEPSVLQLILKKLVKKIRIKNHRKEKTSFCIIDSQSVKNTDTTENKGYDAGKKISGIKRHIAVDTQGLPHAIYITTAEKTDRNSAIIMIKSEKENLSTVQKIIVDAGYTGEKFASAIKTIINANVEVVKRNELHSFVVLPKRWVVERSFAWLEKCRRLWKNCERKLNTSLQMVVLSFISILLKRF
156	SHM_01560	Main chromosome	complement(129478..130080)	CDS	hypothetical protein	A0A2I7N4R1_9NEIS, IS5/IS1182 family transposase, 5.5e-121			ATGCCAATTGGTACAACTAGTACAGCAATACTTTTAAACATAAATAAACCAAAACATACTAGAATAAGTAAACAACAAGAAAATAAAAGTTTTTGATGAGAAATTTTAGAAATGATTGGTGTACAAGTTATAGCAGTAGCACTTGCTCCTTTTACTGGTGGATTAAGTGAAAGTGTAGCCCTTGGATTAGGTGCAAGTGATTTAATTGCTAGTATTAGTGCTGTTGGTGTAGAATTTTTAACTGATTTTACTATTAATCAAGTTTATGATTATTTAAAAGGAAATGTAACACCATTAAATACTTTTTTTAATATATTACCAGCATTTGCTGGACTTAATAAAATTAGTCGTGGTTATCGTACAACTAAATTTATTAAGTTAGCACAAAAAACTAAAACA…	MPIGTTSTAILLNINKPKHTRISKQQENKSFWWEILEMIGVQVIAVALAPFTGGLSESVALGLGASDLIASISAVGVEFLTDFTINQVYDYLKGNVTPLNTFFNILPAFAGLNKISRGYRTTKFIKLAQKTKTLEQVGIKEAKNLQEIIRQVSGKEILTDKIIGNKRYLMKYSFTPNRETVLRDLGYVAERQYKNLFRIF
157	SHM_01570	Main chromosome	complement(130096..131187)	CDS	hypothetical protein	A0A6J4WNK7_9MOLU, Hypothetical protein, 5.9e-94		YES	ATGGGCAAACTTTTTCCTACTGAAATTGTTGACTCAGTAAATATTGAGTTTATTGTTAAAAAACCAAAAAAACCGGAAGTAAAAATTATTGCTTGGGATGATAAAAGTAAAAGATATGAATTACCATATGTTGATACAGATAAAATTAGTAAAAAAATAACTAAAAAATATCTTGCAGGAGAAATTATTGCAGATGTAGATTTAAAAGCAAATAATGGACAAAATTTATTAGATAGTATGCAATATGAAGTTGCAAATGATTTAGCAGATAAATTGGCAATTGATGATACACAAGCAATTGCAAAATTTGCTACTAAAATCGATATTGAAGATACAACACCAGTAGGCTATTTAAAATCAATGTTATCTGCTTGAAATACTTTGTTTCAATTTAGAAAC…	MGKLFPTEIVDSVNIEFIVKKPKKPEVKIIAWDDKSKRYELPYVDTDKISKKITKKYLAGEIIADVDLKANNGQNLLDSMQYEVANDLADKLAIDDTQAIAKFATKIDIEDTTPVGYLKSMLSAWNTLFQFRNIANSKFFITNGLYDSLVYLADNKGLITDNQLAQQLRLNGNNLYVKGVLCEIVLDDYMIFTNDKNEQQLMTFILATPRAMKRYMIENTVIYVDFIKDDKAGRAYKVAGEVVGEAIPYISNNETTSRWMLCGVIKTEKTDLKTKITVLTTNITANVNNNNNELNTEIKSTNELKSLNPNLTNPTIKYFSDAQGKTNVSNQKQKAGDLYITITANVNDLNYKGTTNLIKITLK
158	SHM_01580	Main chromosome	complement(131129..131278)	CDS	hypothetical protein	A0A6J4WQ72_9MOLU, Hypothetical protein, 5.9e-225	sHm specific gene (OrthoVenn2)		ATGTCAGTACCATTTAATCAAAATTTAGACAATACAGAGAGATTAGTAGAAGCACCCGAATTTATAGAGTTTTTAAAATTTCAAATAGTCCATGGGCAAACTTTTTCCTACTGAAATTGTTGACTCAGTAAATATTGAGTTTATTGTTAA	MSVPFNQNLDNTERLVEAPEFIEFLKFQIVHGQTFSYWNCWLSKYWVYC
159	SHM_01590	Main chromosome	complement(131297..131533)	CDS	hypothetical protein	A0A4U5TY89_COLLU, Uncharacterized protein, 6.0e-11			ATGATTAATATATTTAAAAAATATCAAGTTAAAACTGAATTTTATGATTATTTAAAATTTAAAACAAGTAATATAGAAAATTCAAAAATTGAAGAAACTATTAAAAAAATGATTAAAGAACAACCAGTATTTAAAGAAGTAATTAATACAGGTGGCAATAAACAAATAATTATTAATAATAAAACAAATGATAAAGAAAATTTTTTAATTAATTATAAAAAGAAAAATTATTTATAA	MINIFKKYQVKTEFYDYLKFKTSNIENSKIEETIKKMIKEQPVFKEVINTGGNKQIIINNKTNDKENFLINYKKKNYL
160	SHM_01600	Main chromosome	complement(131526..131672)	CDS	hypothetical protein	A0A6J4WVJ6_9MOLU, Hypothetical protein, 7.8e-39			ATGTTAGAAAATGAAGATAATGTTCAACAAACAACTGAACCTTTAACTGAAAATAATGCTCAACAAGAAATAGAAAATAAATTTAATGAAGCAGAAAATAAGTTAAATAAACTTAATCAAGAAATTAAAGAAAAAAGAAATGATTAA	MLENEDNVQQTTEPLTENNAQQEIENKFNEAENKLNKLNQEIKEKRND
161	SHM_01610	Main chromosome	complement(131826..132659)	CDS	DDE transposase	A0A6J4WND4_9MOLU, Hypothetical protein, 2.6e-17			GTGGAGGGAATAATGAAACTGAATGAATTCAACAATGCTTTTCAAACTGAACAGCAATGTCTTGCATATATAGCAAATTTAAAAGAAAACAAATGTATTAGGTGTTTTAGTTTTAATTTGAATACTTCTGATTTAAAAAGAATGAGATGTTTAAAATGTAATCAAACATTTAGCATTCTCACAGGCACCATATTTTCAAGGTCACAAACATCTTTAACATCTTGATTTTATCTTATCTTTAGATGAATAAACACCAAACATGGAATTCCATCAACAGATATTGCAAAAGAATTGGGAGTGACTTTGAAAACTGCTTGAAGAATGACTCATAAAATCAGAACACGTATTGCAAAACAAAAACCTCAATTTATTGTTGAAGGTACAGTGCAAATTGATGAA…	MEGIMKLNEFNNAFQTEQQCLAYIANLKENKCIRCFSFNLNTSDLKRMRCLKCNQTFSILTGTIFSRSQTSLTSWFYLIFRWINTKHGIPSTDIAKELGVTLKTAWRMTHKIRTRIAKQKPQFIVEGTVQIDEMYLSHMGFKKQGRSLVNKTLIVGIYQKTTNNLIVKVLKNANSKNLLQFAKNHISSKCLVYTDSWKGYCDFKSVFTKHETVNHQDGYVSKIGVNTNQIESVWKHIRRTFKTHIKVAKHHVHLYAKEAAYKFNKIPSFETVMLCLI
162	SHM_01620	Main chromosome	complement(132559..132825)	CDS	hypothetical protein	A0A1Y5S1C5_9PROT, ISXO2-like transposase domain protein, 1.1e-38			ATGACAAAAATTGAATTTAATGAAAAATATAGAAAACAAGATATCAGTATTGATAGAGATTTTGATTTACATATTGATAATTGTTTTAAATTTTCTGATATCAATACATTAGAAAATGCTGTTAATGATTATAAAAAACTAATCGGACTTCTCCCCACATGTACTTGTGGAGGGAATAATGAAACTGAATGAATTCAACAATGCTTTTCAAACTGAACAGCAATGTCTTGCATATATAGCAAATTTAAAAGAAAACAAATGTATTAG	MTKIEFNEKYRKQDISIDRDFDLHIDNCFKFSDINTLENAVNDYKKLIGLLPTCTCGGNNETEWIQQCFSNWTAMSCIYSKFKRKQMY
163	SHM_01630	Main chromosome	complement(132827..133015)	CDS	hypothetical protein	A0A267GD91_9PLAT, Uncharacterized protein, 3.7e-08			ATGAAAGAATTTTTACATGAATTAATAATTATTGGAACAAGTGTTGGAACATTAATTTGCAGAGAAATTATTGTTTTATTAAAAAGATTTATCACAACTCCAAAACATGTTAGAGCAAATAACAAAATTATAAAACATCAAAAAAAATTAGCAAAATTAAACGAAAAAATTAATAAAGGAGAAAAATAA	MKEFLHELIIIGTSVGTLICREIIVLLKRFITTPKHVRANNKIIKHQKKLAKLNEKINKGEK
164	SHM_01640	Main chromosome	complement(133057..133215)	CDS	hypothetical protein	A0A6J4WTK6_9MOLU, Hypothetical protein, 1.7e-31			ATGAATAAAGAAAAATTAATTCAATATTATGATGATAAATTAAAACAACATGAAAAAGATTTAGAAGACATACGACTGAATGAACGTTTAATTGCAAATCTTTTAATGGATGCAAAATGTATGATTGAAAGAATTATTAAAGGTGAATTTGATGAATAA	MNKEKLIQYYDDKLKQHEKDLEDIRLNERLIANLLMDAKCMIERIIKGEFDE
165	SHM_01650	Main chromosome	complement(133230..134051)	CDS	hypothetical protein	A0A6J4WNH9_9MOLU, Hypothetical protein, 1.0e-22		YES	ATGCCAAATATAGAAAATCAATCAAATTATACTTTAATTAAATTAATTAGAACTGGAATAAGTCCAATTTGTGCAATGATTGGTACAAGTGCTTATTATGGTCAAGTAATTGTAAATCCAGTATTAGGTTCAATTAATAGTTTATTATTTGGTAAAAAATTAGGTTTAGATATTTGAAATTTAAATCAAAGACCAAATACTAAAACTAAATTAATTAATAGTTCTAAAAAAATATTATTAGGTTTAGGAACAATTGGATTAGCAAATTATAGTAAATGAACAGAAAATAATATTACTCCTATTATTCCAACAACACCAACTCCAATAACTACTACAACTACAACAGAAGGTCCTCCATGATTACTATTAAATAAACAAGAAAATCAGTCATTAATGGAT…	MPNIENQSNYTLIKLIRTGISPICAMIGTSAYYGQVIVNPVLGSINSLLFGKKLGLDIWNLNQRPNTKTKLINSSKKILLGLGTIGLANYSKWTENNITPIIPTTPTPITTTTTTEGPPWLLLNKQENQSLMDWDTYISLNAYGISNLISGLTELIPNRFETIRKIYNMATGGCLISSGVAMGINNDFNNAYAVPTIIAGASEIIHNLLPIETNHSREMQETTFTNEVSRLINDNRFTINSETTSQYGSDNMSEVPLNTDNASLNWDYNHMSL
166	SHM_01660	Main chromosome	complement(134063..134299)	CDS	hypothetical protein	A0A6J4WV67_9MOLU, Hypothetical protein, 7.6e-159	sHm specific gene (OrthoVenn2)		ATGATAATATTACCTACTTTGTTTGAAAATAAAGATGAAATTGAAATATTATCACCATTTCCAAAAGAAATTCATACAAATAATGATATTAGAGCAATTATTTTAAGACAATATCCAAATGTTAAATCAAAACACATAATTGTTTCGGACCCAGAAAGTAATGTTGCATTAATAGTTGGTGATAATGATGTTTATCAAGGTTGAATTAAAGTAACAATTAAAAAATTAGAAAATTAA	MIILPTLFENKDEIEILSPFPKEIHTNNDIRAIILRQYPNVKSKHIIVSDPESNVALIVGDNDVYQGWIKVTIKKLEN
167	SHM_01670	Main chromosome	complement(134299..134460)	CDS	hypothetical protein	A0A6J4WUK0_9MOLU, Hypothetical protein, 7.2e-10	sHm specific gene (OrthoVenn2)		ATGATATTATGAAAAATTTTATTAATAGTACCAATATTAATAACAAGCATAACACTAATAATATTTTTAATATTTATTAGTAAAGAATTAAAAAATGAATATAAAGTATTGAAAATATTAAGTGAAATTGCTAATCAAATTAAAAATAAGGAGAATAATTAA	MILWKILLIVPILITSITLIIFLIFISKELKNEYKVLKILSEIANQIKNKENN
168	SHM_01680	Main chromosome	complement(134464..134757)	CDS	hypothetical protein	No matches found			ATGAAAGATAAAGCAAATTATGTCAAATTAACAGTAAAACTAAGTAACACTATTGAAGCAAAATATTACGAAAAAGGTAATAAAGAATTATATTATAGTGTTCGAGGTCAATGAAATGGATTAAACTATGTTACTTTAATTTTTAACAACCCAAAATTTTATAGACGATGTATTTTATTAAACAAAAATGATGAAATTATTGTAACTGGTCAAATCTTTAACACTTTAAATATTCCTAAAAATCGTGCATTTTGTTCAATAAATGTTAAATGATTTAAAAAATGAAAAGAGTAA	MKDKANYVKLTVKLSNTIEAKYYEKGNKELYYSVRGQWNGLNYVTLIFNNPKFYRRCILLNKNDEIIVTGQIFNTLNIPKNRAFCSINVKWFKKWKE
169	SHM_01690	Main chromosome	complement(134747..135019)	CDS	hypothetical protein	A0A2P6FDI3_9MOLU, Uncharacterized protein, 1.2e-09			ATGTGGGGAGAAGTCCGAAAAATATTAGTTATTGTAGAAAATTTCTTTTTAAATTCAAAACAATTACTAACTAATCCATTATCAACGCCCAAAATCATTGGTGCATTAATGGTATTAGTTCAAGATGTTTTCAACTGAGATTATCTAGAAAACCAACCAAAAAATAAAAATAAAATAACAAATTATAAAGGAAATATAAAATTAACAAAACATGAACAAGATGCTTATAAGCATATTCAATATTATTTAAGAAATTATAAACATGAAAGATAA	MWGEVRKILVIVENFFLNSKQLLTNPLSTPKIIGALMVLVQDVFNWDYLENQPKNKNKITNYKGNIKLTKHEQDAYKHIQYYLRNYKHER
170	SHM_01700	Main chromosome	135038..135859	CDS	hypothetical protein	A0A6J4WPV9_9MOLU, Hypothetical protein, 1.3e-45			ATGAAACTGAATGAATTCAACAATGCTTTTCAAACTGAACAGCAATGTCTTGCATATATAGCAAATTTGAAAGAAAACAAATGTATTAGGTGTTTTAATTTTAATTTGAATACTTCTGATTTAAAAAGAATGAGATGTTTAAAATGTAATCAAACATTTAGCATTCTCACAGGCACCATATTTTCAAGGTCACAAACATCTTTAACATCTTGGTTTTATCTTATCTTTAGATGAATAAACACCAAACATGGAATTCCATCAACAGATATTGCAAAAGAATTGGGAGTGACTTTGAAAACTGCTTGAAGAATGACTCATAAAATCAGAACACGTATTGCAAAACAAAAACCTCAATTTATTGTTGAAGGTACAGTGCAAATTGATGAAATGTATCTTTCA…	MKLNEFNNAFQTEQQCLAYIANLKENKCIRCFNFNLNTSDLKRMRCLKCNQTFSILTGTIFSRSQTSLTSWFYLIFRWINTKHGIPSTDIAKELGVTLKTAWRMTHKIRTRIAKQKPQFIVEGTVQIDEMYLSHMGFKKQGRSLVNKTLIVGIYQKTTNNLIVKVLKNAKSKNLLQFAKNHISSKCLVYTDSWKGYCDFKSVFTKHETVNHQDGYVSKIGVNTNQIESVWKHIRRTFKTHIKVAKHHVHLYAKEVAYKFNKIPSFETVILCLI
171	SHM_01710	Main chromosome	complement(135913..136131)	CDS	hypothetical protein	A0A1Y5S1C5_9PROT, ISXO2-like transposase domain protein, 4.4e-39			ATGCAATATGACTTAATTATTGGAATTGACCCCGCTGGAATTGGTAATAATGGAATTGTTATATATTCACATGAAAGTAATAATATTGTTTTTAATGAAACATTCAATACATTAACTGTTTTATGAACTAAAAATATGTATAAAGAAAAATTTCAATTAATTAAAGAAAAATTTATTGATAAAAAAATATGGCTTTTCTCCCTTTATGTACTATTTTAA	MQYDLIIGIDPAGIGNNGIVIYSHESNNIVFNETFNTLTVLWTKNMYKEKFQLIKEKFIDKKIWLFSLYVLF
172	SHM_01720	Main chromosome	complement(136140..136343)	CDS	hypothetical protein	A0A6J4WZK4_9MOLU, Hypothetical protein, 3.0e-32			ATGGATAAAGAATATTTAACTAAAAGAGGAACGATTTGCATACCAGACAGTGATGATATTGAATTTAAAATAGTACTAATTAAACTGATTGATGATTTAAAAAAAGATAATTTAGTTTGTGGTCATAAAGAATTTATTGAAGAATGTAAATATTGTTGATGTAATTGTGATTTAGAAATTATTAAAACAGTTATTAGAGGTTAA	MDKEYLTKRGTICIPDSDDIEFKIVLIKLIDDLKKDNLVCGHKEFIEECKYCWCNCDLEIIKTVIRG
173	SHM_01730	Main chromosome	complement(136478..136996)	CDS	hypothetical protein	A0A6J4WNH0_9MOLU, Hypothetical protein, 5.1e-36			ATGCAAATAGAATTTAAAAAAGAACAAATTGTTAAAGATAAACCACAATCTATTCTTATTGATTATGGTGAATATAAATTACAATGTCCAAAATGAATGGTTAAAAATAATAGTTTTATTGCTGATGATAAATATACATATTGAGTTTTTAATTTAGAAAATATTAAAAGAGAATTAAGTGGTAATGAATTAATAAAATTATTAGAACCATATATTAAAGACCAAAAAATAACTGTTAATAAACCAACTGCTCCAAAAGAATATTATCTTAATGATATAAAACTTGAACCATTAACATTTTATGAACAGCATAATAGTTGATTTATGGGTGAAATAACAGATAACAAAACAAACATTACTAATCCTTGTTTTAAATATAACATTACGTGAGAAGAAAAT…	MQIEFKKEQIVKDKPQSILIDYGEYKLQCPKWMVKNNSFIADDKYTYWVFNLENIKRELSGNELIKLLEPYIKDQKITVNKPTAPKEYYLNDIKLEPLTFYEQHNSWFMGEITDNKTNITNPCFKYNITWEENRKGFKINNPYKHDDLPINYIVTSYKEISIHNEKVFLLNM
174	SHM_01740	Main chromosome	complement(137528..138316)	CDS	hypothetical protein	A0A6J4WT45_9MOLU, Hypothetical protein, 2.7e-109			ATGCATAAAAATTATCCAAGTCATGTTACTAAAGAACAATTTGAGAACATAAAATCAACTTTAGAAAACAGCAAAAAGAAAACAAAACCAAGAAATTTAGATTTATATGAAGTGTTTTGTGCAGTTTTATATGTATTAAAAAGTGGTTGTCAATGAAGAATGTTACCAAAAAATTTTCCAAAATGACAAACTGTATATTATTATTTCCAAATTTGAAGTAAAAACAATGATAAAGAACCTAGTGTATTGCAATTAATTTTAAAAAAATTAGTTAAAAAGATTCGTATTAAGAATCATCGAAAAGAAAAAACTAGTTTTTGTATAATTGATTCGCAAAGTGTTAAAAATACAGATACTACTGAAAATAAAGGTTATGATGCTGGTAAAAAGATTTCAGGA…	MHKNYPSHVTKEQFENIKSTLENSKKKTKPRNLDLYEVFCAVLYVLKSGCQWRMLPKNFPKWQTVYYYFQIWSKNNDKEPSVLQLILKKLVKKIRIKNHRKEKTSFCIIDSQSVKNTDTTENKGYDAGKKISGIKRHIAVDTQGLPHAIYITTAEKTDRNSAIIMIKNEKENLSTVQKIIVDAGYTGEKFASAIKTIINANVEVVKRNELHSFVVLPKRWVVERSFAWLENCRRLWKNCERKLNTSLQMVVLSFISILLKRF
175	SHM_01750	Main chromosome	138488..139309	CDS	DDE transposase	A0A2I7N4R1_9NEIS, IS5/IS1182 family transposase, 2.8e-120			ATGAAACTGAATGAATTCAACAATGCTTTTCAAACTGAACAGCAATGTCTTGCATATATAGCAAATTTGAAAGAAAACAAATGTATTAGGTGTTTTAGTTTTAATTTGAATACTTCTGATTTAAAAAGAATGAGATGTTTAAAATGTAATCAAACATTTAGCATTCTCACAGGCACCATATTTTCAAGGTCACAAACATCTTTAACATCTTGGTTTTATCTTATCTTTAGATGAATAAACACCAAACATGGAATTCCATCAACAGATATTGCAAAAGAATTGGGAGTGACTTTGAAAACTGCTTGAAGAATGACTCATAAAATCAGAACACGTATTGCAAAACAAAAACCTCAATTTATTGTTGAAGGTACAGTGCAAATTGATGAAATGTATCTTTCA…	MKLNEFNNAFQTEQQCLAYIANLKENKCIRCFSFNLNTSDLKRMRCLKCNQTFSILTGTIFSRSQTSLTSWFYLIFRWINTKHGIPSTDIAKELGVTLKTAWRMTHKIRTRIAKQKPQFIVEGTVQIDEMYLSHMGFKKQGRSLVNKTLIVGIYQKTTNNLIVKVLKNAKSKNLLQFAKNHISSKCLVYTDSWKGYCDFKSVFTKHETVNHQDRYVSKIGVNTNQIESVWKHIRRTFKTHIKVAKHHVHLYAKEAAYKFNKIPSFETVMLCLI
176	SHM_01760	Main chromosome	complement(139445..140233)	CDS	hypothetical protein	A0A1Y5S1C5_9PROT, ISXO2-like transposase domain protein, 4.7e-39			ATGCATAAAAATTATCCAAGTCATGTTACTAAAGAACAATTTGAGAACATAAAATCAACTTTAGAAAACAGCAAAAAGAAAACAAAACCAAGAAATTTAGATTTATATGAAGTGTTTTGTGCAGTTTTATATGTATTAAAAAGTGGTTGTCAATGAAGAATGTTACCAAAAAATTTTCCAAAATGACAAACTGTATATTATTATTTCCAAATTTGAAGTAAAAACAATGATAAAGAACCTAGTGTATTGCAATTAATTTTAAAAAAATTAGTTAAAAAGATTCGTATTAAGAATCATCGAAAAGAAAAAACTAGTTTTTGTATAATTGATTCGCAAAGTGTTAAAAATACAGATACTACTGAAAATAAAGGTTATGATGCTGGTAAAAAGATTTCAGGA…	MHKNYPSHVTKEQFENIKSTLENSKKKTKPRNLDLYEVFCAVLYVLKSGCQWRMLPKNFPKWQTVYYYFQIWSKNNDKEPSVLQLILKKLVKKIRIKNHRKEKTSFCIIDSQSVKNTDTTENKGYDAGKKISGIKRHIAVDTQGLPHAIYITTAEKTDRNSAIIMIKNEKENLSTVQKIIVDAGYTGEKFASAIKTIINANVEVVKRNELHSFVVLPKRWVVERSFAWLEKCRRLWKNCERKLNTSLQMVVLSFISILLKRF
177	SHM_01770	Main chromosome	140682..140843	CDS	hypothetical protein	A0A2I7N4R1_9NEIS, IS5/IS1182 family transposase, 5.5e-121			ATGGTAGCTTATTATGCTATTGGTGGTAAATTTGCAAAAAATGCTGACCAACGTAAAGAAACCATTGCGCGAATTATATGGGTTGGTGTTTGTTTAGGAATTGTAATTTTAGCAAGTTCACTAGTTTTAGGATTAAAAGATGTCATTTTAGGTATTTCTTAA	MVAYYAIGGKFAKNADQRKETIARIIWVGVCLGIVILASSLVLGLKDVILGIS
178	SHM_01780	Main chromosome	140859..141068	CDS	hypothetical protein	A0A2P6FEP6_9MOLU, Uncharacterized protein, 8.6e-22			ATGTTACAAAAGAAAAAAGGGCTAAAAAACCCTTTTACTGTTGGTAAATCAGCAAAAATAAAACTAACATCAATAAATAATATCATAGCCATTGTTAACAACGTCATTAAAAAAATGGCTATGTTTCTTATTATAGCATTCTTACCTTTAATGTTAATAATGGTTATTATGATTATAATTATTGCAGCCATTATTGAACATCTAGAATAA	MLQKKKGLKNPFTVGKSAKIKLTSINNIIAIVNNVIKKMAMFLIIAFLPLMLIMVIMIIIIAAIIEHLE
179	SHM_01790	Main chromosome	141130..141414	CDS	hypothetical protein	A0A2P6FET1_9MOLU, Uncharacterized protein, 3.3e-19			ATGGCTAAATGACTATCAAAAGAAGAAAAGTTAAAAATAATAAAAATAAGTAAAATTAAAACAATTGATAAAACCGCATTAGAGTATGGTATTGGTCGATCATCAATAAAAGAATGAATTAAAGCATATAAATTATTAGGTGAAAAAGGTTTAGAATATGGCAATGGAATTCGTGCTAAAAAAACCAAAAGAACAGGTCGACCCAAATCTTTAAATTTTAATGAAATGACAAAACAAGAATTAATTGAATATATTGAGGCAATGAACGATATAAAAAGTATTTAG	MAKWLSKEEKLKIIKISKIKTIDKTALEYGIGRSSIKEWIKAYKLLGEKGLEYGNGIRAKKTKRTGRPKSLNFNEMTKQELIEYIEAMNDIKSI
180	SHM_01800	Main chromosome	141444..142349	CDS	integrase	R4UE81_9MOLU, Putative transposase, 5.1e-18			GTGATTTTCTCATTGAAGAAAAAATATCAGATTAGTTATTTATGTTGATTATTAAATGTTTCAAAATCAGGATATTATAAGTGAATTAAGAATGGAATGAATGAATTTAATAAATGAGATACATTTTTAGCTAATATAATTAAAAATATTTTTTATGAATTTCAAGAAATTTATGGTTATAAAATGATAACTTTATGAATTAACAAAATTTATAATTTAAAATTAAAATTTCATATTGTATATAGATATATGAAAAATATGAGTTTAAAAGCTAAGGTTCGCATAAAAAAATTTGATTATAGAACTAAATCAGGAAGTTTAAGATATGATAATTTATTAAAACGTGATTTTTCAACTACTAATTTAAATGAAAAATTAGGTACTGATATAACTTATTTA…	MIFSLKKKYQISYLCWLLNVSKSGYYKWIKNGMNEFNKWDTFLANIIKNIFYEFQEIYGYKMITLWINKIYNLKLKFHIVYRYMKNMSLKAKVRIKKFDYRTKSGSLRYDNLLKRDFSTTNLNEKLGTDITYLLTNGKTYYLSIVKDFHNNEILDYKISASLDMTFVVQNIIQAWVNAQKPTSWILQSDQGFHYTNPSYKILCDELKIKISMSRRGNSCDNGTTETWFGTMKTEFLYQIPRKNRTIEWIQDNLPKYIYFYNNYRPQIKLKGMSPIEYRLAHSKPTNNYFIPINLTLTNAIL
181	SHM_01810	Main chromosome	142540..143541	CDS	hypothetical protein	R4UE81_9MOLU, Putative transposase, 1.1e-123			ATGAAAGCTGTATTTGCAATTTTATATATAATTTTTATTAAACCATTACTTTGAGTTTTAAATAAATTCCAAGACATAATTTATTTTATGTCTGGTGGTAATTTAGCAAACCGTTTACTTTTTGAAAACCATAACCCCAATGGTTTTCCAACCCTATTAATTGTAATGTTATCTATTGGTGGCATAATATTAGTTTTACTATTAGCTGGACGAATGATTGAAATAATGTTAGCTGATGAAAAACACAGTAAATTAAAGATAACATTACGTAACATGCTTTTATTGTTTATAGCAATTCCAGCAATTCCAGTTATTTTTTATACATTGAATATTATTGTTAATTTACTAACCCAAGCAATCATACAAGCCAGTAACATAAATATGCAAAATATTGGTTTA…	MKAVFAILYIIFIKPLLWVLNKFQDIIYFMSGGNLANRLLFENHNPNGFPTLLIVMLSIGGIILVLLLAGRMIEIMLADEKHSKLKITLRNMLLLFIAIPAIPVIFYTLNIIVNLLTQAIIQASNINMQNIGLFIFNSSFDNGMHNFDYVPASWTFTDSSHFNYLLCLFSEGFMIYIFLLISLFLFWRTAELLILYVLSPIVVVSAIQDEGRRFKNWKELTVARFISFNMIFLSYSLFLWSITVFAEIGNAIPDTTTRPIFTLLGIFAFGIVVVKSPQLLSSIMGGNTSLSDGIGNIIGLKVATNAFMTSGALTVSGVKTSYSLRTCLESFRK
182	SHM_01820	Main chromosome	143579..144367	CDS	hypothetical protein	A0A2P6FET1_9MOLU, Uncharacterized protein, 1.0e-179			ATGCATAAAAATTATCCAAGTCATGTTACTAAAGAACAATTTGAGAACATAAAATCAACTTTAGAAAACAGCAAAAAGAAAACAAAACCAAGAAATTTAGATTTATATGAAGTGTTTTGTGCAGTTTTATATGTATTAAAAAGTGGTTGTCAATGAAGAATGTTACCAAAAAATTTTCCAAAATGACAAACTGTATATTATTATTTCCAAATTTGAAGTAAAAACAATGATAAAGAACCTAGTGTATTGCAATTAATTTTAAAAAAATTAGTTAAAAAGATTCGTATTAAGAATCATCGAAAAGAAAAAACTAGTTTTTGTATAATTGATTCGCAAAGTGTTAAAAATACAGATACTACTGAAAATAAAGGTTATGATGCTGGTAAAAAGATTTCAGGA…	MHKNYPSHVTKEQFENIKSTLENSKKKTKPRNLDLYEVFCAVLYVLKSGCQWRMLPKNFPKWQTVYYYFQIWSKNNDKEPSVLQLILKKLVKKIRIKNHRKEKTSFCIIDSQSVKNTDTTENKGYDAGKKISGIKRHIAVDTQGLPHAIYITTAEKTDRNSAIIMIKSEKENLSTVQKIIVDAGYTGEKFASAIKTIINANVEVVKRNELHSFVVLPKRWVVERSFAWLEKCRRLWKNCERKLNTSLQMVVLSFISILLKRF
183	SHM_01830	Main chromosome	complement(144625..145329)	CDS	hypothetical protein HTH	A0A2I7N4R1_9NEIS, IS5/IS1182 family transposase, 5.5e-121			ATGAGTTATAAACATATTGGGATAGATGAAAGAATTTATATTGAGAATCAATTGAAATTTAAAGTTAAAATTAGTGAAATAGCTAAAAATCTTAATCGAAGTATTAGTACTATTATTCGAGAAGTTAATAGAAATAAAGATAATGATCATTATTTTTCATTAATTGCACAAAATAAAGCTGTAAATAGAAAAAAATCACATATTATTTTTCATAAGTTTAAATATAAAGATTTAGTCAAATATATACAACAAAAACTATTATTGGGCTGATCACCTGAACAAATTTATGGCAGAATTAAAAATTTTCATAAACAATGAGCTATCAGCTTTAAAACAATTTACAATTGAATTTATTCTGGATTATTTGATAAAGTTACTAGTAAAAATTTAAGAAGAAAA…	MSYKHIGIDERIYIENQLKFKVKISEIAKNLNRSISTIIREVNRNKDNDHYFSLIAQNKAVNRKKSHIIFHKFKYKDLVKYIQQKLLLGWSPEQIYGRIKNFHKQWAISFKTIYNWIYSGLFDKVTSKNLRRKGKKRRSQENRGKFNGKSIKERDNNVNDRITLGHWEGDTIVSSRGKSKSCLITLVERVSRFTLAMLVKNKTTKVINKNIIHYLSILPKNIVKTFRAVVKVTK
184	SHM_01840	Main chromosome	complement(145512..145841)	CDS	50S ribosomal protein L31 rpme	A0A239TC06_9FIRM, Transposase and inactivated derivatives, IS30 family, 1.5e-44			ATGGCAAAAGCAAGCATCCATCCAGAGTATTTTCAAACTAAAGTAACATGTATAACATGTAGCAATAATTTTATAAGTGGTTCAACTAAGGGTAAAGAAATCCGTGTTGATACATGTTCAAGTTGTCATCCATTTTATACTGGAAAACAATCATTTGTTTCAACAAAAGGAAGAGTTGAACGCTTTAATACAAAAGCAAGTAAACAAGTTGAAACAAAAACAAAAACTGTTGAAATAAACAAAGCAAAACCACAAAATACTAAAACTATTGTATTAGAAACAGCAAAAGATGTTCTAAAACTAACTGATACTAAACAAGTTAAAAAATAA	MAKASIHPEYFQTKVTCITCSNNFISGSTKGKEIRVDTCSSCHPFYTGKQSFVSTKGRVERFNTKASKQVETKTKTVEINKAKPQNTKTIVLETAKDVLKLTDTKQVKK
185	SHM_01850	Main chromosome	complement(146664..146798)	CDS	hypothetical protein	A0A533R6Q1_9MOLU, 50S ribosomal protein L31, 3.1e-64			ATGCTAGTATCATTTTCAAAATCTAAAAAAACAACTCCTTTATTAGCAAATAATGATGTAACGAACATCAATAACTTTGAATTACAAAACCCAGTCAATAATATAAATAATAAAATAACAATTAATACTTTATAA	MLVSFSKSKKTTPLLANNDVTNINNFELQNPVNNINNKITINTL
186	SHM_01860	Main chromosome	146884..147672	CDS	hypothetical protein	No matches found			ATGCATAAAAATTATCCAAGTCATGTTACTAAAGAACAATTTGAGAACATAAAATCAACTTTAGAAAACAGCAAAAAGAAAACAAAACCAAGAAATTTAGATTTATATGAAGTGTTTTGTGCAGTTTTATATGTATTAAAAAGTGGTTGTCAATGAAGAATGTTACCAAAAAATTTTCCAAAATGACAAACTGTATACTATTATTTCCAAATTTGAAGTAAAAACAATGATAAAGAACCTAGTGTATTGCAATTAATTTTAAAAAAATTAGTTAAAAAGATTCGTATTAAGAATCATCGAAAAGAAAAAACTAGTTTTTGTATAATTGATTCGCAAAGTGTTAAAAATACAGATACTACTGAAAATAAAGGTTATGATGCTGGTAAAAAGATTTCAGGA…	MHKNYPSHVTKEQFENIKSTLENSKKKTKPRNLDLYEVFCAVLYVLKSGCQWRMLPKNFPKWQTVYYYFQIWSKNNDKEPSVLQLILKKLVKKIRIKNHRKEKTSFCIIDSQSVKNTDTTENKGYDAGKKISGIKRHIAVDTQGLPHAIYITTAEKTDRNSAIIMIKSEKENLSTVQKIIVDAGYTGEKFASAIKTIINANVEVVKRNELHSFVVLPKRWVVERSFAWLEKCRRLWKNCERKLNTSLQMVVLSFISILLKRF
187	SHM_01870	Main chromosome	147740..148333	CDS	hypothetical protein	A0A2I7N4R1_9NEIS, IS5/IS1182 family transposase, 5.5e-121			ATGAAACTGAATGAATTCAACAATGCTTTTCAAACTGAACAGCAATGTCTTGCATATATAGCAAATTTGAAAGAAAACAAATGTATTAGGTGTTTTAATTTTAATTTGAATACTTCTGATTTAAAAAGAATGAGATGTTTAAAATGTAATCAAACATTTAGCATTCTCACAGGCACCATATTTTCAAGGTCACAAACATCTTTAACATCTTGGTTTTATCTTATCTTTAGATGAATAAACACCAAACATGGAATTCCATCAACAGATATTGCAAAAGAATTGGGAGTGACTTTGAAAACTGCTTGAAGAATGACTCATAAAATCAGAACACGTATTGCAAAACAAAAACCTCAATTTATTGTTGAAGGTACAGTGCAAATTGATGAAATGTATCTTTCA…	MKLNEFNNAFQTEQQCLAYIANLKENKCIRCFNFNLNTSDLKRMRCLKCNQTFSILTGTIFSRSQTSLTSWFYLIFRWINTKHGIPSTDIAKELGVTLKTAWRMTHKIRTRIAKQKPQFIVEGTVQIDEMYLSHMGFKKQGRSLVNKTLIVGIYQKTTNNLIVKVLKNAKSKNLLQFAKRGFLIICVSLFYKVTNLD
188	SHM_01880	Main chromosome	complement(148320..148874)	CDS	hypothetical protein	Q5LVS0_RUEPO, ISSpo3, transposase, 5.8e-25			ATGAAAAATCGTGGCTTAAATGATATTCTTATTGCTTGTAGTGATAATTTAACAGGCATGTCAGAAGCAATACAATCAGTTTATCCTAAAACAGAACATCAATTATGCATTGTTCATCAAATTAGAAATAGTTTAAAATATGTTTCATACAAACATCGAAAAGGTCTAGTTGCAGATTTAAAACCAATTTATAGTGCATGTAGTGAAGAACAAGCAATGCAAGCTTTAGAATCGTTTGAAAGTAAATGAAATAAACAATATCCTCAAATTACTAAATCTTGATATAAAAATTGAGATAATTTAATGGTTTTTATTAGTTATCCAGTAGAAATCAAAAGAGTGATTTATACTACAAATGCTATTGAATCTGTTAATAGTCAATTACGAAAAATCATCAGA…	MKNRGLNDILIACSDNLTGMSEAIQSVYPKTEHQLCIVHQIRNSLKYVSYKHRKGLVADLKPIYSACSEEQAMQALESFESKWNKQYPQITKSWYKNWDNLMVFISYPVEIKRVIYTTNAIESVNSQLRKIIRNKKVFPNDMAVFKIFYLAIENITKKWTLPIQNWNTAIAHFMIKFEDRINLN
189	SHM_01890	Main chromosome	complement(148976..149797)	CDS	hypothetical protein	A0A6J4WTU8_9MOLU, Mutator family transposase, 9.0e-117			ATGAAATTGAATGAGTTCAATAATACTTTTCAAACTGAAAAACAATGTCTTGCATATATAGCAAGTTTGAAACAAATCAAATGTAGTAGGTGTTCTAGTTTTAATTTGAATACTTCTAATTTAAGAAGAATGAGATGTTTGAAATGTCATCAAACATTCAGTATTCTCACGGGCACTATATTTTCAAAGTCACAAACACCTTTAATATCTTGGTTTTATCTCATTTTTAGATGAATAAACACCAAACATGGAATTCCATCAACTGATGTTGCAAAAGAATTGGGAGTGACCTTGAAAACAGCTTGAAGAATGGGTCATAAAATCCGAAGTGCCATTGCTAAACAAAAACCTCAATTCATTGTTGAAGGCATAGTGCAAATGGATGAAATGTATCTTTCA…	MKLNEFNNTFQTEKQCLAYIASLKQIKCSRCSSFNLNTSNLRRMRCLKCHQTFSILTGTIFSKSQTPLISWFYLIFRWINTKHGIPSTDVAKELGVTLKTAWRMGHKIRSAIAKQKPQFIVEGIVQMDEMYLSHMGFKKQGRSLLNKTLIVGIYEKTTNNLIVKVLKNANSKNLLQFAINHISSKCVVHTDFWKGYRDLKSVFTKHETVNHQDGYVSKTGVNTNQIESVWKHIRRTFKTHIKVAKHHIHLYAKEAAYKFNNIPSFETVMLCFI
190	SHM_01900	Main chromosome	complement(149737..150531)	CDS	hypothetical protein	A0A1Y5S1C5_9PROT, ISXO2-like transposase domain protein, 3.6e-39			ATGACTAGAAAGAGTGAGTTACAGATGGCTAAAAAAGATAACTTTAATAATAATGATCCAATATCAAAAGCAGTAGATTTATTACTAGAAAATACTGAAGATTTAACAACAGTTTTTAAACCTGGCGGTTTATATAAAGAATTAACAAAAAGATTAGTTGAAAAAATGTTGAATTCTGAAATGCAAAATTATTTAGGATATGAAAAAAATCAACATAGTACTACTGAAAATGCTCGTAATGGTACAAGTTCAAAAAAATTAATAACTCAACAAGGTAAAATTGAAATTGATGTACCAAGAGATCGCAATAGTAATTTTACTCCTGTAATAGTTCCTAAAAGGCAAAGAAGATTTGATGGTTTTGATCAACAAGTTCTTTCCTTGTATGCAAAAGGAATA…	MTRKSELQMAKKDNFNNNDPISKAVDLLLENTEDLTTVFKPGGLYKELTKRLVEKMLNSEMQNYLGYEKNQHSTTENARNGTSSKKLITQQGKIEIDVPRDRNSNFTPVIVPKRQRRFDGFDQQVLSLYAKGITLSDIRMQLQELYHGADISESVISQITDDVIDDVKAWQNRPLESIYPIVYFDCIVVKVRQDKRIINKSVYIALGVDLEGKKDVLGLWISENEGSKFWLSNRTSPHMYLWRKQWNWMSSIILFKLKNNVLHI
191	SHM_01910	Main chromosome	complement(150694..151482)	CDS	hypothetical protein	A0A6J4WWA8_9MOLU, Mutator family transposase, 1.7e-134			ATGCATAAAAATTATCCAAGTCATGTTACTAAAGAACAATTTGAGAACATAAAATCAACTTTAGAAAACAGCAAAAAGAAAACAAAACCAAGAAATTTAGATTTATATGAAGTGTTTTGTGCAGTTTTATATGTATTAAAAAGTGGTTGTCAATGAAGAATGTTACCAAAAAATTTTCCAAAATGACAAACTGTATATTATTATTTCCAAATTTGAAGTAAAAACAATGATAAAGAACCTAGTGTATTGCAATTAATTTTAAAAAAATTAGTTAAAAAGATTCGTATTAAGAATCATCGAAAAGAAAAAACTAGTTTTTGTATAATTGATTCGCAAAGTGTTAAAAATACAGATACTACTGAAAATAAAGGTTATGATGCTGGTAAAAAGATTTCAGGA…	MHKNYPSHVTKEQFENIKSTLENSKKKTKPRNLDLYEVFCAVLYVLKSGCQWRMLPKNFPKWQTVYYYFQIWSKNNDKEPSVLQLILKKLVKKIRIKNHRKEKTSFCIIDSQSVKNTDTTENKGYDAGKKISGIKRHIAVDTQGLPHAIYITTAEKTDRNSAIIMIKSEKENLSTVQKIIVDAGYTGEKFASAIKTIINANVEVVKRNELHSFVVLPKRWVVERSFAWLEKCRRLWKNCERKLNTSLQMVVLSFISILLKRF
192	SHM_01920	Main chromosome	151987..152547	CDS	hypothetical protein	A0A2I7N4R1_9NEIS, IS5/IS1182 family transposase, 5.5e-121		YES	ATGGATAATAGAGAAAAACTAGAAGAAGAATTAAAAGAAACTCAAGATAATAATGCAAAACTAGAAATAAAATTAAAAGAAGTAGAAAATGATAAAGAAAAACTAGAAACAGAACTTAAAGATTATAAGGATAATAATGAAAATTTAGAAAAAGAATTAAGAAAATCTAGATATAGTATAGCAAAACAAGGAGCAGAATTAAGAGAATCTAAAGGTATTAAAGAAAAATTAGAACAACAATTAAAAGAAGCAGAAAAAAATATTAGATATTTACAAAAAATAATACAAGAAAATACAGAAAATAAAACACAATTAGAAAAAGAATTAAAAGATTATATAAATAATAACCAAAAATTAGAAAAAAAACTAAAACAATCTCAATATGATAAAGAAAAATTA…	MDNREKLEEELKETQDNNAKLEIKLKEVENDKEKLETELKDYKDNNENLEKELRKSRYSIAKQGAELRESKGIKEKLEQQLKEAEKNIRYLQKIIQENTENKTQLEKELKDYINNNQKLEKKLKQSQYDKEKLEKQLKYSKENIEELKKIIQDCKNTVEKLEKELKNTKDINKKIRDFVLECVPLN
193	SHM_01930	Main chromosome	complement(152629..153801)	CDS	bifunctional phosphopantothenoylcysteine decarboxylase/phosphopantothenate synthase coaBC	A0A7G2CJX1_9TRYP, Kinesin motor domain-containing protein, 9.3e-20			ATGAAACATATTACTTTAATAATTACTGGTAGTATTGCAGCAAACAAAGCCTTAATTTTATTAAAACAATTAAAAAAAGAATTTTTAGTTGATATTATTTGTACTAAAAGTTCTTTACATTTTCTAGAAGATAAAACATTTTCTTATTATTCTGAAATGTTTGAACAAGAATCATATGTTAAAGGAGATTTAATTACTCATACTAATTTAGCGATTAAAACAAATTTAATTGTTGTTTATCCTGCTACTATGAGTTTTATTAGTAAAGCAAATTTAGCAATTGCTGATAGTTTAGCATTATCAGTATTTTTAGCTTCCAAAGCAGAAAAGATATTATTTCCAGCAATGAATCATAATATGTATCACAATCAAAGTTTTCAAAAAAATTTATTAGAATTA…	MKHITLIITGSIAANKALILLKQLKKEFLVDIICTKSSLHFLEDKTFSYYSEMFEQESYVKGDLITHTNLAIKTNLIVVYPATMSFISKANLAIADSLALSVFLASKAEKILFPAMNHNMYHNQSFQKNLLELSNFENITIIPPDSGMLACKMIGDGRVKSPDNALAIIKDFFKKNIDLSDKKILINIGRTKTYIDPIRYITNNSSGKMGKALVDAFLKTNAKVVLVAGDCDFEIKSQKNLTIIKANTNEKMFLAMKENFDNADIVICAAALNDYKVSKYIPNKIIKNKNENLSLSLIANIDVLAFLGKQKAQQVLIGFAAQEVNDKNLGIEKMKIKNCDGICINNISVMGKNETEINFYFKNNNYNLIGSKVEVSKQIVDIISKNILNY
194	SHM_01940	Main chromosome	complement(153904..154191)	CDS	50S ribosomal protein L27 rpmA	A0A037UR73_SPIME, Coenzyme A biosynthesis bifunctional protein CoaBC, 3.1e-83			ATGTTTTATAAATTAAATTTACAATTATTTGCTTCAAAAAAAGGAGTGGGTTCAACTCGTAATGGTCGTGATTCATATTCTAAACGTTTAGGTGCTAAAATTGGTGATGGACAAAGTTTAAAAGAGGGAACAATTATTTATCGTCAACGTGGAACTAAAATTCACCCTGGTGAAAATGTAGGACGTGGTGGTGATGATACCTTATTTGCTTTAAAATCAGGAATTGTTAAGTATACTATTTTTAAAAAAAATAAAACACGAGTTTCAGTTATACTTGATAAAAAGTAA	MFYKLNLQLFASKKGVGSTRNGRDSYSKRLGAKIGDGQSLKEGTIIYRQRGTKIHPGENVGRGGDDTLFALKSGIVKYTIFKKNKTRVSVILDKK
195	SHM_01950	Main chromosome	complement(154194..154505)	CDS	hypothetical protein	A0A2K8NYQ7_9MOLU, 50S ribosomal protein L27, 5.4e-38			ATGGTTAAAGTTACTTATAATTACCAAAATAGTAACATTGTAGAAGTTATAATTACTGGTCATGCTAATTTTTCAAAAATTGGAAATGATATTGTTTGTGCAGGGATTTCAGCCATTGTTATTGGTACATTAAATGCACTTCATGAACTTGATAATAATCAAGTTCAAGTAATTAATAATACTGCTGGATTAGTTAAACTTAAAGTTGCTAGTTTCACTAATAATAGTCAAATCATTTTAAAAACAATGCTTTGACAATTAAAAACTATTAAAGAACAATATCCAAAATATATTAACATAAAGGAGGTGTAA	MVKVTYNYQNSNIVEVIITGHANFSKIGNDIVCAGISAIVIGTLNALHELDNNQVQVINNTAGLVKLKVASFTNNSQIILKTMLWQLKTIKEQYPKYINIKEV
196	SHM_01960	Main chromosome	complement(154525..155130)	CDS	hypothetical protein	A0A6J4X098_9MOLU, FIG139598: Potential ribosomal protein, 1.8e-58			ATGTTTGTAGTTATTCAAACAGGAGGAAAACAAATTAACGTTTCCTATGGTCAAGAGATTTTTGTTGAAAAACTTGTTGGCAAAGCTAAAGATAAGATTATTTTTGACAAAATATTGATGATTGATCAACAATTCGGTAAACCTTTCCTAAAAGGTGCTGAAGTTCATGGTGAGATTATTAAACAAGATAAATCAAAAAAGATTCGAGTGTTTAAATATAAACCTAAGAAAAATTCAAAAACAATGTATGGACACCGTCAGCCATATACAAAGGTATTAATTACTGATATCTTACTTGGTGGTAAAAGTCTTGTTGATAAGAAGACTGAACAATCAAAACCAGTAATTAAAGATGAAGTAAAAAAAGAAGTAATTTCTGAAGTAGTAACTCCTATTATT…	MFVVIQTGGKQINVSYGQEIFVEKLVGKAKDKIIFDKILMIDQQFGKPFLKGAEVHGEIIKQDKSKKIRVFKYKPKKNSKTMYGHRQPYTKVLITDILLGGKSLVDKKTEQSKPVIKDEVKKEVISEVVTPIIKEPKSVVSKVKKELTKEKVVKTKSVVKDNITEPDNTKTVVSEGNLKTIFDHKNMTVKVVKEDDENNKK
197	SHM_01970	Main chromosome	155411..156232	CDS	hypothetical protein	A0A0H3XM93_9MOLU, 50S ribosomal protein L21, 2.2e-34			ATGAAATTGAATGAGTTCAATAATACTTTTCAAACTGAAAAACAATGTCTTGCATATATAGCAAGTTTGAAACAAATCAAATGTAGTAGGTGTTCTAGTTTTAATTTGAATACTTCTAATTTAAGAAGAATGAGATGTTTGAAATGTCATCAAACATTCAGTATTCTCACGGGCACTATATTTTCAAAGTCACAAACACCTTTAATATCTTGGTTTTATCTCATTTTTAGATGAATAAACACCAAACATGGAATTCCATCAACTGATGTTGCAAAAGAATTGGGAGTGACCTTGAAAACAGCTTGAAGAATGGGTCATAAAATCCGAAGTGCCATTGCTAAACAAAAACCTCAATTCATTGTTGAAGGCATAGTGCAAATGGATGAAATGTATCTTTCA…	MKLNEFNNTFQTEKQCLAYIASLKQIKCSRCSSFNLNTSNLRRMRCLKCHQTFSILTGTIFSKSQTPLISWFYLIFRWINTKHGIPSTDVAKELGVTLKTAWRMGHKIRSAIAKQKPQFIVEGIVQMDEMYLSHMGFKKQGRSLLNKTLIVGIYEKTTNNLIVKVLKNANSKNLLQFAINHISSKCVVHTDFWKGYRDLKSVFTKHETVNHQDGYVSKTGVNTNQIESVWKHIRRTFKTHIKVAKHHIHLYAKEAAYKFNNIPSFETVMLCFI
198	SHM_01980	Main chromosome	156453..156950	CDS	hypothetical protein	A0A1Y5S1C5_9PROT, ISXO2-like transposase domain protein, 3.6e-39			GTGGCTAAAGATAAAAATATCATTAATGAAACAATTGATTATTTACCATTGTTTAGTGCTGGATTAGGAGCAATTGACGGTTTTTCATGAACAAATCCAGTGCCTGTTACCAACATTGCGATTGGTGCTGCAGCCGGAGGAATAGCAGGTTATCAAATTAAAAAAGCTGTAAAAAATAAAGATAAAAATAAAACTAAAGTTGGAACATCATTAATTTGTGGTGCTGGTGCTGGTGTATTAAATCCAGAAGCATCATTAATGAATACATTAAAAGCAACTGCTGGTGGTATTGTAATTGCTAAAGGTGGTAAATATATTGTTGATAAAGGCAGTAGTTATGTAAAATCTAGACCAGAATATCAAATATTGAAACAAGGATATAAAATTAATAAAAAAGTA…	MAKDKNIINETIDYLPLFSAGLGAIDGFSWTNPVPVTNIAIGAAAGGIAGYQIKKAVKNKDKNKTKVGTSLICGAGAGVLNPEASLMNTLKATAGGIVIAKGGKYIVDKGSSYVKSRPEYQILKQGYKINKKVNKIQDFSSIKKEANSLNSQKKSSTNQYKLKLM
199	SHM_01990	Main chromosome	complement(157468..157857)	CDS	hypothetical protein	No matches found	sHm specific gene (OrthoVenn2)		TTGAATAAAACCTTGATTGTTGGTATTTATGAAAAAACAACCAACAATCTGATTGTGAAAGTATTGAAAAACGCAAACAGTAAAAATCTTTTGCAGTTTGCAATAAACCACATTTCTTCAAAGTGTGTTGTACATACTGATTTTTGAAAAGGATATCGCGATTTGAAATCGGTTTTCACTAAGCATGAAACAGTTAACCATCAAGATGGCTATGTTTCAAAAACTGGTGTAAATACCAACCAAATTGAGTCAGTATGAAAACATATACGAAGAACATTTAAAACACATATCAAAGTTGCAAAACATCATATTCATTTATATGCAAAAGAAGCTGCATATAAATTCAATAACATACCTAGTTTTGAAACTGTAATGCTATGTTTTATTTAA	MNKTLIVGIYEKTTNNLIVKVLKNANSKNLLQFAINHISSKCVVHTDFWKGYRDLKSVFTKHETVNHQDGYVSKTGVNTNQIESVWKHIRRTFKTHIKVAKHHIHLYAKEAAYKFNNIPSFETVMLCFI
200	SHM_02000	Main chromosome	complement(157752..158471)	CDS	hypothetical protein	A0A0P6ZWN6_9SPHN, DDE_Tnp_IS1595 domain-containing protein, 3.1e-14			ATGGATGGAAGAAGAAAAAATCAAATTGCTAAATTACACTATCAAAATGCAATAAATTTATTTGAAAAAGGTCAATATTATGAATTAATTGATTTTTTGCAATCATTAACTTTGCAATATAAAAAATTAAAAGTTGGTTATTTTATTACGAACTTCTCCCCACATGTACTTGTGGAGGAAACAATGAAATTGAATGAGTTCAATAATACTTTTCAAACTGAAAAACAATGTCTTGCATATATAGCAAGTTTGAAACAAATCAAATGTAGTAGGTGTTCTAGTTTTAATTTGAATACTTCTAATTTAAGAAGAATGAAATGTTTGAAATGTCATCAAACATTCAGTATTCTCACGGGCACTATATTTTCAAAGTCACAAACACCTTTAATATCTTGGTTT…	MDGRRKNQIAKLHYQNAINLFEKGQYYELIDFLQSLTLQYKKLKVGYFITNFSPHVLVEETMKLNEFNNTFQTEKQCLAYIASLKQIKCSRCSSFNLNTSNLRRMKCLKCHQTFSILTGTIFSKSQTPLISWFYLIFRWINTKHGIPSTDVAKELGVTLKTAWRMGHKIRSAIAKQKPQFIVEGIVQMDEMYLSHMGFKNKEDPCWIKPWLLVFMKKQPTIWLWKYWKTQTVKIFCSLQ
201	SHM_02010	Main chromosome	158775..159053	CDS	transposase	A0A6J4WQM2_9MOLU, Hypothetical protein, 6.8e-22			ATGACCAATATTAACTCATATACCGACGAATTTAAAAAGCAAATAGTAGCTTTATATCAAAGTGGTAAGTCAGTGTCTTGTCTTGCTAAAGAATATAATGTTACAAGAGCAGCTACTTATAAATGAATTAAACAATTTACTAATTCAGGTAGTTTTAAAATTAAAAATAATCTTTCAGATTTAGAAAAACAATTAATTCAAGCAAATAAAGAATTAAAACAGTTACGAATGGAAAATGATATTTTAAAGCAAGCAGCACTAATAATAGGCAGAAAATAG	MTNINSYTDEFKKQIVALYQSGKSVSCLAKEYNVTRAATYKWIKQFTNSGSFKIKNNLSDLEKQLIQANKELKQLRMENDILKQAALIIGRK
202	SHM_02020	Main chromosome	159292..159543	CDS	hypothetical protein	A0A1H8CYN5_9FIRM, Transposase, 1.2e-29			ATGAATAAGCATAATTTAATATCAAAATACACTAAATTATCATTCAAAAATCATCATAATAAAGTCAATGATAGTCAAATTACCAATCTTGTTAATAGAGACTTTAATAATAGAATTAAAAATGAAGTTATTGTCAGTGATTTAACTTATGTTCAAGTTAATGGTAAATGAAACTATATTTGCCTATTAGTAGACCTGTACAACCGCGAAATTATTGGACATAGTGTTGGAGTTAAAAAGATGCATCATTAG	MNKHNLISKYTKLSFKNHHNKVNDSQITNLVNRDFNNRIKNEVIVSDLTYVQVNGKWNYICLLVDLYNREIIGHSVGVKKMHH
203	SHM_02030	Main chromosome	159558..159890	CDS	hypothetical protein	A0A544TMI5_9BACI, IS3 family transposase, 1.7e-44			ATGCACTCAAATCGCTGTTTAAAAGATATTCAAATATTTCATAGCGATCGCGGTAATGAATTCAATAATAAAACTATTGATAAACTTTTATTAGCATTCAATATTACCCGTTCTTTAAGCAAAAAAGGATGTCCTTATGACAATGCTGTTGCTGAAGCAACTTTTAAAACTTTCAAAACAGAGTTTATTAATGATAAAAATTTTACATCATTAATCCAATTAAAATTAGAATTATTTGATTACATAAATTGATATAACAACATAAGAATTCACAGCACTCTAAACTACCTAACTCCCGTTAAATATCATGAACAAATGTCTACCAAAAAATAG	MHSNRCLKDIQIFHSDRGNEFNNKTIDKLLLAFNITRSLSKKGCPYDNAVAEATFKTFKTEFINDKNFTSLIQLKLELFDYINWYNNIRIHSTLNYLTPVKYHEQMSTKK
204	SHM_02040	Main chromosome	complement(159877..161361)	CDS	hypothetical protein	A0A1M5NA85_9FIRM, Integrase core domain-containing protein (Fragment), 7.1e-41			ATGGAAAACAACAACAAACCACAAACGAAGTTTCCACAGAAACAGAAGCAAACTAAACTTAATCAAGCAGAAGTAGAAAATGATTATTTAATTGATAATATTCCTTATGACTTTACTAATATGATGCGTACTACTAGTGACCCAGATATTAATAGAGCATACGATGAATTTAAAAAAAGAACAATTTATATTTATCAAATTGAACGTTTATTTAAAAATAATGAAAATAATAGTTTAAGATTTTCAGCAAATACTATTAAAATTGGTTTTATTGATATTGAAAAAGTATTAAAAACTATTGCAGCTGAAACATCAGACTTTACTATGCAATTAAATCAAAGAGCAAGTACTAATATTAATGATAATACTATTGAATATAGTATGACTGATATTAAAAAT…	MENNNKPQTKFPQKQKQTKLNQAEVENDYLIDNIPYDFTNMMRTTSDPDINRAYDEFKKRTIYIYQIERLFKNNENNSLRFSANTIKIGFIDIEKVLKTIAAETSDFTMQLNQRASTNINDNTIEYSMTDIKNLIFQEINLLNQFKLYAVSINEPLTENNIDNLYIINNYSQPYQNPKTRSTKSITIIKIKDFKTRDGYPIIIKLQKPLDKDTKVTGLKIKAPRSMIFGNIKVLGEVDNMEVYPKLFVKDKIAFPLLSMPIETQPKVRILQQWFSEQILPWNLAKQFIGQEKSVLDLIAIGGGTETRKEIINNAKITYAKIGKYDGPSPIPKKLADFEMKKNEQYILYSHREPTPPYPSKYIAIELSQNFNSIEIEVNDKPPIDSLQKVLLDMLTYTYT…
205	SHM_02050	Main chromosome	complement(161306..161482)	CDS	hypothetical protein	A0A6J4WSX9_9MOLU, Hypothetical protein, 3.0e-254			ATGGATAAAGATGTATTAAATAGTAAAACATTTAATATTAATGATGAACAAGAAATTAATAATTTAACAGTTAAATTAAAATTATTTAATCCCGAAAATAACCAATTAATAGGAGAGAACAATGGAAAACAACAACAAACCACAAACGAAGTTTCCACAGAAACAGAAGCAAACTAA	MDKDVLNSKTFNINDEQEINNLTVKLKLFNPENNQLIGENNGKQQQTTNEVSTETEAN
206	SHM_02060	Main chromosome	complement(161592..162041)	CDS	hypothetical protein	A0A6J4WQX2_9MOLU, Hypothetical protein, 2.1e-25	sHm specific gene (OrthoVenn2)		GTGCAAATTGATGAAATGTATCTTTCACATATGGGTTTTAAAAAACAAGGAAGATCCTTGGTGAATAAAACCTTGATTGTTGGAATTTATCAAAAAACAACCAATAATTTAATTGTGAAAGTATTGAAAAACGCAAACAGTAAAAATCTTTTGCAGTTTGCAATAAACCACATTTCTTCAAAATGTCTTGTATATACTGATTCTTGAAAAGGATATTGCGATTTTAAATCAGTTTTCACTAAGCATGAAACAGTTAACCATCAAGATGGCTATGTTTCAAAAATTGGTGTAAATACCAACCAGATTGAATCAGTTTGAAAACATATAAGAAGAACATTTAAAACACATATCAAAGTTGCAAAACATCATGTTCATTTATATACTAAAGAAGCTGCATAT…	MQIDEMYLSHMGFKKQGRSLVNKTLIVGIYQKTTNNLIVKVLKNANSKNLLQFAINHISSKCLVYTDSWKGYCDFKSVFTKHETVNHQDGYVSKIGVNTNQIESVWKHIRRTFKTHIKVAKHHVHLYTKEAAYKFNKIPSFETVMLCLI
207	SHM_02070	Main chromosome	162182..163003	CDS	hypothetical protein	A0A1Y5S1C5_9PROT, ISXO2-like transposase domain protein, 6.7e-16			ATGAAATTGAATGAGTTCAATAATACTTTTCAAACTGAAAAACAATGTCTTGCATATATAGCAAGTTTGAAACAAATCAAATGTAGTAGGTGTTCTAGTTTTAATTTGAATACTTCTAATTTAAGAAGAATGAGATGTTTGAAATGTCATCAAACATTCAGTATTCTCACGGGCACTATATTTTCAAAGTCACAAACACCTTTAATATCTTGGTTTTATCTCATTTTTAGATGAATAAACACCAAACATGGAATTCCATCAACTGATGTTGCAAAAGAATTGGGAGTGACCTTGAAAACAGCTTGAAGAATGGGTCATAAAATCCGAAGTGCCATTGCTAAACAAAAACCTCAATTCATTGTTGAAGGCATAGTGCAAATGGATGAAATGTATCTTTCA…	MKLNEFNNTFQTEKQCLAYIASLKQIKCSRCSSFNLNTSNLRRMRCLKCHQTFSILTGTIFSKSQTPLISWFYLIFRWINTKHGIPSTDVAKELGVTLKTAWRMGHKIRSAIAKQKPQFIVEGIVQMDEMYLSHMGFKKQGRSLLNKNLIVGIYEKTTNNLIVKVLKNANSKNLLQFAINHISSKCVVHTDFWKGYRDLKSVFTKHETVNHQDGYVSKTGVNTNQIESVWKHIRRTFKTHIKVAKHHIHLYAKEAAYKFNNIPSFETVMLCFI
208	SHM_02080	Main chromosome	163367..163855	CDS	hypothetical protein	A0A1Y5S1C5_9PROT, ISXO2-like transposase domain protein, 1.8e-38			ATGATTAATGTTAATTTAGATATTAAAAATAAAATTAAAGAAACAACTAAAGGTATGTTATTAGAAATTGGTGAATATGAAACATGATTTCCAATTAAAGATACTACTATTAATCAAAATAATAAAAAAATAACATTAAAAATAATTGAAGATTTTAATTATAAATTAGGTAAAAAATCAATTACAAAAGATATTGAAAGTATTAAAGGTAGTGATATTTTAAAATATATTAAAAATATTTCAGATATTACTACAAATGAAAATGAATTAATATCTTGTGAATTTTATGAACAATATAATAGTTATTATATTTTTAAAAATGATAAAAATCAAGAATGTTTTAAGTACAACATTACATGAGAAGAAAACAGAAAAAGTTTTAAAATAAATAATCCATAT…	MINVNLDIKNKIKETTKGMLLEIGEYETWFPIKDTTINQNNKKITLKIIEDFNYKLGKKSITKDIESIKGSDILKYIKNISDITTNENELISCEFYEQYNSYYIFKNDKNQECFKYNITWEENRKSFKINNPYNDNDLAINYIVTPMKDISTHNEKIFYLNY
209	SHM_02090	Main chromosome	164103..164285	CDS	hypothetical protein	A0A6J4WVG5_9MOLU, Hypothetical protein, 5.3e-85			ATGAAATGTAATATTCATAATGAAAAATATATATGATTTTCTGAATTAGAAAATACATATTATTGTAATAAATGTATAAATGACATGATTGAAGAAGATATGTATTTAACATCTAATAATTGAGATTACTTATATGAATATTATATTAATGAATTACAATTAGAAAATTTTAAAGGAGTGTAA	MKCNIHNEKYIWFSELENTYYCNKCINDMIEEDMYLTSNNWDYLYEYYINELQLENFKGV
210	SHM_02100	Main chromosome	164291..164497	CDS	hypothetical protein	A0A6J4WZQ5_9MOLU, Hypothetical protein, 1.2e-33			ATGAATCAATTAGAATTACAAAATGCAATAAAATTAATAGAAAAATTTGAAGAATTACAAGAAGAATTTAATAGTAAATATGAAGATTTAGAAATTAATATTGATGCTGATGGTGATTTAAAAATTAATTGTGATTATTTTAATTATAAAAATGTAAATCAATTAGAACAAGTAATTATTGATTATAAAAGAATTATTAAAGGTTAA	MNQLELQNAIKLIEKFEELQEEFNSKYEDLEINIDADGDLKINCDYFNYKNVNQLEQVIIDYKRIIKG
211	SHM_02110	Main chromosome	164518..164688	CDS	hypothetical protein	A0A6J4WRC6_9MOLU, Hypothetical protein, 1.5e-27			ATGGTAGCAGCACCTAAAAAGAAACCAGAAGATTTAATGATAAAACAAATTATTGTTCATTTAAGATTTACTAAAAAAGATTATGAAAAATTAAAAGAAATTTGTGAAGAAAGAAATATGAAAATTAATGGTTTTATAAGAAGTTTAATTAAAAAAGCAATAAATAAATAG	MVAAPKKKPEDLMIKQIIVHLRFTKKDYEKLKEICEERNMKINGFIRSLIKKAINK
212	SHM_02120	Main chromosome	complement(164809..165630)	CDS	hypothetical protein	A0A6J4X1Z0_9MOLU, Hypothetical protein, 1.3e-28			ATGAAATTGAATGAGTTCAATAATACTTTTCAAACTGAAAAACAATGTCTTGCATATATAGCAAGTTTGAAACAAATCAAATGTAGTAGGTGTTCTAGTTTTAATTTGAATACTTCTAATTTAAGAAGAATGAGATGTTTGAAATGTCATCAAACATTCAGTATTCTCACGGGCACTATATTTTCAAAGTCACAAACACCTTTAATATCTTGGTTTTATCTCATTTTTAGATGAATAAACACCAAACATGGAATTCCATCAACTGATGTTGCAAAAGAATTGGGAGTGACCTTGAAAACAGCTTGAAGAATGGGTCATAAAATCCGAAGTGCCATTGCTAAACAAAAACCTCAATTCATTGTTGAAGGCATAGTGCAAATGGATGAAATGTATCTTTCA…	MKLNEFNNTFQTEKQCLAYIASLKQIKCSRCSSFNLNTSNLRRMRCLKCHQTFSILTGTIFSKSQTPLISWFYLIFRWINTKHGIPSTDVAKELGVTLKTAWRMGHKIRSAIAKQKPQFIVEGIVQMDEMYLSHMGFKKQGRSLLNKTLIVGIYEKTTNNLIVKVLKNANSKNLLQFAINHISSKCVVHTDFWKGYRDLKSVFTKHETVNHQDGYVSKTGVNTNQIESVWKHIRRTFKTHIKVAKHHIHLYAKEAAYKFNNIPSFETVMLCFI
213	SHM_02130	Main chromosome	165649..166038	CDS	hypothetical protein	A0A1Y5S1C5_9PROT, ISXO2-like transposase domain protein, 3.6e-39			ATGTGGGGAGAAGTTCGTAAAAAAATACTTAAATTACAATTAGAAATTGGTAGTACACCTAAAAATGGATTTAATACTCATGGTAATTATAAATATTGATTATTAAGTGATATTTTTAATAAAGTTAAATTATTATGTAAAGAATTAAATATTGTTATTACACATGAAGATATATTAACAACTGATAGAAAAATAAATTATTTAGAGACTAAAGAAGTAGAAATAACATATTTTAAAAGATATACAATTATTGATTTAGATAATAATAAAGAAATTGATTTAGATAATGAAAAAGAAATTAAATATTTTGATATACTTGCTTGTGCTAAAAATAAAGATGTAGCAAAAGCAAAAGGTAGTGCAGAAACTTATGCTTATAGATATTTTTAA	MWGEVRKKILKLQLEIGSTPKNGFNTHGNYKYWLLSDIFNKVKLLCKELNIVITHEDILTTDRKINYLETKEVEITYFKRYTIIDLDNNKEIDLDNEKEIKYFDILACAKNKDVAKAKGSAETYAYRYF
214	SHM_02140	Main chromosome	166240..167025	CDS	hypothetical protein HTH	A0A397FWG0_9MOLU, Single-stranded DNA-binding protein, 5.1e-09			ATGAGTTATAAACATATTGGGATAGATGAAAGAATTTATATTGAGAATCAATTGAAATTTAAAGTTAAAATTAATGAAATAGCTAAAAATCTTAATCGAAGTATTAGTACTATTATTCGAGAAGTTAATAGAAATAAAGATAATGATCATTATTTTTCATTAATTGCACAAAATAAAGCTGTAAATAGAAAAAAATCACATATTATTTTTCATAAGTTTAAATATAAAGATTTAGTCAAATATATACAACAAAAACTATTATTGGGCTGATCACCTGAACAAATTTATGGCAGAATTAAAAATTTTCATAAACAATGAGCTATCAGCTTTAAAACAATTTACAATTGAATTTATTCTGGATTATTTGATAAAGTTACTAGTAAAAATTTAAGAAGAAAA…	MSYKHIGIDERIYIENQLKFKVKINEIAKNLNRSISTIIREVNRNKDNDHYFSLIAQNKAVNRKKSHIIFHKFKYKDLVKYIQQKLLLGWSPEQIYGRIKNFHKQWAISFKTIYNWIYSGLFDKVTSKNLRRKGKKRRSQENRGKFNGKSIKERDNNVNDRITLGHWEGDTIVSSRGKSKSCLITLVERVSRFTLAMLVKNKTTKVINKNIIHYLSIFPKNIVKTITFDRGKEFANWQQLEKKVRCENLFCKSIFTLTKRY
215	SHM_02150	Main chromosome	166940..167191	CDS	hypothetical protein	A0A1X9ME56_9BACI, Integrase core domain protein, 8.3e-52			TTGCAAATTGACAACAACTTGAAAAAAAAGTTAGATGTGAAAATTTATTTTGCAAATCCATATTCACCTTGACAAAGAGGTACTAATGAAAATACTAATGGTTTAATTAGAGAAAAATTTCCTAAAAAATTTATTTTTTCAAAAACTAATAAAAATGAAGTTCATAAATTTATATTGTCTTTAAACCAAAGACCCAGAAAAATACTAAATTATCTTTCACCAATCGAATATTTGAATAGAAAAATAATTTAG	MQIDNNLKKKLDVKIYFANPYSPWQRGTNENTNGLIREKFPKKFIFSKTNKNEVHKFILSLNQRPRKILNYLSPIEYLNRKII
216	SHM_02160	Main chromosome	complement(167277..168098)	CDS	DDE transposase	U1KQN4_9GAMM, Integrase catalytic subunit, 6.5e-20			ATGAAACTGAATGAATTCAACAATGCTTTTCAAACTGAACAGCAATGTCTTGCATATATAGCAAATTTGAAAGAAAACAAATGTATTAGGTGTTTTAGTTTTAATTTGAATACTTCTGATTTAAAAAGAATGAGATGTTTAAAATGTAATCAAACATTTAGCATTCTCACAGGCACCATATTTTCAAGGTCACAAACATCTTTAACATCTTGGTTTTATCTTATCTTTAGATGAATAAACACCAAACATGGAATTCCATCAACAGATATTGCAAAAGAATTGGGAGTGACTTTGAAAACTGCTTGAAGAATGACTCATAAAATCAGAACACGTATTGCAAAACAAAAACCTCAATTTATTGTTGAAGGTACAGTGCAAATTGATGAAATGTATCTTTCA…	MKLNEFNNAFQTEQQCLAYIANLKENKCIRCFSFNLNTSDLKRMRCLKCNQTFSILTGTIFSRSQTSLTSWFYLIFRWINTKHGIPSTDIAKELGVTLKTAWRMTHKIRTRIAKQKPQFIVEGTVQIDEMYLSHMGFKKQGRSLVNKTLIVGIYQKTTNNLIVKVLKNAKSKNLLQFAKNHISSKCLVYTDSWKGYCDFKSVFTKHETVNHQDGYVSKIGVNTNQIESVWKHIRRTFKTHIKVAKHHVHLYAKEAAYKFNKIPSFETVMLCLI
217	SHM_02170	Main chromosome	complement(168177..169298)	CDS	chaperone protein DnaJ dnaJ	A0A1Y5S1C5_9PROT, ISXO2-like transposase domain protein, 6.5e-39			ATGGCAAGTAAAAAACGTGATTATTATGAAATTCTAGGAGTTTCACGTAATGCTACTCCAGATGAAATTAAGAAAGCGTTTCGTACGCTTGCAAAAAAATATCATCCTGATTCACCAAGTGGTGGTGATGAAGCTCGATTTAAAGAAATAAGTGAAGCTTATCAAGTTTTATCTGATACTAATGAAAGAGCAAAATATGATCAATTTGGTCATGATATGCCTGGAGTTGGCAGTTCTTCTGGTTTCGGTGGTTTTGGTAGTTTCGGTGACTTTAGTTCAGCATTTGGTGACTTATTTGGTGACTTATTTGGTGGTAATAAAAGACAACAACAAGGCTATAATGGTAAAACACCAGGTGATAATATCCTAACAAAAGTTGAAATTAGTTATCGTGATGTA…	MASKKRDYYEILGVSRNATPDEIKKAFRTLAKKYHPDSPSGGDEARFKEISEAYQVLSDTNERAKYDQFGHDMPGVGSSSGFGGFGSFGDFSSAFGDLFGDLFGGNKRQQQGYNGKTPGDNILTKVEISYRDVFFGKKMTISINIDVACKDCKETGARTPNDISTCDKCKGKGVLEYVQQSPLGMFRHQGVCNQCQGLGKIIRQKCLKCKGHRYYIENQKLEFDIPRSIFDGQQIRIKGKGKIGHNGGTQGDLFVGINIKRHAFLDRQGSDMYIKLPVSYLDIILGNIIMIPTFEGIIKHKLPLGLQYGDKITLKNQGFYYPNSSKRGDLHVILDIQMPNKITKTEQEKLWNINNETKFDPNEDFVNSAIKRI
218	SHM_02180	Main chromosome	complement(169319..171166)	CDS	chaperone protein DnaK dnaK	A0A533RGR8_9MOLU, Chaperone protein DnaJ, 1.2e-253			ATGTCTACAAATAAAACAACAAATAAAGAAATCATTTTAGGAATCGATCTAGGAACAACTAATTCATGTGTTGCCGTAATGGAAGGTGATAAGCCAAAAGTTATTGAAAATGCCGAAGGTGGAAGAACAACACCATCAGTTGTTGCTTACAAAGATGGTCAAATTATGGTTGGTGAAGTTGCTAAACGTCAAGCTATTACTGATCCAGATAATACTGTTAGTTCAATTAAAAGAATTATGGGAACTAAAGAAACAGTTAAAGCCGCTACTAAAACACGTAAACCAGAAGAAGTGTCTGCAGAAATTTTACGCACTATTAAAACCTTTGCTGAATCAAAACTAGGTAAAAAAATATCAAAAGCAGTTATTACTGTTCCTGCTTACTTTAACAATGAACAA…	MSTNKTTNKEIILGIDLGTTNSCVAVMEGDKPKVIENAEGGRTTPSVVAYKDGQIMVGEVAKRQAITDPDNTVSSIKRIMGTKETVKAATKTRKPEEVSAEILRTIKTFAESKLGKKISKAVITVPAYFNNEQREATKNAGIIAGLKVERIINEPTAAAIAYGLDKQDKDHKILVFDLGGGTFDVSVLELAGGTFEVLSTSGDNKLGGDDFDDLIVQHLVSEFKKSNGVDLSKDKMAMQRLKDAAEKAKKDLSGVVQADISLPFISMNASGPLHLNEKLTRAKFNELTKSLVERTIAPVRDALKEAKLSKNEIDEVILVGGSTRIPAVQEVIKNEIGKEPHRGVNPDEVVALGAAIQGGVLSGDVTDVLLLDVTPLSLGIETLGGVMTPLISRNTTVPT…
219	SHM_02190	Main chromosome	complement(171181..171825)	CDS	hypothetical protein	A0A504X9X3_LEIDO, Chaperone protein DnaK, 0.0e+00			ATGACAAAAGCTAAAAAAGATAACATTGATAACGTATCAGCAACAGAAACTAAAGATACAACTATTTCAACTCCTGTTACTGAAACACCAGTAAGTGTCGAAGAAGAAAAAATATCATTAAATAAAGAAATCGAATTAGAAACAAAAATTAAAGAATTAACAACAGAACTTAATAAAATTAATTCACAGCAAAAGCAATTAATGCTAGCTACTAGATTAAATACCATTAAAGAATTAGAAATTCAAAATAAAGAACACATTAAATATGCTAACCAAAAAATTATTAAAGATTTAGTTCATACTTTATTAAATTTCCAACGAGCACTAAACTTTAAAACTGATAATGCAGCAGTTCAAAATTTCCTAGTTGGTTTTAAATTTATCTATGAAGAATTAATT…	MTKAKKDNIDNVSATETKDTTISTPVTETPVSVEEEKISLNKEIELETKIKELTTELNKINSQQKQLMLATRLNTIKELEIQNKEHIKYANQKIIKDLVHTLLNFQRALNFKTDNAAVQNFLVGFKFIYEELIKALGKEGLKEITAKVGDQFNSHQHEAVEIINDNTNNAYQNVKNNTIVEVIANGYELHNRVISTTKVKVFQTKEEKTETKKN
220	SHM_02200	Main chromosome	complement(171841..172854)	CDS	heat-inducible transcription repressor HrcA hrcA	A0A533R6K4_9MOLU, Protein GrpE, 8.1e-127			ATGTTAAGTAACAGACAATCACAAATTTTAAAAATCATTGTTGAAAAATATATTAAAACAGGATTACCAATTGGTAGCAAAACTATTTTAGAAAATAATAACAATATTAATTTTTCTAGTGCTACTATTCGTAATGAATGTGTTGAATTAGAAACATTAGGATTATTAGAAAAAGCACATAGTTCTAGTGGTCGTATTCCTTCAACAAAAGGTTATCGCTATTATGTTGATAATTTAATGAATATGGGTGAACACCAAGAACTAGAAATCTTGAAGAAAAAAATAGCAGAAGTATTTAATAACCGTAACTTAGTAATTACCGAAGTATTAAATAAAACTAGTAGTATTTTAAGTGAAATGACTAATTTGATTAGTATTGTTACTGGTCCTAATCTTAAT…	MLSNRQSQILKIIVEKYIKTGLPIGSKTILENNNNINFSSATIRNECVELETLGLLEKAHSSSGRIPSTKGYRYYVDNLMNMGEHQELEILKKKIAEVFNNRNLVITEVLNKTSSILSEMTNLISIVTGPNLNEDTLKKIELIPISNDNALTICITSNGYVQNKMFNIQETSLTDLSIAIDIFNTRLIGTKISQISEKVNLLKPILEQQVQKSECIIQGFVNTLINFSRPLSTTHGVQYMLENPEFNDINKVKTIIKFIESQSPWMYFDELNNNQLQIKIGEELGNENNDMAMITTTFKIHDGEQGQIAIVGPKRLEYEKLTEILNWINQTLIKNFK
221	SHM_02210	Main chromosome	complement(172938..175079)	CDS	chaperone protein ClpB	A0A533R6K6_9MOLU, Heat-inducible transcription repressor HrcA, 4.9e-210			ATGCAATTAAATGAAATCCCTAACTATAGTAATGATCCTAAAATTCTTGATAAATTCGCTCGTAATCTAATTGTACAAGCTAAAACAGGAAAAATGGATCCTATTATTGGACGTGATGAAGATATTCGTAAAGTAGAAGAAATACTCTCACGAAAAACTAAAAACAACCCCGTCTTAATCGGTTTACCTGGTATTGGTAAAACTGCTATTATTGAAGGTTTAGCCCAACGTATTGTTCGTGGTGATGTTCCTAGTAACTTAAAAGATAAAATTATTTATGAACTAGATATGGGAGCACTAATTGCTGGCGCTAAATTCCAAGGTGAGTTTGAAGAACGATTAAAAGCCGTTATTAACCAAATTAAAAATTCTAATGGAAAAATTATTTTATTTATTGAT…	MQLNEIPNYSNDPKILDKFARNLIVQAKTGKMDPIIGRDEDIRKVEEILSRKTKNNPVLIGLPGIGKTAIIEGLAQRIVRGDVPSNLKDKIIYELDMGALIAGAKFQGEFEERLKAVINQIKNSNGKIILFIDELHLIVGAGRTQGSMDASNLLKPMLARGELRCIGATTLDEYRQYIEKDAALERRFRKMIIKEPTTEDTTAILRGLKERFEAYHGVKIHDSALREAVYLSNKYINDRYLPDKAIDLIDEACASIKTEIASVPSDLDDIRRKVLQLKIEQAALSKEKDENSQTRLIEVDKQLKTKKNTLQQLEDKWIKEKSALDHITSLKNKLENAKSELELYQLSGNFTKAGELQYSIIPNLEKELKDSENIKKDNPLLREDVTSEDIAKVVAKWTG…
222	SHM_02220	Main chromosome	complement(175282..175578)	CDS	hypothetical protein	A0A0E0D2C5_9ORYZ, Clp R domain-containing protein, 0.0e+00			ATGATTAAAAGTGAAAAAGAAAATCTTTCTACAGTTCAAAAAATAATAGTAGATGCTGGCTATACTGGTGAAAAATTTGCTTCTGCAATCAAAACAATCATAAATGCAAATGTTGAAGTTGTAAAACGTAATGAATTACATTCTTTTGTAGTACTACCAAAAAGATGAGTTGTAGAACGAAGCTTTGCATGATTAGAAAAATGCAGAAGATTATGAAAAAATTGTGAAAGAAAACTAAATACTAGTTTACAAATGGTTGTTCTGTCCTTTATTTCAATTTTATTAAAAAGATTCTAA	MIKSEKENLSTVQKIIVDAGYTGEKFASAIKTIINANVEVVKRNELHSFVVLPKRWVVERSFAWLEKCRRLWKNCERKLNTSLQMVVLSFISILLKRF
223	SHM_02230	Main chromosome	complement(175757..176071)	CDS	hypothetical protein	A0A2I7N2T9_9NEIS, IS5/IS1182 family transposase, 5.7e-40			ATGCATAAAAATTATCCAAGTCATGTTACTAAAGAACAATTTGAGAACATAAAATCAACTTTAGAAAACAGCAAAAAGAAAACAAAACCAAGAAATTTAGATTTATATGAAGTGTTTTGTGCAGTTTTATATGTATTAAAAAGTGGTTGTCAATGAAGAATGTTACCAAAAAATTTTTCAAAATGACAAACTGTATATTATTATTTCCAAATTTGAAGTAAAAACAATGATAAAGAACCTAGTGTATTGCAATTAATTTTAAAAAAATTAGTTAAAAAGATTCGTATTAAGAATCATCGAAAAGAAAAAAACTAG	MHKNYPSHVTKEQFENIKSTLENSKKKTKPRNLDLYEVFCAVLYVLKSGCQWRMLPKNFSKWQTVYYYFQIWSKNNDKEPSVLQLILKKLVKKIRIKNHRKEKN
224	SHM_02240	Main chromosome	176274..176705	CDS	hypothetical protein	A0A2I7N2T9_9NEIS, IS5/IS1182 family transposase, 1.8e-35	sHm specific gene (OrthoVenn2)		ATGAAACAATTTAAACAAAAATTAATTTTATTACTTAGTGCTAGCAGTTTATTAGTAACCTCAGTATTAAGTATTAGTTTTAATAATAAAAATCATCAAACTAGTAATAGTAAAGTTAGCGGCTTTCATATTACTGTTAAGTCATCAAATCGTAACTTAGTTAATAGTATTAAATCTTGAAATAATGATTCACAATATTTATATAATAATGTTAAAAATACACCATTAAATGTTAATTTTGATAGTTATGATCAAATTATTAATAATGATTGAACACATAGTAATATTGAAACCAATGATATTATTAATGATCAAGGTTATAGTCAATTAAAAAATATTATTAATGATAATAGTAGTTATTTAAAAATGCAGAAGGTTTTCTTACTGCAGGTGTTTTTG…	MKQFKQKLILLLSASSLLVTSVLSISFNNKNHQTSNSKVSGFHITVKSSNRNLVNSIKSWNNDSQYLYNNVKNTPLNVNFDSYDQIINNDWTHSNIETNDIINDQGYSQLKNIINDNSSYLKMQKVFLLQVFLVILLMKKVII
225	SHM_02250	Main chromosome	176792..177841	CDS	hypothetical protein	A0A533R6K3_9MOLU, Uncharacterized protein, 1.9e-67			ATGGAAGTTCCATATAATTTACAACCAACTACTAATTTTCAAAAATCTAATTTTGAAACGCGTGCTAAAATATTTCCAATTGGACCATTTGCAAATACTAAGGATAGTTTTAGTAATGAAATGTTTGTTTTTTATGTGCATCCTTCTTTTAAAAAATTAGGATTAGAAATTTCTATTAATAATGAAAACAGAGAAATAAAAAAAATTGTTAAAACTAATAGTAATAAAACTTTTGACTATGCTATTTTAAACCAAGATTATAGTAAAAATAAGCCCACTATATATAATGTTAAATGAAATGATAGTGATGGTAGTACTGTTTTAAGACAAGAAACACTTACTATTAATAGTTCTATGCCAGACATTCAAGTTATTAATGAAAAAGAAGATAAATCTTCA…	MEVPYNLQPTTNFQKSNFETRAKIFPIGPFANTKDSFSNEMFVFYVHPSFKKLGLEISINNENREIKKIVKTNSNKTFDYAILNQDYSKNKPTIYNVKWNDSDGSTVLRQETLTINSSMPDIQVINEKEDKSSLIHQYFINDEKNSNLQMIAFSQIKSEAVITANVSEDKWTYQRVDDNLVPQEEKVTPISNQPLKTYQCEDHTIYLLQRIVNDKVDNSSRQYLNIYNINPLSTKFSGFTNFANSQSGIEFNQYLQETTNIDCAIDVLNPGQLHYWLLFYEHDLITHLYANVKHDEKNKNNPFALAEIKPKTTTLINNWNIIIIGSTFLLVIIAIPVVIAILRRIKIKK
226	SHM_02260	Main chromosome	177960..178202	CDS	hypothetical protein	A0A533R6K3_9MOLU, Uncharacterized protein, 1.5e-216			TTGACAACAACTTGAAAAAAGTTAGATGTGAAAATTTATTTTGCAAATCCATATTCACCTTGACAAAGAGGTACTAATGAAAATACTAATGGTTTAATTAGAGAAAAATTTCCTAAAAAATTTATTTTTTCAAAAACTAATAAAAATGAAGTTCATAAATTTATATTGTCTTTAAACCAAAGACCCAGAAAAATACTAAATTATCTTTCACCAATCGAATATTTGAATAGAAAAATAATTTAG	MTTTWKKLDVKIYFANPYSPWQRGTNENTNGLIREKFPKKFIFSKTNKNEVHKFILSLNQRPRKILNYLSPIEYLNRKII
227	SHM_02270	Main chromosome	178299..178436	CDS	hypothetical protein	A0A1G5IR11_9FLAO, Integrase catalytic domain-containing protein (Fragment), 7.7e-19	sHm specific gene (OrthoVenn2)		ATGACTTGATTAGAAGTAGAAAAGGCAATTGCAGATTTAGATGAAAGACAAAAAGATGAAACTAATTTTATATTAGTTGATAGTAATTATCATCCAGAAATGACTAAGAAAAAATACAAATACTGAAAAAAAATTTAA	MTWLEVEKAIADLDERQKDETNFILVDSNYHPEMTKKKYKYWKKI
228	SHM_02280	Main chromosome	178604..178858	CDS	hypothetical protein	A0A533R6J7_9MOLU, Uncharacterized protein (Fragment), 1.0e-23			ATGCATAAAAATTATCCAAGTCATGTTACTAAAGAACAATTTGAGAACATAAAATCAACTTTAGAAAACAGCAAAAAGAAAACAAAACCAAGAAATTTAGATTTATATGAAGTGTTTTGTGCAGTTTTATATGTATTAAAAAGTGGTTGTCAATGAAGAATGTTACCAAAAATTTTCCAAAATGACAAACTGTATATTATTATTTCCAAATTTGAAGTAAAAACAATGATAAAGAACCTAGTGTATTGCAATTAA	MHKNYPSHVTKEQFENIKSTLENSKKKTKPRNLDLYEVFCAVLYVLKSGCQWRMLPKIFQNDKLYIIISKFEVKTMIKNLVYCN
229	SHM_02290	Main chromosome	178756..179391	CDS	IS5 family transposase	A0A1H3M9T5_9PROT, Putative transposase of IS4/5 family, 7.2e-22			ATGAAGAATGTTACCAAAAATTTTCCAAAATGACAAACTGTATATTATTATTTCCAAATTTGAAGTAAAAACAATGATAAAGAACCTAGTGTATTGCAATTAATTTTAAAAAAATTAGTTAAAAAGATTCGTATTAAGAATCATCGAAAAGAAAAAACTAGTTTTTGTATAATTGATTCGCAAAGTGTTAAAAATACAGATACTACTGAAAATAAAGGTTATGATGCTGGTAAAAAGATTTCAGGAATAAAACGTCATATTGCAGTTGATACGCAAGGTTTACCACATGCAATTTACATAACTACAGCAGAAAAAACAGATCGTAATAGTTCTATCATAATGATTAAAAGTGAAAAAGAAAATCTTTCTACAGTTCAAAAAATAATAGTAGATGCTGGC…	MKNVTKNFPKWQTVYYYFQIWSKNNDKEPSVLQLILKKLVKKIRIKNHRKEKTSFCIIDSQSVKNTDTTENKGYDAGKKISGIKRHIAVDTQGLPHAIYITTAEKTDRNSSIIMIKSEKENLSTVQKIIVDAGYTGEKFASAIKTIINANVEVVKRNELHSFVVLPKRWVVERSFAWLEKCRRLWKNCERKLNTSLQMVVLSFISILLKRF
230	SHM_02300	Main chromosome	179432..179698	CDS	hypothetical protein	A0A2I7N4R1_9NEIS, IS5/IS1182 family transposase, 5.6e-92			TTGGTTACAACTTTTTTTGTATCTCCACCTGCCGGCATTATTGTTGCAGGAGCTGCTGTTGCTGGTGGTGTTACTTATGCAGTTGTTAAAGGTAGTCATGTAGCTATTATAAAAGGAAAAGTAGCAGCAAAAAAATTTGATGAAAAGAAAAAAGTACAAAAACAAGATTTAGAAGAAGCACAAAAACACGCAATAAATTCTAATACAGATTTACAAAATAAAACAAAAACTAAATCAAAAAAATCAATTAATTTATACGATAGGTAA	MVTTFFVSPPAGIIVAGAAVAGGVTYAVVKGSHVAIIKGKVAAKKFDEKKKVQKQDLEEAQKHAINSNTDLQNKTKTKSKKSINLYDR
231	SHM_02310	Main chromosome	179852..180295	CDS	hypothetical protein	No matches found			ATGGAAAATAAAAACCAAGAAGTTAATTTTGAAAATAATAGTGAAAATACATTTCCAAGAACTAAGTTTTTTCTAAGTGTTGGTTATTTAATAATACAAGTATTAATTCCAGGAATTATTCTTTTTTTTACTACTAGTACTGATTTTACTTTTAAATTGCCTTTTTGAATAATGGTACTTTCTAGTTTAAGTTTAATTATATTTACTTTTATTATAACCTTTATTACATATAAGTTAAAATTACATCAATTAGATCAATTTACATATAGTATTCCATTTGCTTTTGTTTTATCATTATTTTATTTGTCAGGATACTTTTTAACTCCTCAACAAATTTTAATACGTTTTATTATTTCAATCGCTGGTGCTGTTATTGGTATTTTTTTAACGAGTATTATT…	MENKNQEVNFENNSENTFPRTKFFLSVGYLIIQVLIPGIILFFTTSTDFTFKLPFWIMVLSSLSLIIFTFIITFITYKLKLHQLDQFTYSIPFAFVLSLFYLSGYFLTPQQILIRFIISIAGAVIGIFLTSIILLLVLRKKLNYAKL
232	SHM_02320	Main chromosome	complement(180308..180550)	CDS	hypothetical protein	A0A1B3SK74_9MOLU, Uncharacterized protein, 6.3e-12			TTGACAACAACTTGAAAAAAGTTAGATGTGAAAATTTATTTTGCAAATCCATATTCACCTTGACAAAGAGGTACTAATGAAAATACTAATGGTTTAATTAGAGAAAAATTTCCTAAAAAATTTATTTTTTCAAAAACTAATAAAAATGAAGTTCATAAATTTATATTGTCTTTAAACCAAAGACCCAGAAAAATACTAAATTATCTTTCACCAATCGAATATTTGAATAGAAAAATAATTTAG	MTTTWKKLDVKIYFANPYSPWQRGTNENTNGLIREKFPKKFIFSKTNKNEVHKFILSLNQRPRKILNYLSPIEYLNRKII
233	SHM_02330	Main chromosome	complement(180526..181050)	CDS	hypothetical protein	A0A1G5IR11_9FLAO, Integrase catalytic domain-containing protein (Fragment), 7.7e-19			TTGATATTTTTTAAATATAAAGATTTAGTCAAATATATACAACAAAAACTATTATTGGGCTGATCACCTGAACAAATTTATGGCAGAATTAAAAATTTTCATAAACAATGAGCTATCAGCTTTAAAACAATTTACAATTGAATTTATTCTGGATTATTTGATAAAGTTACTAGTAAAAATTTAAGAAGAAAAGGTAAAAAACGAAGATCTCAAGAAAATCGTGGTAAATTTAATGGTAAATCAATTAAAGAACGAGATAATAATGTTAATGATCGCATAACTCTTGGTCATTGAGAAGGAGATACTATAGTATCATCAAGAGGTAAAAGTAAATCATGTTTAATAACTTTAGTTGAAAGAGTATCACGATTTACTTTAGCAATGTTAGTTAAAAACAAA…	MIFFKYKDLVKYIQQKLLLGWSPEQIYGRIKNFHKQWAISFKTIYNWIYSGLFDKVTSKNLRRKGKKRRSQENRGKFNGKSIKERDNNVNDRITLGHWEGDTIVSSRGKSKSCLITLVERVSRFTLAMLVKNKTTKVINKNIIHYLSILPKNIVKTITFDRGKEFANWQQLEKS
234	SHM_02340	Main chromosome	complement(181220..182041)	CDS	DDE transposase	A0A2N6SLH4_9LACT, IS30 family transposase, 8.5e-41			ATGAAACTGAATGAATTCAACAATGCTTTTCAAACTGAACAGCAATGTCTTGCATATATAGCAAATTTAAAAGAAAACAAATGTATTAGGTGTTTTAGTTTTAATTTGAATACTTCTGATTTAAAAAGAATGAGATGTTTAAAATGTAATCAAACATTTAGCATTCTCACAGGCACCATATTTTCAAGGTCACAAACATCTTTAACATCTTGATTTTATCTTATCTTTAGATGAATAAACACCAAACATGGAATTCCATCAACAGATATTGCAAAAGAATTGGGAGTGACTTTGAAAACTGCTTGAAGAATGACTCATAAAATCAGAACACGTATTGCAAAACAAAAACCTCAATTTATTGTTGAAGGTACAGTGCAAATTGATGAAATGTATCTTTCA…	MKLNEFNNAFQTEQQCLAYIANLKENKCIRCFSFNLNTSDLKRMRCLKCNQTFSILTGTIFSRSQTSLTSWFYLIFRWINTKHGIPSTDIAKELGVTLKTAWRMTHKIRTRIAKQKPQFIVEGTVQIDEMYLSHMGFKKQGRSLVNKTLIVGIYQKTTNNLIVKVLKNAKSKNLLQFAKNHISSKCLVYTDSWKGYCDFKSVFTKHETVNHQDGYVSKIGVNTNQIESVWKHIRRTFKTHIKVAKHHVHLYAKEAAYKFNKIPSFETVMLCLI
235	SHM_02350	Main chromosome	182060..182209	CDS	hypothetical protein	A0A1Y5S1C5_9PROT, ISXO2-like transposase domain protein, 6.5e-39			ATGTGGGGAGAAGTCCGAAAAATTATTAAAGAACAACCAGTATTTAAAGAAATAATTAATACAGGTGGTAAACCACAAACAATAATAACAAATCAGCCAATTTCAATAAAAAGTACTTTATTGGATTATAAAAAGAAAAATAATTTATAA	MWGEVRKIIKEQPVFKEIINTGGKPQTIITNQPISIKSTLLDYKKKNNL
236	SHM_02360	Main chromosome	182346..183410	CDS	hypothetical protein	A0A6J4WND4_9MOLU, Hypothetical protein, 2.9e-16	sHm specific gene (OrthoVenn2)	YES	ATGGTTAATTCTACAAAAATTGAATTTATAGTTAAAAAACCAAAAAATTCAGAAATTAAAGTACTAAAATGAAATGATAAAAGCAAAGGATTAGATGTTAGTTATGCTGAAACTATTAAAATTTTAAAAGAAATTAAACAAGAAGCAGTTGCAGGTGAAATAATTGCTAATGTTGATTTAAATGCAGAAAATGGACAAAATTTGTTAAATACAATGCAATATGAAGTTGCTAATGATTTAGCAGATTATCTAGCAAATAATGATACAAATGTAATTGCAAAATATTCAACTAAATTAGATATTACTGATAAAACACCAATAGGATATTTAAAATCAATGCTATCTGCTTGAAATACTTTATTTCAATTAAGAAATAGTAACAATTGTCAATTTTTTATT…	MVNSTKIEFIVKKPKNSEIKVLKWNDKSKGLDVSYAETIKILKEIKQEAVAGEIIANVDLNAENGQNLLNTMQYEVANDLADYLANNDTNVIAKYSTKLDITDKTPIGYLKSMLSAWNTLFQLRNSNNCQFFITNNLYDSLVYLADNKGLITDNQIAQQLRLNGTNLYIKGVLCQIVMDDYMTFTDNNETKIMTFVLATPRAMKRYMLQNTVVYVQDINDGKVGRRYLVGGEVTGESIPYITDEETTSRWMLCAIVNNDKNDLKTKITSLTTDIAANVNNNNSELNAQIKSTNELKSLNPNLTNPTIKYFSDAQGKTNVSNQKQKAGDLYITITANVNDLNYKGTTNPIKITLK
237	SHM_02370	Main chromosome	183425..183736	CDS	hypothetical protein	A0A6J4WQ72_9MOLU, Hypothetical protein, 9.9e-169			ATGCCAATCGGTACAACTAGTACAGCAATACTTTTAAACATAAATAAACCAAAACATACTAGAACAAGTAACCAACAAGAAAACAAAAGTTTTTGATGAGAAATTTTAGAAATGATTGGTGTACAAGTTATAGCAGTAGCACTTGCTCCTTTTACTGGTGGATTAAGTGAAAGTGTAGCCCTTGGATTAGGTGCAAGTGATTTAATTGCTAGTATTAGTGCTGTTGGTGTAGAATTTTTAACTGATTTTACTATTAATCAAGTTTATGATTATTTAAAAGGAAATGTAAGAACCTGTTTAGAATCTTTTTAA	MPIGTTSTAILLNINKPKHTRTSNQQENKSFWWEILEMIGVQVIAVALAPFTGGLSESVALGLGASDLIASISAVGVEFLTDFTINQVYDYLKGNVRTCLESF
238	SHM_02380	Main chromosome	complement(183781..184020)	CDS	hypothetical protein	A0A6J4WNK7_9MOLU, Hypothetical protein, 5.3e-28	sHm specific gene (OrthoVenn2)		ATGATTAAAAATGAAAAAGAAAATCTTTCTACAGTTCAAAAAATAATAGTAGATGCTGGCTATACTGGTGAAAAATTTGCTTCTGCAATCAAAACAATCATAAATGTAAATGTTGAAGTTGTAAAACGTAATGAATTACATTCTTTTGTAGTACTACCAAAAAGATGAGTTGTAGAACGAAGCTTTGCATGATTAGAAAAATGCAGAAGATGTTATGAAAAAATTGTGAAAGAAAACTAA	MIKNEKENLSTVQKIIVDAGYTGEKFASAIKTIINVNVEVVKRNELHSFVVLPKRWVVERSFAWLEKCRRCYEKIVKEN
239	SHM_02390	Main chromosome	complement(184252..185514)	CDS	IS256 family transposase	A0A7J6YKU4_9COLE, Uncharacterized protein, 1.1e-40			ATGACTAGAAAGAGTGAGTTACAGATGGCTAAAAAAGATAACTTTAATAATAATGATCCAATATCAAAAGCAGTAGATTTATTACTAGAAAATACTGAAGATTTAACAACAGTTTTTAAACCTGGCGGTTTATATAAAGAATTAACAAAAAGATTAGTTGAAAAAATGTTGAATTCTGAAATGCAAAATTATTTAGGATATGAAAAAAATCAACATAGTACTACTGAAAATGCTCGTAATGGTACAAGTTCAAAAAAATTAATAACTCAACAAGGTAAAATTGAAATTGATGTACCAAGAGATCGCAATAGTAATTTTACTCCTGTAATAGTTCCTAAAAGGCAAAGAAGATTTGATGGTTTTGATCAACAAGTTCTTTCTTTATATGCAAAAGGAATG…	MTRKSELQMAKKDNFNNNDPISKAVDLLLENTEDLTTVFKPGGLYKELTKRLVEKMLNSEMQNYLGYEKNQHSTTENARNGTSSKKLITQQGKIEIDVPRDRNSNFTPVIVPKRQRRFDGFDQQVLSLYAKGMTLSDIRMQLQELYHGADISESVISQITDDVIDDVKAWQNRPLESIYPIVYFDCIVVKVRQDKRIINKSVYIALGVDLEGKKDVLGLWISENEGSKFWLSNFTEMKNRGLNDILIACSDNLTGMSEAIQSVYPKTEHQLCIVHQIRNSLKYVSYKHRKGLVADLKPIYSACSEEQAMQALESFESKWNKQYPQITKSWYKNWDNLMVFISYPVEIKRVIYTTNAIESVNSQLRKIIRNKKVFPNDMAVFKIFYLAIENITKKWTLPI…
240	SHM_02400	Main chromosome	complement(185621..185896)	CDS	hypothetical protein	A0A6J4WR28_9MOLU, Mutator family transposase, 1.1e-261			ATGCATAAAAATTATCCAAGTCATGTTACTAAAGAACAATTTGAGAACATAAAATCAACTTTAGAAAACAGCAAAAAGAAAACAAAACCAAGAAATTTAGATTTATATGAAGTGTTTTGTGCAGTTTTATATGTATTAAAAAGTGGTTGTCAATGAAGAATGTTACCAAAAAATTTTCCAAAATGACAAACTGTATATTATTATTTCCAAATTTGAAGTAAAAACAATGATAAAGAACCTAGTGTATTGCAATTAATTTTAAAAAAAATTAGTTAA	MHKNYPSHVTKEQFENIKSTLENSKKKTKPRNLDLYEVFCAVLYVLKSGCQWRMLPKNFPKWQTVYYYFQIWSKNNDKEPSVLQLILKKIS
241	SHM_02410	Main chromosome	185878..186477	CDS	hypothetical protein	A0A2I7N3H0_9NEIS, IS5/IS1182 family transposase, 5.3e-34			TTGGATAATTTTTATGCATATATACCTCTTATTTTAAAATATATAGTAATTTTACCTTATTTTCTAAAAGATTCTAAACAGGTTCTTAGATTTTATTTAAAAAAAGGTTTAAATAAATTTTGAAAAGATACACCATATTTTGAAAAAATACGAGAAAGTATATATAAATTACAAGAAAAATTTGAAAAGTTAGAAAAACAAGTATTTGAAAAAATTCAGAAATTAAAAGAAAAAGCAACTGATTTATTTACTAGTGCAGAAAAAAGAGCAATTAAACATGCACAATTAATTCCATTAAATTCCCCAGTATTTATGGGTTGTAAAATTCAACCTTTGTCATTAGATAAATGTGCAATTACTATTTATCATCGCAATCCTAAATATAAACCAATTACAGTT…	MDNFYAYIPLILKYIVILPYFLKDSKQVLRFYLKKGLNKFWKDTPYFEKIRESIYKLQEKFEKLEKQVFEKIQKLKEKATDLFTSAEKRAIKHAQLIPLNSPVFMGCKIQPLSLDKCAITIYHRNPKYKPITVVDSILKAKTFVTQIHPFHWYRWYSGWYIGYGVNRNKWLKAIAFAPPVLQQVIRDSFKVYRWNGNPF
242	SHM_02420	Main chromosome	complement(186599..186811)	CDS	hypothetical protein	A0A6J4WNK7_9MOLU, Hypothetical protein, 1.0e-106			ATGCACTCAAATCGCTGTTTAAAAGATATTCAAATATTTCATAGCGATCGCGGTAATGAATTCAATAATAAAACTATTGATAAACTTTTATTAGCATTCAATATTACCCGTTCTTTAAGCAAAAAGGATGTCCTTATGACAATGCTGTTGCTGAAGCAACTTTTAAAACTTTCAAAACAGAGTTTATTAATGATAAAAATTTTACATCATTAA	MHSNRCLKDIQIFHSDRGNEFNNKTIDKLLLAFNITRSLSKKDVLMTMLLLKQLLKLSKQSLLMIKILHH
243	SHM_02430	Main chromosome	complement(186826..187077)	CDS	hypothetical protein	A0A1M6T8A9_9CLOT, Transposase InsO and inactivated derivatives, 1.6e-08			ATGAATAAGCATAATTTAATATCAAAATACACTAAATTATCATTCAAAAATCATCATAATAAAGTCAATGATAGTCAAATTACCAATCTTGTTAATAGAGACTTTAATAATAGAATTAAAAATGAAGTTATTGTCAGTGATTTAACTTATGTTCAAGTTAATGGTAAATGAAACTATATTTGCCTATTAGTAGACCTGTACAACCGCGAAATTATTGGACATAGTGTTGGAGTTAAAAAGATGCATCATTAG	MNKHNLISKYTKLSFKNHHNKVNDSQITNLVNRDFNNRIKNEVIVSDLTYVQVNGKWNYICLLVDLYNREIIGHSVGVKKMHH
244	SHM_02440	Main chromosome	complement(187316..187594)	CDS	transposase	A0A544TMI5_9BACI, IS3 family transposase, 1.7e-44			ATGACCAATATTAACTCATATACCGACGAATTTAAAAAGCAAATAGTAGCTTTATATCAAAGTGGTAAGTCAGTGTCTTGTCTTGCTAAAGAATATAATGTTACAAGAGCAGCTACTTATAAATGAATTAAACAATTTACTAATTCAGGTAGTTTTAAAATTAAAAATAATCTTTCAGATTTAGAAAAACAATTAATTCAAGCAAATAAAGAATTAAAACAGTTACGAATGGAAAATGATATTTTAAAGCAAGCAGCACTAATAATAGGCAGAAAATAG	MTNINSYTDEFKKQIVALYQSGKSVSCLAKEYNVTRAATYKWIKQFTNSGSFKIKNNLSDLEKQLIQANKELKQLRMENDILKQAALIIGRK
245	SHM_02450	Main chromosome	187953..189695	CDS	hypothetical protein	A0A1H8CYN5_9FIRM, Transposase, 1.2e-29			ATGATTAATAAACTTTGAACTGGTGTCAGTCTAGAAAATTATAATAACTGATATCCATTAACTGGAAAAATTACAGAAACACCACAGCAATATATACAAACATGACCAAATGTTAATGATTGATTTAAAACTTTTGCTATTCGTGCTCAAAATGATATTAATGCTTATCTTGGTTTTATTTTATCTAAATTTCCTTTTGATAGTTTTAAAGATGAATTAATTAAAGAAACATTAAGAGATATGGTTTATGTAACCGCTGAACATTGAGTATTTAATCGTACACCAATTGAATTTAATGTTGATGCTACTATTCAGTTTAATAATGGTAGTCAATTTAGTGCAAATAGTATTCCTACAATTAATGTTTGAGATTTAGCACCAAGTAGAATGAAAATATGG…	MINKLWTGVSLENYNNWYPLTGKITETPQQYIQTWPNVNDWFKTFAIRAQNDINAYLGFILSKFPFDSFKDELIKETLRDMVYVTAEHWVFNRTPIEFNVDATIQFNNGSQFSANSIPTINVWDLAPSRMKIWARLTELKQILSNYNDDEIDVEKIDLKAFYTRNQVDELIEQQKEFTLSKQIKLYDDLVDDNENEIYRGPVSKFINKGYVATDYDKETETMILDWPDEIGTLPPEALQNNPQIGDYTHAPTCAFSAKQQKRITTNENNIKLLETKVDNNIKSIENKIEINKQNIDDIKNNWFNIETSPLWKEISNELSTDNLNKEILVIWGYIYESDIYKYKYTRKSIFKLNEEYAIKSYTLLDTFYSDKTNNIRLYLTCSNYKIRASATPGTYYSAF…
246	SHM_02460	Main chromosome	complement(189667..190455)	CDS	hypothetical protein	A0A6J4WPJ2_9MOLU, Hypothetical protein, 3.8e-251			ATGCATAAAAATTATCCAAGTCATGTTACTAAAGAACAATTTGAGAACATAAAATCAACTTTAGAAAACAGCAAAAAGAAAACAAAACCAAGAAATTTAGATTTATATGAAGTGTTTTGTGCAGTTTTATATGTATTAAAAAGTGGTTGTCAATGAAGAATGTTACCAAAAAATTTTCCAAAATGACAAACTGTATATTATTATTTCCAAATTTGAAGTAAAAACAATGATAAAGAACCTAGTGTATTGCAATTAATTTTAAAAAAATTAGTTAAAAAGATTCGTATTAAGAATCATCGAAAAGAAAAAACTAGTTTTTGTATAATTGATTCGCAAAGTGTTAAAAATACAGATACTACTGAAAATAAAGGTTATGATGCTGGTAAAAAGATTTCAGGA…	MHKNYPSHVTKEQFENIKSTLENSKKKTKPRNLDLYEVFCAVLYVLKSGCQWRMLPKNFPKWQTVYYYFQIWSKNNDKEPSVLQLILKKLVKKIRIKNHRKEKTSFCIIDSQSVKNTDTTENKGYDAGKKISGIKRHIAVDTQGLPHAIYITTAEKTDRNSAIIMIKSEKENLSTVQKIIVDAGYTGEKFASAIKTIINANVEVVKRNELHSFVVLPKRWVVERSFAWLEKCRRLWKNCERKLNTSLQMVVLSFISILLKRF
247	SHM_02470	Main chromosome	190743..191564	CDS	hypothetical protein	A0A2I7N4R1_9NEIS, IS5/IS1182 family transposase, 5.5e-121			ATGAAATTGAATGAGTTCAATAATACTTTTCAAACTGAAAAACAATGTCTTGCATATATAGCAAGTTTGAAACAAATCAAATGTAGTAGGTGTTCTAGTTTTAATTTGAATACTTCTAATTTAAGAAGAATGAGATGTTTGAAATGTCATCAAACATTCAGTATTCTCACGGGCACTATATTTTCAAAGTCACAAACACCTTTAATATCTTGGTTTTATCTCATTTTTAGATGAATAAACACCAAACATGGAATTCCATCAACTGATGTTGCAAAAGAATTGGGAGTGACCTTGAAAACAGCTTGAAGAATGGGTCATAAAATCCGAAGTGCCATTGTTAAACAAAAACCTCAATTCATTGTTGAAGGCATAGTGCAAATGGATGAAATGTATCTTTCA…	MKLNEFNNTFQTEKQCLAYIASLKQIKCSRCSSFNLNTSNLRRMRCLKCHQTFSILTGTIFSKSQTPLISWFYLIFRWINTKHGIPSTDVAKELGVTLKTAWRMGHKIRSAIVKQKPQFIVEGIVQMDEMYLSHMGFKKQGRSLLNKTLIVGIYEKTTNNLIVKVLKNANSKNLLQFAINHISSKCVVHTDFWKGYRDLKSVFTKHETVNHQDGYVSKTGVNTNQIESVWKHIRRTFKTHIKVAKHHIHLYAKEAAYKFNNIPSFETVMLCFI
248	SHM_02480	Main chromosome	191784..192659	CDS	hypothetical protein	A0A1Y5S1C5_9PROT, ISXO2-like transposase domain protein, 8.6e-39			ATGTTAGGTAGATTTTTTAGAAAAGATAAAAATAATATTAGTGATAATCAAAATGAAAAAGTAAAATTTTTAACCAATAAAAATAAAAGTACACATGCTTCAATTTTAAATTATTTTGGTTTTAATGATTTTAACCATGAAACTTATTTCACTGATTTTGTAGCAGAAAATAATGCTAATTTATATAATGCTCCATTAGATATTAATAATGAAGTTATTACGAAATATTTAATTCAACAAGAATTTTATAGAAAAAATTGAAATTCTATTTTTAAATTAAGTAAATTAGGAATTAGTGGTTATTTAATTTATATTGCTAATGATGACTTATATTTTCAAGTAGTTGATATACAACAAAGAGTTTATGATATTACTGGTAAATTAATTCAATGTACTATT…	MLGRFFRKDKNNISDNQNEKVKFLTNKNKSTHASILNYFGFNDFNHETYFTDFVAENNANLYNAPLDINNEVITKYLIQQEFYRKNWNSIFKLSKLGISGYLIYIANDDLYFQVVDIQQRVYDITGKLIQCTIFYDSYEQNAQTVRLFEIYTLNNEQVTINRAIYNISDNKKQFPLDFRTHSNNPNLEQEQTLNINYIPIAIMRNKANELADCNKVMDKIKALDVIYEQIVLDTILNSPKFIFSQTYGNVQSALEDAVRTLVWMGYTLLDTNYVDKWTNLLKERNYNYDQY
249	SHM_02490	Main chromosome	192646..192954	CDS	hypothetical protein	A0A0L0UN90_9BASI, Uncharacterized protein (Fragment), 1.8e-67			ATGACCAATATTAACTCATATACCGACGAATTTAAAAAGCAAATAGTAGCTTTATATCAAAGTGGTAAGTCAGTGTCTTGTCTTGCTAAAGAATATAATGTTACAAGAGCAGCTACTTATAAATGAATTAAACAATTTACTAATTCAGGTAGTTTTAAAATTAAAAATAATCTTTCAGATTTAGAAAAACAATTAATTCAAGCAAATAAAGAACGAACTTCTCCCCACATGTACTTGTGGAGGAAACAATGAAATTGAATGAGTTCAATAATACTTTTCAAACTGAAAAACAATGTCTTGCATATATAG	MTNINSYTDEFKKQIVALYQSGKSVSCLAKEYNVTRAATYKWIKQFTNSGSFKIKNNLSDLEKQLIQANKERTSPHMYLWRKQWNWMSSIILFKLKNNVLHI
250	SHM_02500	Main chromosome	192894..193430	CDS	hypothetical protein	A0A1H8CYN5_9FIRM, Transposase, 1.0e-18			ATGAAATTGAATGAGTTCAATAATACTTTTCAAACTGAAAAACAATGTCTTGCATATATAGCAAGTTTGAAACAAATCAAATGTAGTAGGTGTTCTAGTTTTAATTTGAATACTTCTAATTTAAGAAGAATGAGATGTTTGAAATGTCATCAAACATTCAGTATTCTCACGGGCACTATATTTTCAAAGTCACAAACACCTTTAATATCTTGGTTTTATCTCATTTTTAGATGAATAAACACCAAACATGGAATTCCATCAACTGATGTTGCAAAAGAATTGGGAGTGACCTTGAAAACAGCTTGAAGAATGGGTCATAAAATCCGAAGTGCCATTGCTAAACAAAAACCTCAATTCATTGTTGAAGGCATAGTGCAAATGGATGAAATGTATCTTTCA…	MKLNEFNNTFQTEKQCLAYIASLKQIKCSRCSSFNLNTSNLRRMRCLKCHQTFSILTGTIFSKSQTPLISWFYLIFRWINTKHGIPSTDVAKELGVTLKTAWRMGHKIRSAIAKQKPQFIVEGIVQMDEMYLSHMGFKNKEDPCWIKPWLLVFMKKQPTIWLWKYWKTQTVKIFCSLQ
251	SHM_02510	Main chromosome	193325..193714	CDS	hypothetical protein	H7EML1_9SPIR, DDE_Tnp_IS1595 domain-containing protein, 1.7e-21	sHm specific gene (OrthoVenn2)		TTGAATAAAACCTTGATTGTTGGTATTTATGAAAAAACAACCAACAATCTGATTGTGAAAGTATTGAAAAACGCAAACAGTAAAAATCTTTTGCAGTTTGCAATAAACCACATTTCTTCAAAGTGTGTTGTACATACTGATTTTTGAAAAGGATATCGCGATTTGAAATCGGTTTTCACTAAGCATGAAACAGTTAACCATCAAGATGGCTATGTTTCAAAAACTGGTGTAAATACCAACCAAATTGAGTCAGTATGAAAACATATACGAAGAACATTTAAAACACATATCAAAGTTGCAAAACATCATATTCATTTATATGCAAAAGAAGCTGCATATAAATTCAATAACATACCTAGTTTTGAAACTGTAATGCTATGTTTTATTTAA	MNKTLIVGIYEKTTNNLIVKVLKNANSKNLLQFAINHISSKCVVHTDFWKGYRDLKSVFTKHETVNHQDGYVSKTGVNTNQIESVWKHIRRTFKTHIKVAKHHIHLYAKEAAYKFNNIPSFETVMLCFI
252	SHM_02520	Main chromosome	193914..194129	CDS	hypothetical protein	A0A0P6ZWN6_9SPHN, DDE_Tnp_IS1595 domain-containing protein, 3.1e-14			ATGTGTCGTTTTTTAAAACTCTCTAAATCAACATATTATTTTAATTTAAAGAAAAAAGAAAAAATTCAAAATAATATTTATGATGAAGCTGTTATTAGTGCTTTTAAAGAAAATAAAGAAGTTTATGGTACTAGAAGATTAAAAGTCATACTAGCAAACCAAGAAATTTATTTATCACGCAGAAAAATTAAAAAATTATGAATAAGCATAATTTAA	MCRFLKLSKSTYYFNLKKKEKIQNNIYDEAVISAFKENKEVYGTRRLKVILANQEIYLSRRKIKKLWISII
253	SHM_02530	Main chromosome	194111..194362	CDS	hypothetical protein	A0A4P8XJE8_9BACL, Transposase-like protein, 8.4e-09			ATGAATAAGCATAATTTAATATCAAAATACACTAAATTATCATTCAAAAATCATCATAATAAAGTCAATGATAGTCAAATTACCAATCTTGTTAATAGAGACTTTAATAATAGAATTAAAAATGAAGTTATTGTCAGTGATTTAACTTATGTTCAAGTTAATGGTAAATGAAACTATATTTGCCTATTAGTAGACCTGTACAACCGCGAAATTATTGGACATAGTGTTGGAGTTAAAAAGATGCATCATTAG	MNKHNLISKYTKLSFKNHHNKVNDSQITNLVNRDFNNRIKNEVIVSDLTYVQVNGKWNYICLLVDLYNREIIGHSVGVKKMHH
254	SHM_02540	Main chromosome	194377..194589	CDS	hypothetical protein	A0A544TMI5_9BACI, IS3 family transposase, 1.7e-44			ATGCACTCAAATCGCTGTTTAAAAGATATTCAAATATTTCATAGCGATCGCGGTAATGAATTCAATAATAAAACTATTGATAAACTTTTATTAGCATTCAATATTACCCGTTCTTTAAGCAAAAAGGATGTCCTTATGACAATGCTGTTGCTGAAGCAACTTTTAAAACTTTCAAAACAGAGTTTATTAATGATAAAAATTTTACATCATTAA	MHSNRCLKDIQIFHSDRGNEFNNKTIDKLLLAFNITRSLSKKDVLMTMLLLKQLLKLSKQSLLMIKILHH
255	SHM_02550	Main chromosome	194945..195418	CDS	hypothetical protein	A0A1M6T8A9_9CLOT, Transposase InsO and inactivated derivatives, 1.6e-08			ATGGAAGTATACCCAAAGTTATTTGTTAAAGATAAGATAGCATTTCCACTATTATCAATGCCTATTGAAACTCAACCAAAAGTTAGAATATTACAACAATGATTTAGTGAACAAATATTACCTTGAAATTTAGCAAAACAATTTATTAGACAAGAAAAATCAGTTTTAGATTTAATTGCTATTAGTGGTGGTAAAGAAACAAGAAAAGAAGTTATTAATAATGCAAGAGTAACTGATACTTGATTAGGTTGAGAAATGGGTGGTATTTGAAATGGTAATTGACCATTAAAACATGAAATACATTTAGAAGATAAAAAAGTTTTATCTTTTAATAACGAAGGATGATATGTTTATCTTGCAACCAATAATAGATTTAAAAGTATAGAGATTGAAATAAAA…	MEVYPKLFVKDKIAFPLLSMPIETQPKVRILQQWFSEQILPWNLAKQFIRQEKSVLDLIAISGGKETRKEVINNARVTDTWLGWEMGGIWNGNWPLKHEIHLEDKKVLSFNNEGWYVYLATNNRFKSIEIEIKDAPTIVNLSRKVDNKSNLLLNFIK
256	SHM_02560	Main chromosome	complement(195408..196313)	CDS	integrase	A0A6J4WP34_9MOLU, Hypothetical protein, 2.2e-69			GTGATTTTCTCATTGAAGAAAAAATATCAGATTAGTTATTTATGTTGATTATTAAATGTTTCAAAATCAGGATATTATAAGTGAATTAAGAATGGAATGAATGAATTTAATAAATGAGATACATTTTTAGCTAATATAATTAAAAATATTTTTTATGAATTTCAAGAAATTTATGGTTATAAAATGATAACTTTATGAATTAACAAAATTTATAATTTAAAATTAAAATTTCATATTGTATATAGATATATGAAAAATATGAGTTTAAAAGCTAAGGTTCGCATAAAAAAATTTGATTATAGAACTAAATCAGGAAGTTTAAGATATGATAATTTATTAAAACGTGATTTTTCAACTACTAATTTAAATGAAAAATTAGGTACTGATATAACTTATTTA…	MIFSLKKKYQISYLCWLLNVSKSGYYKWIKNGMNEFNKWDTFLANIIKNIFYEFQEIYGYKMITLWINKIYNLKLKFHIVYRYMKNMSLKAKVRIKKFDYRTKSGSLRYDNLLKRDFSTTNLNEKLGTDITYLLTNGKTYYLSIVKDFHNNEILDYKISASLDMTFVVQNIIQAWVNAQKPTSWILQSDQGFHYTNPSYKILCDELKIKISMSRRGNSCDNGATETWFGTMKTEFLYQIPRKNRTIEWIQDNLPKYIYFYNNYRPQIKLKGMSPIEYRLAHSKPTNNYFIPINLTLTNAIL
257	SHM_02570	Main chromosome	complement(196259..196627)	CDS	hypothetical protein	R4UE81_9MOLU, Putative transposase, 8.9e-124			ATGGCTAAATGACTATCAAAAGAAGAAAAGTTAAAAATAATAAAAATAAGTAAAATTAAAACAATTGATAAAACCGCATTAGAGTATGGTATTGGTCGATCATCAATAAAAGAATGAATTAAAGCATATAAATTATTAGGTGAAAAAGGTTTAGAATATGGCAATGGAATTCGTGCTAAAAAAACCAAAAGAACAGGTCGACCCAAATCTTTAAATTTTAATGAAATGACAAAACAAGAATTAATTGAATATATTGAGGCAATGAACGATATAAAAAAGTATTTAGAAAAATCGACAAAAAGAAGAAATATTTTGTGATTTTCTCATTGAAGAAAAAATATCAGATTAGTTATTTATGTTGATTATTAA	MAKWLSKEEKLKIIKISKIKTIDKTALEYGIGRSSIKEWIKAYKLLGEKGLEYGNGIRAKKTKRTGRPKSLNFNEMTKQELIEYIEAMNDIKKYLEKSTKRRNILWFSHWRKNIRLVIYVDY
258	SHM_02580	Main chromosome	196698..196841	CDS	hypothetical protein	R4UE81_9MOLU, Putative transposase, 4.3e-19			ATGTTCATTGATAGTTTACAAAAATTATTATTAAATATGTTAAGTTATACATATAACTATAATAGAAATTTCGAAGGTGCAGATTATGATGATAAAGGTAAACCAAAAAATAAAGGCTTTTCTCCCTTTATGTACTATTTTTAA	MFIDSLQKLLLNMLSYTYNYNRNFEGADYDDKGKPKNKGFSPFMYYF
259	SHM_02590	Main chromosome	complement(196896..197717)	CDS	hypothetical protein	A0A6J4WP34_9MOLU, Hypothetical protein, 5.4e-09			ATGAAATTGAATGAGTTCAATAATACTTTTCAAACTGAAAAACAATGTCTTGCATATATAGCAAGTTTGAAACAAATCAAATGTAGTAGGTGTTCTAGTTTTAATTTGAATACTTCTAATTTAAGAAGAATGAGATGTTTGAAATGTCATCAAACATTCAGTATTCTCACGGGCACTATATTTTCAAAGTCACAAACACCTTTAATATCTTGGTTTTATCTCATTTTTAGATGAATAAACACCAAACATGGAATTCCATCAACTGATGTTGCAAAAGAATTGGGAGTGACCTTGAAAACAGCTTGAAGAATGGGTCATAAAATCCGAAGTGCCATTGCTAAACAAAAACCTCAATTCATTGTTGAAGGCATAGTGCAAATGGATGAAATGTATCTTTCA…	MKLNEFNNTFQTEKQCLAYIASLKQIKCSRCSSFNLNTSNLRRMRCLKCHQTFSILTGTIFSKSQTPLISWFYLIFRWINTKHGIPSTDVAKELGVTLKTAWRMGHKIRSAIAKQKPQFIVEGIVQMDEMYLSHMGFKKQGRSLLNKTLIVGIYEKTTNNLIVKVLKNANSKNLLQFAINHISSKCVVYTDFWKGYRDLKSVFTKHETVNHQDGYVSKTGVNTNQIESVWKHIRRTFKTHIKVAKHHIHLYAKEAAYKFNNIPSFETVMLCFI
260	SHM_02600	Main chromosome	197698..198537	CDS	hypothetical protein	A0A1Y5S1C5_9PROT, ISXO2-like transposase domain protein, 6.7e-39			TTGAACTCATTCAATTTCATTGTTTCCTCCACAAGTACATGTGGGGAGAAGTTCGAAAATAAAATAGCAGAATTAAGAAAAAAATTTGAAGGTCAAAAACCCGATGAAGTAATTACCAACTTATTTAGGCAATGAGAGTTAGATTATCCAAATTATGTTAATTTATCACAAGTTAAAATATTTAAACAAATATTTACTATGTTATCAAAATATATTTATTCATCATTATCAATAAATAAAGGATTAAATGATGATAATAAAATTTTATTGCCATATTATTTTGAATTACAATCAAGTCCAATACAACCTAGTGAAAATGATATTTGACAGTATAAGGATATAAAAGTAGTATTAAAATCTGCTTATTTTGATTTTACTGATATTAATAATATTAAATTG…	MNSFNFIVSSTSTCGEKFENKIAELRKKFEGQKPDEVITNLFRQWELDYPNYVNLSQVKIFKQIFTMLSKYIYSSLSINKGLNDDNKILLPYYFELQSSPIQPSENDIWQYKDIKVVLKSAYFDFTDINNIKLKSNDISQNELFKLDDNQFNWLSITNELESNNIPSLIPADWTLGNGEYGKYFTKTIINNNKIENALSLYGSNKSQLYSKLEFYKEILKIDNNSEFELQIENPINNLNRIEISGIFGAGNYDLILITDKQEINLQNINLWLFSLYVLF
261	SHM_02610	Main chromosome	complement(198591..198980)	CDS	hypothetical protein	A0A6J4WP34_9MOLU, Hypothetical protein, 3.4e-133	sHm specific gene (OrthoVenn2)		TTGAATAAAACCTTGATTGTTGGCATTTATCAAAAAACAACCAACAATCTGATTGTGAAAGTATTGAAAAACGCAAACAGTAAAAATCTTTTGCAGTTTGCAAAAAACCACATTTCTTCAAAATGTCTTGTATATACTGATTCTTGAAAAGGATATTGCGATTTTAAATCAGTTTTCACTAAGCATGAAACAGTTAACCATCAAGATGGCTATGTTTCAAAAATTGGTGTAAATACCAACCAAATTGAATCAGTTTGAAAACATATAAGAAGAACATTTAAAACACATATCAAAGTTGCAAAACATCATGTTCATTTATATGCTAAAGAAGCTGCATATAAATTCAACAAGATACCTAGTTTTGAAACTGTAATGCTATGTTTGATTTAA	MNKTLIVGIYQKTTNNLIVKVLKNANSKNLLQFAKNHISSKCLVYTDSWKGYCDFKSVFTKHETVNHQDGYVSKIGVNTNQIESVWKHIRRTFKTHIKVAKHHVHLYAKEAAYKFNKIPSFETVMLCLI
262	SHM_02620	Main chromosome	complement(199503..199832)	CDS	hypothetical protein	A0A1Y5S1C5_9PROT, ISXO2-like transposase domain protein, 7.6e-14			ATGAAAACATGAATAAAAACAAATTTTTATAAAATAACATCAATTTTAGCATTATTTTTAGCAATAATTGGATTAATCATGGGGGGGGTGCTTACCCATAATGTTAGTGGAGTTAAATATTATTTAACTCCACATAAACAAGTTGAATGAGGTGTTCAAACTATTTGAACAACTAATCCTAATGATACTTTAAAAAAAGATTATAAATTTGAGTTATATTTTGCAGATGAACCATTAAGAAGAAAATTTGATATATCTTTTCAAAATTGATATTACAGTACAGACATAGTATGAAATGGTAAATATCCTAATGGATATTTTAATAAATAA	MKTWIKTNFYKITSILALFLAIIGLIMGGVLTHNVSGVKYYLTPHKQVEWGVQTIWTTNPNDTLKKDYKFELYFADEPLRRKFDISFQNWYYSTDIVWNGKYPNGYFNK
263	SHM_02630	Main chromosome	complement(200329..201150)	CDS	DDE transposase	A0A1H4MG67_9BACL, Uncharacterized protein, 0.041			ATGAAACTGAATGAATTCAACAATGCTTTTCAAACTGAACAGCAATGTCTTGCATATATAGCAAATTTGAAAGAAAACAAATGTATTAGGTGTTTTAGTTTTAATTTGAATACTTCTGATTTAAAAAGAATGAGATGTTTAAAATGTAATCAAACATTTAGCATTCTCACAGGCACCATATTTTCAAGGTCACAAACATCTTTAACATCTTGGTTTTATCTTATCTTTAGATGAATAAACACCAAACATGCAATTCCATCAACAGATATTGCAAAAGAATTGGGAGTGACTTTGAAAACTGCTTGAAGAATGACTCATAAAATCAGAACACGTATTGCAAAACAAAAACCTCAATTTATTGTTGAAGGTACAGTGCAAATTGATGAAATGTATCTTTCA…	MKLNEFNNAFQTEQQCLAYIANLKENKCIRCFSFNLNTSDLKRMRCLKCNQTFSILTGTIFSRSQTSLTSWFYLIFRWINTKHAIPSTDIAKELGVTLKTAWRMTHKIRTRIAKQKPQFIVEGTVQIDEMYLSHMGFKKQGRSLVNKTLIVGIYQKTTNNLIVKVLKNAKSKNLLQFAKNHISSKCLVYTDSWKGYCDFKSVFIKHETVNHQDGYVSKIGVNTNQIESVWKHIRRTFKTHIKVAKHHVHLYAKEAAYKFNKIPSFETVMLCLI
264	SHM_02640	Main chromosome	201264..202382	CDS	hypothetical protein	A0A1Y5S1C5_9PROT, ISXO2-like transposase domain protein, 3.1e-38			ATGAGTTTTAATTATTTATGAACTTTAAAAGAAGCAACAAAAAAAATGTATCAATCATTTAGAGATGATATAAAAAATCAATGAGAAAAAACAGATTGAAGAATATTAAAAGAAAGAGATAGAAAATATATTCCAGTTAAAATTAAAGAAAGAACTAGAAATACTATGGATGGTCTTGTTACTTATAAATGTCGTGATTATAAATATTATGATGAACAATTAAAAAAATGAGTAAGAGTTTGTTTATTAGATGAAGAATTAGAATTACCTAAATATAAAAGAACTTGTCAGGATATCAAAAATAATGTTATTGAACATTTTGCTGACGGAAAAAGATATGTTGATATTTTACATACTATGAAGCAAACAAAATTTAGTACAACAAGTATTAGTAGATTA…	MSFNYLWTLKEATKKMYQSFRDDIKNQWEKTDWRILKERDRKYIPVKIKERTRNTMDGLVTYKCRDYKYYDEQLKKWVRVCLLDEELELPKYKRTCQDIKNNVIEHFADGKRYVDILHTMKQTKFSTTSISRLFQEYQVNKLDVPKIKLEPNQFIYISIDDGHRKFWKFKRNSGKYSMRLVLFCTDNVNHKLVNKRADVIIRPTKTAIGVKKTAEFIKEQGNRFFENFDQAKIIICGDSAGWIKEVADYLGASFVLDKFHLVKKLYVGIITGNKGKYWDEYKICRNFIENGQYDELIKYMNEILKNHKKLKKQYFKNNKQGIENQGAKWNIGCFTEGNIWHILKEMLGNRTYNINIYIKMVIFKCNQINLKT
265	SHM_02650	Main chromosome	202836..203009	CDS	hypothetical protein	A0A6J4WT60_9MOLU, Hypothetical protein, 7.0e-248			ATGGAAGAAGCAATATTAAAAGTTTACCACATTGATAAAACTAATAAAAAACGCTATTATCAAGCCTATAATAATATTTGTCGTTCTTATCAAAAATATAAAAATAATTTTGGAAATGTTGTTTGTTATGAAGGTTTTTGATTTAAAATACCACTAAATGAAAATCGCTATTAA	MEEAILKVYHIDKTNKKRYYQAYNNICRSYQKYKNNFGNVVCYEGFWFKIPLNENRY
266	SHM_02660	Main chromosome	complement(203390..204211)	CDS	DDE transposase	A0A2K1JGU3_PHYPA, Uncharacterized protein, 6.1e-05			ATGAAACTGAATGAATTCAACAATGCTTTTCAAACTGAACAGCAATGTCTTGCATATATAGCAAATTTGAAAGAAAACAAATGTATTAGGTGTTTTAGTTTTAATTTGAATACTTCTGATTTAAAAAGAATGAGATGTTTAAAATGTAATCAAACATTTAGCATTCTCACAGGCACCATATTTTCAAGGTCACAAACATCTTTAACATCTTGGTTTTATCTTATCTTTAGATGAATAAACACCAAACATGGAATTCCATCAACAGATATTGCAAAAGAATTGGGAGTGACTTTGAAAACTGCTTGAAGAATGACTCATAAAATCAGAACACGTATTGCAAAACAAAAACCTCAATTTATTGTTGAAGGTACAGTGCAAATTGATGAAATGTATCTTTCA…	MKLNEFNNAFQTEQQCLAYIANLKENKCIRCFSFNLNTSDLKRMRCLKCNQTFSILTGTIFSRSQTSLTSWFYLIFRWINTKHGIPSTDIAKELGVTLKTAWRMTHKIRTRIAKQKPQFIVEGTVQIDEMYLSHMGFKKQGRSLVNKTLIVGIYQKTTNNLIVKVLKNAKSKNLLQFAKNHISSKCLVYTDSWKGYCDFKSVFTKHETVNHQDGYVSKIGVNTNQIESVWKHIRRTFKTHIKVAKHHVHLYAKEAAYKFNKIPSFETVMLCLI
267	SHM_02670	Main chromosome	204365..205153	CDS	hypothetical protein	A0A1Y5S1C5_9PROT, ISXO2-like transposase domain protein, 6.5e-39			ATGCATAAAAATTATCCAAGTCATGTTACTAAAGAACAATTTGAGAACATAAAATCAACTTTAGAAAACAGCAAAAAGAAAACAAAACCAAGAAATTTAGATTTATATGAAGTGTTTTGTGCAGTTTTATATGTATTAAAAAGTGGTTGTCAATGAAGAATGTTACCAAAAAATTTTCCAAAATTACAAACTGTATATTATTATTTCCAAATTTGAAGTAAAAACAATGATAAAGAACCTAGTGTATTGCAATTAATTTTAAAAAAATTAGTTAAAAAGATTCGTATTAAGAATCATCGAAAAGAAAAAACTAGTTTTTGTATAATTGATTCGCAAAGTGTTAAAAATACAGATACTACTGAAAATAAAGGTTATGATGCTGGTAAAAAGATTTCAGGA…	MHKNYPSHVTKEQFENIKSTLENSKKKTKPRNLDLYEVFCAVLYVLKSGCQWRMLPKNFPKLQTVYYYFQIWSKNNDKEPSVLQLILKKLVKKIRIKNHRKEKTSFCIIDSQSVKNTDTTENKGYDAGKKISGIKRHIAVDTQGLPHAIYITTAEKTDRNSAIIMIKSEKENLSTVQKIIVDAGYTGEKFASAIKTIINANVEVVKRNELHSFVVLPKRWVVERSFAWLEKCRRLWKNCERKLNTSLQMVVLSFISILLKRF
268	SHM_02680	Main chromosome	complement(205178..206041)	CDS	6-phosphogluconate dehydratase	A0A2I7N4R1_9NEIS, IS5/IS1182 family transposase, 3.7e-119			ATGAAAATTGGAATTGTAAGTGATTCAGCTACTGGTTTTACCCTTGAAGATATGAAAAAATATCCTGAAATAATAATTATTCCTTTAAATATTATTGAAGGAGAAAATGCTTATGATGATAATAATATTGATATTGATAGTGAAACAATTCGTAAAAAGATGATTGATGAACACTATATTTTAAAAACTAGTCAAACTAGTCGTGGTAAACTTGAACAATATTGAGATAATGCTTTGAGTAAATATGATCAAATTTTATTTTTACCAATTGCTAATAATGCTTCAGGACAATATGCAAGTTCGCAAGTTTTACAAAAAGAAGAAAAATATAAAAATAAAGTCCATATTTTAGAAACAGGTGCTGCTTCAATACCTTTAAAATTTATGGTTTTAATTGCT…	MKIGIVSDSATGFTLEDMKKYPEIIIIPLNIIEGENAYDDNNIDIDSETIRKKMIDEHYILKTSQTSRGKLEQYWDNALSKYDQILFLPIANNASGQYASSQVLQKEEKYKNKVHILETGAASIPLKFMVLIAFTLVKNGKKIPEILEILNKFRKTYESYIAPNDLKFLARGGRLPMSKARIGNFLRFKPILRCKETIDNIGRVRTLSKAMEEMLDIITKIKDVTKETIYIIDGWCRKDIIDEAIKKVKNRGFTKYKVEPLCNILKTHTGNNTIGFSVVPNQWVKEV
269	SHM_02690	Main chromosome	complement(206353..206523)	CDS	hypothetical protein	A0A6J4WPZ1_9MOLU, DegV family protein, 3.5e-41			ATGATAAATAATGTTGTATTAGTAGGTAAATTAATGAATGAACCAGAAATAATACCAACCAGAGAACAAATTCCAACAAAATGAACCAAGTTTATAATGGCAGTTGAAAGACCTTTTAAAAATCGTCAAAATCAATTTGAAATTGATTTTATCACTATTAAAATTGAATAG	MINNVVLVGKLMNEPEIIPTREQIPTKWTKFIMAVERPFKNRQNQFEIDFITIKIE
270	SHM_02700	Main chromosome	complement(206869..207966)	CDS	IS256 family transposase y1062_1	A0A2A4J3I2_HELVI, Uncharacterized protein, 2.5e-42	sHm specific gene (OrthoVenn2)		ATGTTGAATTCTGAAATGCAAAATTATTTAGGATATGAAAAAAATCAACATAGTACTACTGAAAATGCTCGTAATGGTACAAGTTCAAAAAAATTAATAACTCAACAAGGTAAAATTGAAATTGATGTACCAAGAGATCGCAATAGTAATTTTACTCCTGTAATAGTTCCTAAAAGGCAAAGAAGATTTGATGGTTTTGATCAACAAGTTCTTTCCTTGTATGCAAAAGGAATGACATTATCTGACATTAGAATGCAGTTGCAAGAGTTATATCATGGTGCTGATATTAGTGAAAGTGTTATTAGTCAAATTACTGATGATGTTATTGATGATGTTAAAGCATGAAAAAATCGACCATTAGAAAGTATTTATCCTATTGTTTATTTTGATTGTATAGTA…	MLNSEMQNYLGYEKNQHSTTENARNGTSSKKLITQQGKIEIDVPRDRNSNFTPVIVPKRQRRFDGFDQQVLSLYAKGMTLSDIRMQLQELYHGADISESVISQITDDVIDDVKAWKNRPLESIYPIVYFDCIVVKVRQDKRIINKSVYIALGVDLEGKKDILGLWISENEGSKFWLSNFTEMKNRGLNDILIACSDNLTGMSEAIQSVYPKTEHQLCIVHQIRNSLKYVSYKHRKGLVADLKPIYSACSEEQAMQALESFESKWNKQYPQITKSWYKNWDNLMVFISYPVEIKRVIYTTNAIESVNSQLRKIIRNKKVFPNNMAVFKIFYLAIENITKKWTLPIQNWNTAIAHFMIKFEDRINLN
271	SHM_02710	Main chromosome	208167..208445	CDS	transposase	A0A6J4WT00_9MOLU, Mutator family transposase, 9.3e-231			ATGACCAATATTAACTCATATACCGACGAATTTAAAAAGCAAATAGTAGCTTTATATCAAAGTGGTAAGTCAGTGTCTTGTCTTGCTAAAGAATATAATGTTACAAGAGCAGCTACTTATAAATGAATTAAACAATTTACTAATTCAGGTAGTTTTAAAATTAAAAATAATCTTTCAGATTTAGAAAAACAATTAATTCAAGCAAATAAAGAATTAAAACAGTTACGAATGGAAAATGATATTTTAAAGCAAGCAGCACTAATAATAGGCAGAAAATAG	MTNINSYTDEFKKQIVALYQSGKSVSCLAKEYNVTRAATYKWIKQFTNSGSFKIKNNLSDLEKQLIQANKELKQLRMENDILKQAALIIGRK
272	SHM_02720	Main chromosome	208677..209276	CDS	hypothetical protein	A0A1H8CYN5_9FIRM, Transposase, 1.2e-29			ATGAATAAGCATAATTTAATATCAAAATACACTAAATTATCATTCAAAAATCATCATAATAAAGTCAATGATAGTCAAATTACCAATCTTGTTAATAGAGACTTTAATAATAGAATTAAAAATGAAGTTATTGTCAGTGATTTAACTTATGTTCAAGTTAATGGTAAATGAAACTATATTTGCCTATTAGTAGACCTGTACAACCGCGAAATTATTGGACATAGTGTTGGAGTTAAAAAAGATGCATCATTAGTACATCAAGCATTTATGCACTCAAATCGCTGTTTAAAAGATATTCAAATATTTCATAGCGATCGCGGTAATGAATTCAATAATAAAACTATTGATAAACTTTTATTAGCATTCAATATTACCCGTTCTTTAAGCAAAAAAGGATGT…	MNKHNLISKYTKLSFKNHHNKVNDSQITNLVNRDFNNRIKNEVIVSDLTYVQVNGKWNYICLLVDLYNREIIGHSVGVKKDASLVHQAFMHSNRCLKDIQIFHSDRGNEFNNKTIDKLLLAFNITRSLSKKGCPYDNAVAEATFKTFKTEFINDKNFTSLIQLKLELFDYINWYNNIRIHSTLNYLTPVKYHEQMSTKK
273	SHM_02730	Main chromosome	209769..210590	CDS	DDE transposase	A0A544TMI5_9BACI, IS3 family transposase, 2.6e-94			ATGAAATTGAATGAGTTCAATAATACTTTTCAAACTGAAAAACAATGTCTTGCATATATAGCAAGTTTGAAACAAATCAAATGTAGTAGGTGTTCTAGTTTTAATTTGAATACTTCTAATTTAAGAAGAATGAGATGTTTGAAATGTCATCAAACATTCAGTATTCTCACGGGCACTATATTTTCAAAGTCACAAACACCTTTAATATCTTGGTTTTATCTCATTTTTAGATGAATAAACACCAAACATGGAATTCCATCAACTGATGTTGCAAAAGAATTGGGAGTGACCTTGAAAACAGCTTGAAGAATGGGTCATAAAATCCGAAGTGCCATTGCTAAACAAAAACCTCAATTCATTGTTGAAGGCATAGTGCAAATGGATGAAATGTATCTTTCA…	MKLNEFNNTFQTEKQCLAYIASLKQIKCSRCSSFNLNTSNLRRMRCLKCHQTFSILTGTIFSKSQTPLISWFYLIFRWINTKHGIPSTDVAKELGVTLKTAWRMGHKIRSAIAKQKPQFIVEGIVQMDEMYLSHMGFKKQGRSLLNKTLIVGIYEKTTNNLIVKVLKNANSKNLLQFAINHISSKCVVHTDFWKGYRDLKSVFTKHETVNHQDGYVSKTGVNTNQIESVWKHIRRTFKTHIKVAKHHIHLYAKEAAYKFNKIPSFETVMLCFI
274	SHM_02740	Main chromosome	complement(210631..210885)	CDS	hypothetical protein	A0A1Y5S1C5_9PROT, ISXO2-like transposase domain protein, 2.0e-39			TTGATATTAAATTTATTTTTTTTAAAAGTTAAAATTAAAAAAGTAATCATCAATATTGGTGATACTAAATGATCTAAAAAGGAACAAAATAAAGATAAATTATTCAATTTTCAAAATCAATTAAGTTCTAAATCTAACTTTGAAACACTATCAATAAATATCCCCACTCAAAAAATAAGGGCAGTAATAGTTATGTATATTGTTAAATTAAGGCTTTTCTCCCTTTATGTACTATTTTTAAATCTTATCACATAA	MILNLFFLKVKIKKVIINIGDTKWSKKEQNKDKLFNFQNQLSSKSNFETLSINIPTQKIRAVIVMYIVKLRLFSLYVLFLNLIT
275	SHM_02750	Main chromosome	210990..211778	CDS	hypothetical protein	K1W855_TRIAC, Uncharacterized protein, 4.5e-06			ATGCATAAAAATTATCCAAGTCATGTTACTAAAGAACAATTTGAGAACATAAAATCAACTTTAGAAAACAGCAAAAAGAAAACAAAACCAAGAAATTTAGATTTATATGAAGTGTTTTGTGCAGTTTTATATGTATTAAAAAGTGGTTGTCAATGAAGAATGTTACCAAAAAATTTTCCAAAATGACAAACTGTATATTATTATTTCCAAATTTGAAGTAAAAACAATGATAAAGAACCTAGTGTATTGCAATTAATTTTAAAAAAATTAGTTAAAAAGATTCGTATTAAGAATCATCGAAAAGAAAAAACTAGTTTTTGTATAATTGATTCGCAAAGTGTTAAAAATACAGATACTACTGAAAATAAAGGTTATGATGCTGGTAAAAAGATTTCAGGA…	MHKNYPSHVTKEQFENIKSTLENSKKKTKPRNLDLYEVFCAVLYVLKSGCQWRMLPKNFPKWQTVYYYFQIWSKNNDKEPSVLQLILKKLVKKIRIKNHRKEKTSFCIIDSQSVKNTDTTENKGYDAGKKISGIKRHIAVDTQGLPDAIYITTAEKTDRNSAIIMIKSEKENLSTVQKIIVDAGYTGEKFASAIKTIINANVEVVKRNELHSFVVLPKRWVVERSFAWLEKCRRLWKNCERKLNTSLQMVVLSFISILLKRF
276	SHM_02760	Main chromosome	212108..215065	CDS	chromosome partition protein Smc smc	A0A2I7N4R1_9NEIS, IS5/IS1182 family transposase, 1.1e-119			ATGGCATTCTTAAAAAGAATTGAAGCATATGGTTTTAAGTCATTTGCAGAGCCTTTAACAATAGAATTTGATACTAATATTGTAGGTATTGTTGGTCCTAATGGTTCTGGAAAGTCTAATATTAATGATGCTATTCGTTGAGTTTTAGGTGAACAATCAGTTAAATCATTACGTGGTGAAAATAGTGAAGATATAATTTTTAATGGTGCTAAAGGTAAACAGCCATTAAATAGTGCTCAAGTTACTTTAGTTTTTGATAATACTAATAAAATATTTAAAGTTGATTTTAATGAAGTACAAATTACTAGAAAAACTTTTCGTAATAGTTCAGAAAATGAATATTACATTAATAAAGCTCGTGTTCGTTTAAAAGATGTACAAGAAATTATTATGGGTACA…	MAFLKRIEAYGFKSFAEPLTIEFDTNIVGIVGPNGSGKSNINDAIRWVLGEQSVKSLRGENSEDIIFNGAKGKQPLNSAQVTLVFDNTNKIFKVDFNEVQITRKTFRNSSENEYYINKARVRLKDVQEIIMGTGLAKGSLAIISQGNVSKFADSKAEERRTLFEEAAGVSKYKKRKEESLRKLERTNENLVRVNDIISEISRKIEPLAKQAQKAKTYVELRDNLKKYEITIIVKDLETYHNQLKLTTVSINDNEILQQQLNLNISKNEQQLKFLKNKSYDLDKNINSLEMNLSNANSLLQVLEQQKSLMKTKQSEIKDQTEVEKLKNEIETLLTIIEQKTFLQKKEQENFDKINNLFEELNVQHQDLILGQNNIHRGLGEKKAQLESVINYQQRQNQKY…
277	SHM_02770	Main chromosome	215138..215530	CDS	hypothetical protein	A0A0H3XKW2_9MOLU, Chromosome partition protein Smc, 2.7e-233		YES	ATGGCAGATTCAAAAGATTGTTTAGACAAAAATGTAGAAGAAAACATTAAGTTTATTAGTTCAAAAATAATTGAAAAGAAAACAATATTATTTTTAGGAGCAGGTTTTTCTGCAAATTTTGGTTTTCCTTTATGAAAAGAATTATTAATTTCTATTATTGAAAAAATAGAGAATGAATTTCAAGATTTAGATGATTATTATAAAAAAGAACTTAAGAATTTGAAGAGTATGGTTCAAAATAACTTTGATCTTTCAAGAGTTTTGGATAATTTAAAGAGTTTATTAGATACAAAAGAGAAAAAAGACAGTGCAAGTGCTTTTTTTATAGAAGAATATAGTAGTAAACTTGATATAGAAAAAAAGGAAATTGATAGTGAAAAAAAGAAATTTTAG	MADSKDCLDKNVEENIKFISSKIIEKKTILFLGAGFSANFGFPLWKELLISIIEKIENEFQDLDDYYKKELKNLKSMVQNNFDLSRVLDNLKSLLDTKEKKDSASAFFIEEYSSKLDIEKKEIDSEKKKF
278	SHM_02780	Main chromosome	215737..216738	CDS	hypothetical protein	A0A673B294_9TELE, Uncharacterized protein, 2.8e-06			TTGAATAAAAAAGGTAAAAAAATAGAATTTATAGATACTTATAAAAGTTTTATTGAGAATTGAATTATTGAAAATTTTACAGAATCATTTAAAAAAATAATAGAAGATGCAGTAAATCAAAATTATACATTTATTTTTTTAGGTTATAGTTTTGAAGATCAGTTTGTAGCCAATAGTTTGGCGACTTTTATTTTAGAAAAAGCAAAAGTTAAAACATGAGAGAATGAAAATTTTGTTGTATTATTTAATGACTATGAAAAACAAAAAAATAAATGTGATTGTTGTGATAAGTGTAAAGTTAATGTTCCAGTGGTATTGTCCACTAAATACGTTAAATGTTACAAGAAGCCACCATTAGATTCTAAACTTTATGGAATAAAGTATATTGAATTTAGTAAG…	MNKKGKKIEFIDTYKSFIENWIIENFTESFKKIIEDAVNQNYTFIFLGYSFEDQFVANSLATFILEKAKVKTWENENFVVLFNDYEKQKNKCDCCDKCKVNVPVVLSTKYVKCYKKPPLDSKLYGIKYIEFSKIFNSEECIKLSNFSPHVLVEETMKLNEFNNTFQTEKQCLAYIASLKQIKCSRCSSFNLNTSNLRRMRCLKCHQTFSILTGTIFSKSQTPLISWFYLIFRWINTKHGIPSTDVAKELGVTLKTAWRMGHKIRSAIAKQKPQFIVEGIVQMDEMYLSHMGFKKQGRSLLNKTLIVGIYEKQPTIWLWKYWKTQTVKIFCSLQ
279	SHM_02790	Main chromosome	216687..217022	CDS	hypothetical protein	A0A291GEG2_9RHOB, IS1595 family transposase, 2.7e-24	sHm specific gene (OrthoVenn2)		GTGAAAGTATTGAAAAACGCAAACAGTAAAAATCTTTTGCAGTTTGCAATAAACCACATTTCTTCAAAGTGTGTTGTACATACTGATTTTTGAAAAGGATATCGCGATTTGAAATCGGTTTTCACTAAGCATGAAACAGTTAACCATCAAGATGGCTATGTTTCAAAAACTGGTGTAAATACCAACCAAATTGAGTCAGTATGAAAACATATACGAAGAACATTTAAAACACATATCAAAGTTGCAAAACATCATATTCATTTATATGCAAAAGAAGCTGCATATAAATTCAATAACATACCTAGTTTTGAAACTGTAATGCTATGTTTTATTTAA	MKVLKNANSKNLLQFAINHISSKCVVHTDFWKGYRDLKSVFTKHETVNHQDGYVSKTGVNTNQIESVWKHIRRTFKTHIKVAKHHIHLYAKEAAYKFNNIPSFETVMLCFI
280	SHM_02800	Main chromosome	complement(217352..218140)	CDS	hypothetical protein	J9LG10_ACYPI, DDE_Tnp_IS1595 domain-containing protein, 3.9e-14			ATGCATAAAAATTATCCAAGTCATGTTACTAAAGAACAATTTGAGAACATAAAATCAACTTTAGAAAACAGCAAAAAGAAAACAAAACCAAGAAATTTAGATTTATATGAAGTGTTTTGTGCAGTTTTATATGTATTAAAAAGTGGTTGTCAATGAAGAATGTTACCAAAAAATTTTCCAAAATGACAAACTGTATATTATTATTTCCAAATTTGAAGTAAAAACAATGATAAAGAACCTAGTGTATTGCAATTAATTTTAAAAAAATTAGTTAAAAAGATTCGTATTAAGAATCATCGAAAAGAAAAAACTAGTTTTTGTATAATTGATTCGCAAAGTGTTAAAAATACAGATACTACTGAAAATAAAGGTTATGATGCTGGTAAAAAGATTTCAGGA…	MHKNYPSHVTKEQFENIKSTLENSKKKTKPRNLDLYEVFCAVLYVLKSGCQWRMLPKNFPKWQTVYYYFQIWSKNNDKEPSVLQLILKKLVKKIRIKNHRKEKTSFCIIDSQSVKNTDTTENKGYDAGKKISGIKRHIAVDTQGLPHAIYITTAEKTDRNSAIIMIKSEKENLSTVQKIIVDAGYTGEKFASAIKTIINANVEVVKRNELHSFVVLPKRWVVERSFAWLEKCRRLWKNCERKLNTSLQMVVLSFISILLKRF
281	SHM_02810	Main chromosome	complement(218247..219068)	CDS	DDE transposase	A0A2I7N4R1_9NEIS, IS5/IS1182 family transposase, 5.5e-121			ATGAAACTGAATGAATTCAACAATGCTTTTCAAACTGAACAGCAATGTCTTGCATATATAGCAAATTTGAAAGAAAACAAATGTATTAGGTGTTTTAGTTTTAATTTGAATACTTCTGATTTAAAAAGAATGAGATGTTTAAAATGTAATCAAACATTTAGCATTCTCACAGGCACCATATTTTCAAGGTCACAAACATCTTTAACATCTTGGTTTTATCTTATCTTTAGATGAATAAACACCAAACATGGAATTCCATCAACAGATATTGCAAAAGAATTGGGAGTGACTTTGAAAACTGCTTGAAGAATGACTCATAAAATCAGAACACGTATTGCAAAACAAAAACCTCAATTTATTGTTGAAGGTACAGTGCAAATTGATGAAATGTATCTTTCA…	MKLNEFNNAFQTEQQCLAYIANLKENKCIRCFSFNLNTSDLKRMRCLKCNQTFSILTGTIFSRSQTSLTSWFYLIFRWINTKHGIPSTDIAKELGVTLKTAWRMTHKIRTRIAKQKPQFIVEGTVQIDEMYLSHMGFKKQGRSLVNKTLIVGIYQKTTNNLIVKVLKNAKSKNLLQFAKNHISSKCLVYTDSWKGYCDFKSVFTKHETVNHQDGYVSKIGVNTNQIESVWKHIRRTFKTHIKVAKHHVHLYAKEAAYKFNKIPSFETVMLCLI
282	SHM_02820	Main chromosome	219089..219469	CDS	hypothetical protein	A0A1Y5S1C5_9PROT, ISXO2-like transposase domain protein, 6.5e-39			GTGGGGAGAAGTCCGTTAAAATATATAGTAATTTTACCTTATTTTCTAAAAGATTCTAAACAGGTTCTAACAAAAAATAACGTAGCAACATATGTGGGTGGCGGAAACTATTATCAATATTATTTTGCTTACCATGTTATTGGATTAAATCATGATACATTACATAAATTAAATAATGCGATTGGTTCGGGAATAGGAGCAGTCTCTGCTGTCCTAGGTGTTGCCTTACCAGCATTAGCTCCAATAATTGGTGCAGTTACAGCAATATTAATTGCACAATGATACATATGACAAATTACTGACTATGATAATGGTAATGGAGTTGTTATTGATATGATTGGTTTAACACCAACATGAATCGTTAATGTTTCATCACAATAA	MGRSPLKYIVILPYFLKDSKQVLTKNNVATYVGGGNYYQYYFAYHVIGLNHDTLHKLNNAIGSGIGAVSAVLGVALPALAPIIGAVTAILIAQWYIWQITDYDNGNGVVIDMIGLTPTWIVNVSSQ
283	SHM_02830	Main chromosome	complement(219650..220285)	CDS	IS5 family transposase	A0A533R6L0_9MOLU, Uncharacterized protein, 9.3e-60			ATGAAGAATGTTACCAAAAATTTTCCAAAATGACAAACTGTATATTATTATTTCCAAATTTGAAGTAAAAACAATGATAAAGAACCTAGTGTATTGCAATTAATTTTAAAAAAATTAGTTAAAAAGATTCGTATTAAGAATCATCGAAAAGAAAAAACTAGTTTTTGTATAATTGATTCGCAAAGTGTTAAAAATACAGATACTACTGAAAATAAAGGTTATGATGCTGGTAAAAAGATTTCAGGAATAAAACGTCATATTGCAGTTGATACGCAAGGTTTACCACATGCAATTTACATAACTACAGCAGAAAAAACAGATCGTAATAGTGCTATCATAATGATTAAAAGTGAAAAAGAAAATCTTTCTACAGTTCAAAAAATAATAGTAGATGCTGGC…	MKNVTKNFPKWQTVYYYFQIWSKNNDKEPSVLQLILKKLVKKIRIKNHRKEKTSFCIIDSQSVKNTDTTENKGYDAGKKISGIKRHIAVDTQGLPHAIYITTAEKTDRNSAIIMIKSEKENLSTVQKIIVDAGYTGEKFASAIKTIINANVEVVKRNELHSFVVLPKRWVVERSFAWLEKCRRLWKNCERKLNTSLQMVVLSFISILLKRF
284	SHM_02840	Main chromosome	complement(220474..220689)	CDS	hypothetical protein	A0A2I7N4R1_9NEIS, IS5/IS1182 family transposase, 2.0e-92			ATGAAAAATTTAATTACTGCCCTAAGTGTTTTAACACTTGGTACAATTGTAGGAAATTTAAGTAGTAACTTAAAGACTAATCAAAAAACAGAAGCTGTTAATACCATTTTAAACCAAGATATAAAAAAAGTAAGTAATGTTGATTTATCTAATATTACTGCTGAAAATAACGTTTGAAAATATCTAAGAACCTGTTTAGAATCTTTTAGAAAATAA	MKNLITALSVLTLGTIVGNLSSNLKTNQKTEAVNTILNQDIKKVSNVDLSNITAENNVWKYLRTCLESFRK
285	SHM_02850	Main chromosome	complement(220867..221643)	CDS	hypothetical protein	A0A533R6L0_9MOLU, Uncharacterized protein, 5.7e-29			ATGAAAACATTAATAAAAACATTAAGTATTTTAACACTTGCAACAACCACAGGAAATTTAACGGGTTTCTTAAACTCAACTATACAAAAAAATAATATTACAACTAACTATATTCAAAGTAAAACTCAACAAGATACAATTTATATTGACAAAGATGGCAAACAAATAACAACTAGTGAAAGAGACTTATCAAAGATAAATAGTAAAGAAATTATTCAAATTGGATTTTTTAAAAATATATTATGAGAAATTCAAGCTGTTAGAATGCCAAGAACAATTGAAAAAGTACCTGACAAATTGCCACCAGAAATAACATCTTTAAAAAATATGTTTACAGGTACAACCTTATTCAATCAAGACCTTTCAACATGAGATACTTCCAATATAACAAATATGAAT…	MKTLIKTLSILTLATTTGNLTGFLNSTIQKNNITTNYIQSKTQQDTIYIDKDGKQITTSERDLSKINSKEIIQIGFFKNILWEIQAVRMPRTIEKVPDKLPPEITSLKNMFTGTTLFNQDLSTWDTSNITNMNFTFNGATSFNSNITNWNVSNVKSTFVMFANATSFNQDLSTWNVSNINRFSLMFYGATSFNQNLSNWNTSNAVYMNFMFYGAKLFDQDLSTWNVKKVREHSNFANYSGITNPNKLPKFKNNIITIY
286	SHM_02860	Main chromosome	complement(222228..222440)	CDS	hypothetical protein	K8F3H1_9CHLO, Unnamed protein product, 0.0e+00			ATGCACTCAAATCGCTGTTTAAAAGATATTCAAATATTTCATAGCGATCGCGGTAATGAATTCAATAATAAAACTATTGATAAACTTTTATTAGCATTCAATATTACCCGTTCTTTAAGCAAAAAGGATGTCCTTATGACAATGCTGTTGCTGAAGCAACTTTTAAAACTTTCAAAACAGAGTTTATTAATGATAAAAATTTTACATCATTAA	MHSNRCLKDIQIFHSDRGNEFNNKTIDKLLLAFNITRSLSKKDVLMTMLLLKQLLKLSKQSLLMIKILHH
287	SHM_02870	Main chromosome	complement(222455..222706)	CDS	hypothetical protein	A0A1M6T8A9_9CLOT, Transposase InsO and inactivated derivatives, 1.6e-08			ATGAATAAGCATAATTTAATATCAAAATACACTAAATTATCATTCAAAAATCATCATAATAAAGTCAATGATAGTCAAATTACCAATCTTGTTAATAGAGACTTTAATAATAGAATTAAAAATGAAGTTATTGTCAGTGATTTAACTTATGTTCAAGTTAATGGTAAATGAAACTATATTTGCCTATTAGTAGACCTGTACAACCGCGAAATTATTGGACATAGTGTTGGAGTTAAAAAGATGCATCATTAG	MNKHNLISKYTKLSFKNHHNKVNDSQITNLVNRDFNNRIKNEVIVSDLTYVQVNGKWNYICLLVDLYNREIIGHSVGVKKMHH
288	SHM_02880	Main chromosome	complement(222945..223223)	CDS	transposase	A0A544TMI5_9BACI, IS3 family transposase, 1.7e-44			ATGACCAATATTAACTCATATACCGACGAATTTAAAAAGCAAATAGTAGCTTTATATCAAAGTGGTAAGTCAGTGTCTTGTCTTGCTAAAGAATATAATGTTACAAGAGCAACTACTTATAAATGAATTAAACAATTTACTAATTCAGGTAGTTTTAAAATTAAAAATAATCTTTCAGATTTAGAAAAACAATTAATTCAAGCAAATAAAGAATTAAAACAGTTACGAATGGAAAATGATATTTTAAAGCAAGCAGCACTAATAATAGGCAGAAAATAG	MTNINSYTDEFKKQIVALYQSGKSVSCLAKEYNVTRATTYKWIKQFTNSGSFKIKNNLSDLEKQLIQANKELKQLRMENDILKQAALIIGRK
289	SHM_02890	Main chromosome	223336..224277	CDS	hypothetical protein	A0A1H8CYN5_9FIRM, Transposase, 2.4e-30			ATGGTTAAACATGTTAAGTATCATAATTTTGATGATTGAGCAACAATACCATGAAATTCTGCTTATTTTGATATTGACCAACCGGATTTAAAATTAGTAAGTAGTGAATTTATAGGTAATAATGAAGGTTTATATACGTGTTATTATAGTGATACAGTTGGTGTTCCGTCACAAATGATAGATATGGGAACTGGCGTTTATACTTTTAATAGAAAACAATTAGATGAATTTTCACGTATTATGTTTAATCATAATTATGTTGCAAAGAATAATACTAATAATTTAAATTTTGTTAATACTGGTAAAAGTATTATAAATTTTCAAACACAGTTAAATTTTGAAATTGATAAACCTTTGAGTTTTTATATTCAAGGTTTTATGTTTTATTTTGAATATGAA…	MVKHVKYHNFDDWATIPWNSAYFDIDQPDLKLVSSEFIGNNEGLYTCYYSDTVGVPSQMIDMGTGVYTFNRKQLDEFSRIMFNHNYVAKNNTNNLNFVNTGKSIINFQTQLNFEIDKPLSFYIQGFMFYFEYEYFKTFTANFTFSFLDYVGDTKYVFKGKVDNDIYQQDLYNFVTMPIRVPNLRHLTVFFDVHGESTRPTFSPQLNFGQINIFSSEKVTPVPPNSPFNPQYERVSWYDVFGHLRNAFRWVLYGVVGKVLPVEPLRQFLFTTDSLLRHIFSDTISTALNVDIVSGIENIIPLWLFVRAISLIIG
290	SHM_02900	Main chromosome	224287..224868	CDS	hypothetical protein	A0A6J4WP04_9MOLU, Hypothetical protein, 1.6e-176			ATGCCTTGATATGGTTATGTGTTATTAGTTATAGGTTTGATTATAATTATTTATCCAATTCTTATAACTATTCGTAATGTTAAAATTTTAAAACGAGTTGGTAGTTATATTATTTCAGCACCTCCAAGAACTGGCAAATCTGCCCTTGCTTGTTGTTTAGCACAAACTCATAAGAAACGAGTAGTTAGTCCTTTCCCTATTAAGTTAAAGACTGGTTATTCTTATTTGGTTAATTATAACGATGTTTTTACTTTTAATCAGTTAGCAAGTAATTATGCTTTTGAGGAACAAGATTTAATAATTTTAGATGAATTAGCATTAAAAATAAATTCTAATGATTTAGGAGTACAGTTTAAAAATCAACAAGAAAGTTTAGGACAATTTTGTAAGTTAATAGGT…	MPWYGYVLLVIGLIIIIYPILITIRNVKILKRVGSYIISAPPRTGKSALACCLAQTHKKRVVSPFPIKLKTGYSYLVNYNDVFTFNQLASNYAFEEQDLIILDELALKINSNDLGVQFKNQQESLGQFCKLIGHMFNGTMYLIEEHPNRIPVQAREKVEYIVQVKRMCVLLFFVVFNINLGFSPFMYYFNFIT
291	SHM_02910	Main chromosome	complement(224909..225730)	CDS	hypothetical protein	A0A6J4WPK8_9MOLU, Hypothetical protein, 3.2e-84			ATGAAACTGAATGAATTCAACAATGCTTTTCAAACTGAACAGCAATGTCTTGCATATATAGCAAATTTGAAAGAAAACAAATGTATTAGGTGTTTTAATTTTAATTTGAATACTTCTGATTTAAAAAGAATGAGATGTTTAAAATGTAATCAAACATTTAGCATTCTCACAGGCACCATATTTTCAAGGTCACAAACATCTTTAACATCTTGATTTTATCTTATCTTTAGATGAATAAACACCAAACATGGAATTCCATCAACAGATATTGCAAAAGAATTGGGAGTGACTTTGAAAACTGCTTGAAGAATGACTCATAAAATCAGAACACGTATTGCAAAACAAAAACCTCAATTTATTGTTGAAGGTACAGTGCAAATTGATGAAATGTATCTTTCA…	MKLNEFNNAFQTEQQCLAYIANLKENKCIRCFNFNLNTSDLKRMRCLKCNQTFSILTGTIFSRSQTSLTSWFYLIFRWINTKHGIPSTDIAKELGVTLKTAWRMTHKIRTRIAKQKPQFIVEGTVQIDEMYLSHMGFKKQGRSLVNKTLIVGIYQKTTNNLIVKVLKNAKSKNLLQFAKNHISSKCLVYTDSWKGYCDFKSVFTKHETVNHQDGYVSKIGVNTNQIESVWKHIRRTFKTHIKVAKHHVHLYAKEVAYKFNKIPSFETVILCLI
292	SHM_02920	Main chromosome	225849..226094	CDS	hypothetical protein	A0A1Y5S1C5_9PROT, ISXO2-like transposase domain protein, 4.4e-39			ATGCCTCCAAGTTATAGTGGTGAAGTAATGGCTATGACTTTATTTTTTCCTAGACACTGGTTAAAAAGGTATAATTCACGTGCTTTACATTATGTGCATGAACTTAAAAGTGAATTGTCACCTAAGAAATACCTTAAAGAAGCAAGTAGTATTGATATGACTTATAGTGATATTAAATCTGCTGGTTTGGATAAATTAGATAATATATTAAAAAATAAAGATAAACCTAAAAATAAAGATAAATAA	MPPSYSGEVMAMTLFFPRHWLKRYNSRALHYVHELKSELSPKKYLKEASSIDMTYSDIKSAGLDKLDNILKNKDKPKNKDK
293	SHM_02930	Main chromosome	complement(226249..226464)	CDS	hypothetical protein	A0A6J4WQK4_9MOLU, Hypothetical protein, 3.5e-22			ATGATTTTTACAAGTGTTGTTAAACTTGCATTAATAGTAATTACTGTTTCTTTTAAAACTTTAATTTCTTCTAATAATGCTTCTATTGTTTGATTGTTTTCCATTAACAATGCCTCTTCTTTCTGGCGCCTAATTGATAAATCTGATAATAATATCTGATATAATGAGATTAATAAGCACTTAATTAAGTATAGCATTAAAATTAAAATTGTATAG	MIFTSVVKLALIVITVSFKTLISSNNASIVWLFSINNASSFWRLIDKSDNNIWYNEINKHLIKYSIKIKIV
294	SHM_02940	Main chromosome	226361..226633	CDS	hypothetical protein	A0A1S3QP05_SALSA, uncharacterized protein LOC106594830, 1.2e-08			ATGGAAAACAATCAAACAATAGAAGCATTATTAGAAGAAATTAAAGTTTTAAAAGAAACAGTAATTACTATTAATGCAAGTTTAACAACACTTGTAAAAATCATAGAAGAACGTGAAAAACGTTTTGCTGAACGTGGAGCAAGAACACAAGGGGATAGAAATTCTTCTGATCGTGGAAACTTTAGACCACGTTCTGACCGTGGTGATTCTAGTTGAGGAAACAGTGGTGGATTTAGCAGACGAGACCGTGACGACCGTAATCGTAAAGGATAA	MENNQTIEALLEEIKVLKETVITINASLTTLVKIIEEREKRFAERGARTQGDRNSSDRGNFRPRSDRGDSSWGNSGGFSRRDRDDRNRKG
295	SHM_02950	Main chromosome	complement(226736..226921)	CDS	hypothetical protein	A0A533RGM8_9MOLU, Uncharacterized protein, 7.2e-51			ATGTGGGGAGAAGTCCGCTTATTAATTTTAGATGAGCCAACTAATCATATTGATGTTTTAGCTAAAGAGTCTTTATTAAAAGCATTGCAAGAATTTGAAGGCACTGTATTATTGACAACTCATGATACTAATTTTAATAATAGTTGAGTTGATGGGGTTTTAGATTTTGAAAAATTAACAAATTAG	MWGEVRLLILDEPTNHIDVLAKESLLKALQEFEGTVLLTTHDTNFNNSWVDGVLDFEKLTN
296	SHM_02960	Main chromosome	226940..227761	CDS	DDE transposase	A0A6J4WQ92_9MOLU, COG0488: ATPase components of ABC transporters with duplicated ATPase domains, 1.8e-31			ATGAAACTGAATGAATTCAACAATGCTTTTCAAACTGAACAGCAATGTCTTGCATATATAGCAAATTTGAAAGAAAACAAATGTATTAGGTGTTTTAGTTTTAATTTGAATACTTCTGATTTAAAAAGAATGAGATGTTTAAAATGTAATCAAACATTTAGCATTCTCACAGGCACCATATTTTCAAGGTCACAAACATCTTTAACATCTTGATTTTATCTTATCTTTAGATGAATAAACACCAAACATGGAATTCCATCAACAGATATTGCAAAAGAATTGGGAGTGACTTTGAAAACTGCTTGAAGAATGACTCATAAAATCAGAACACGTATTGCAAAACAAAAACCTCAATTTATTGTTGAAGGTACAGTGCAAATTGATGAAATGTATCTTTCA…	MKLNEFNNAFQTEQQCLAYIANLKENKCIRCFSFNLNTSDLKRMRCLKCNQTFSILTGTIFSRSQTSLTSWFYLIFRWINTKHGIPSTDIAKELGVTLKTAWRMTHKIRTRIAKQKPQFIVEGTVQIDEMYLSHMGFKKQGRSLVNKTLIVGIYQKTTNNLIVKVLKNAKSKNLLQFAKNHISSKCLVYTDSWKGYCDFKSVFTKHETVNHQDGYVSKIGVNTNQIESVWKHIRRTFKTHIKVAKHHVHLYAKEAAYKFNKIPSFETVMLCLI
297	SHM_02970	Main chromosome	complement(227815..228129)	CDS	hypothetical protein	A0A1Y5S1C5_9PROT, ISXO2-like transposase domain protein, 6.5e-39			TTGCAAACGTTAGCTGGTAATATTTCAGCACTTGCTGGAAATATTAATTTAGATGTTCGAATGCAAGTAGCGTATTTTCATCAAACTGAAGTAATGACTAGTACTACTCCATTTAATTATTTAAAAGAGTTAGATATTAAATTAAATAATGTTGAGATTAGAAGAATTTTAGCAAGTTTTGGTTTGTGTAGTAATTTAGTAATGAAACCAATGAACTTACTTTCTGGTGGTGAACAAACTAAGGTTAGATTAGCAGCATTGGCATTAAAACCTTATAACTTATTAAGGCTTTTCTCCCTTTATGTACTATTTTAA	MQTLAGNISALAGNINLDVRMQVAYFHQTEVMTSTTPFNYLKELDIKLNNVEIRRILASFGLCSNLVMKPMNLLSGGEQTKVRLAALALKPYNLLRLFSLYVLF
298	SHM_02980	Main chromosome	complement(228377..229198)	CDS	DDE transposase	A0A533R700_9MOLU, ABC-F family ATP-binding cassette domain-containing protein (Fragment), 1.0e-54			ATGAAACTGAATGAATTCAACAATGCTTTTCAAACTGAACAGCAATGTCTTGCATATATAGCAAATTTGAAAGAAAACAAATGTATTAGGTGTTTTAATTTTAATTTGAATACTTCTGATTTAAAAAGAATGAGATGTTTAAAATGTAATCAAACATTTAGCATTCTCACAGGCACCATATTTTTAAGGTCACAAACATCTTTAACATCTTGGTTTTATCTTATCTTTAGATGAATAAACACCAAACATGGAATTCCATCAACAGATATTGCAAAAGAATTGGGAGTGACTTTGAAAACTGCTTGAAGAATGACTCATAAAATCAGAACACGTATTGCAAAACAAAAACCTCAATTTATTGTTGAAGGTACAGTGCAAATTGATGAAATGTATCTTTCA…	MKLNEFNNAFQTEQQCLAYIANLKENKCIRCFNFNLNTSDLKRMRCLKCNQTFSILTGTIFLRSQTSLTSWFYLIFRWINTKHGIPSTDIAKELGVTLKTAWRMTHKIRTRIAKQKPQFIVEGTVQIDEMYLSHMGFKKQGRSLVNKTLIVGIYQKTTNNLIVKVLKNAKSKNLLQFAKNHISSKCLVYTDSWKGYCDFKSVFTKHETVNHQDGYVSKIGVNTNQIESVWKHIRRTFKTHIKVAKHHVHLYAKEAAYKFNKIPSFETVILCLI
299	SHM_02990	Main chromosome	complement(229110..229955)	CDS	hypothetical protein	A0A1Y5S1C5_9PROT, ISXO2-like transposase domain protein, 1.6e-38			TTGGATCAACATCAAGAGGTTAATTTAGAATTAACAGTTTTACAATATTTGCGTGAAAGTTATCAAAAACTTTTTGAACGCGAACAACAAATGGAAAACTTATATGCAGAAATGGCTAATAATTATAGTGAAGAGTTATTAACGAAAGCAATGAAAATTCAAGATGAATTGACAAACCAAGGATTTGATACTATTAGTAAAAAAATTGGTCGTTTAGTTGATGGATTGGGTATTAATTTACAACTTTTAGAACAAACTTTAGGTAGTTTAAGTGGTGGTCAAAGAGCAAAAGTGTTATTAGCAAAATTATTATTAAATGAAGATGATTTTTTATTACTTGATGAACTAACTAATTTTTTGGATATTGAACAAATTACTTGATTAGCTAAGTTTTTACAA…	MDQHQEVNLELTVLQYLRESYQKLFEREQQMENLYAEMANNYSEELLTKAMKIQDELTNQGFDTISKKIGRLVDGLGINLQLLEQTLGSLSGGQRAKVLLAKLLLNEDDFLLLDELTNFLDIEQITWLAKFLQNYPSAFLLVSHDRNFINTTCNIIFDIDNYMITRYVGNFESFLEQKSLHHRQYESAYSNQKKLIEKLETYISKNAARASTAKSAESRRKQLSKINVLEKQQIQSPPKFYGLLPTCTCGGNNETEWIQQCFSNWTAMSCIYSKFERKQMY
300	SHM_03000	Main chromosome	230086..231036	CDS	IS30 family transposase insI_1	A0A533R700_9MOLU, ABC-F family ATP-binding cassette domain-containing protein (Fragment), 5.9e-154		YES	ATGAGTTATAAACATATTGGGATAGATGAAAGAATTTATATTGAGAATCAATTGAAATTTAAAGTTAAAATTAGTGAAATAGCTAAAAATCTTAATCGAAGTATTAGTACTATTATTCGAGAAGTTAATAGAAATAAAGATAATGATCATTATTTTTCATTAATTGCACAAAATAAAGCTGTAAATAGAAAAAAATCACATATTATTTTTTATAAGTTTAAATATAAAGATTTAGTCAAATATATACAACAAAAACTATTATTGGGCTGATCACCTGAACAAATTTATGGCAAAATTAAAAATTTTCATAAACAATGAGCTATCAGCTTTAAAACAATTTACAATTGAATTTATTCTGGATTATTTGATAAAGTTACTAGTAAAAATTTAAGAAGAAAA…	MSYKHIGIDERIYIENQLKFKVKISEIAKNLNRSISTIIREVNRNKDNDHYFSLIAQNKAVNRKKSHIIFYKFKYKDLVKYIQQKLLLGWSPEQIYGKIKNFHKQWAISFKTIYNWIYSGLFDKVTSKNLRRKGKKRRSQENRGKFNGKSIKERDNNVNDRITLGHWEGDTIVSSRGKSKSCLITLVERVSRFTLAMLVKNKTTKVINKNIIHYLSILPKNIVKTITFDRGKEFANWQQLEKKLDVKIYFANPYSPWQRGTNENTNGLIREKFPKKFIFSKTNKNEVHKFILSLNQRPRKILNYLSPIEYLNRKII
301	SHM_03010	Main chromosome	complement(231049..231324)	CDS	hypothetical protein	A0A239TC06_9FIRM, Transposase and inactivated derivatives, IS30 family, 3.7e-72			ATGTTTAAAGTTCAATTAGTTAATATTGAAAAAGGGCGTATTATTCCCGATAAAAATAATAAAGGTCAAACATTAAAGTTTGATGTTTTGAAGTTTGTAGAAATAAATAAACAAACGAGCGTGCCAACTGGTCAAACACGTGATAAATGATATAATCCAGATTTTGCTAGTGATTTTAATAATTGTTTATCTGCTGTTGATTTAAAAGTTGGTAACTTTTATTCACTTGAACTTGATTTAAGCGGTAATATTAAAAAACTTTCTGCAAAATTGTAA	MFKVQLVNIEKGRIIPDKNNKGQTLKFDVLKFVEINKQTSVPTGQTRDKWYNPDFASDFNNCLSAVDLKVGNFYSLELDLSGNIKKLSAKL
302	SHM_03020	Main chromosome	complement(231534..232346)	CDS	hypothetical protein	A0A6J4WVA8_9MOLU, Hypothetical protein, 8.8e-52			TTGAGAAATAGTACTGTTCGTACTAAAACTAATTTAATTCAAAAAGCATTACATAATTTTTATAATAGTAAAATGTTAAGTTTTGTTATTTTAACTTATAAAGATAATATGCAAGATGTTAAAAAAGCAAAAAAAGATATTGGTTTATTTTTTATTAAATTACAAAAGTGATGAAATGACCCTAAACGTTTTTCACATTTAGGAGAATTAAAATATTTTTATGTTTATGAATATCAAGAACGTGGAGCAATTCATTTTCATATAATTTTTAATAGAAAGATACATAAAAGTATGTTAGCAGAATGATGAACTCATGGTTTTAATGATTTAAGGGTAGTTAAAAAAGGTACTAATGAATTTGTTATTAAATATTTAGGAAAGTATGTTACAAAAGCAATA…	MRNSTVRTKTNLIQKALHNFYNSKMLSFVILTYKDNMQDVKKAKKDIGLFFIKLQKWWNDPKRFSHLGELKYFYVYEYQERGAIHFHIIFNRKIHKSMLAEWWTHGFNDLRVVKKGTNEFVIKYLGKYVTKAIDDVKSLNQTDVGVKAYAFSRNCKNPIVVRGIKKLTIGDIIKASFNATNVFYFKTQRDSNGNTVMIGGIIESIVVNDYFKEYKDYERYVYLSALSHKHYLRTSEIGYLIQRDKDVLTWVDKVFGNKVEKIDFKKKVLH
303	SHM_03030	Main chromosome	233314..233439	CDS	hypothetical protein	A0A6J4WR36_9MOLU, Putative rep protein, 6.0e-168			ATGAGTTATAAACATATTGGGATAGATGAAAGAATTTATATTGAGAATCAATTGAAATTTAAAGTTAAAATTAATGAAATATGAACTTGTCAAGAAAAGTGGACAATAAAAGTAACCTTTTATTAA	MSYKHIGIDERIYIENQLKFKVKINEIWTCQEKWTIKVTFY
304	SHM_03040	Main chromosome	complement(233443..233859)	CDS	hypothetical protein	No matches found			ATGACATTTGTTGTCCAAAACATTATCCAAGCTTGAGTTAATGCTCAAAAACCTACTTCATGAATTTTACAATCAGATCAAGGATTTCACTATACAAATCCTTCTTATAAAATTTTATGTGATGAATTAAAAATAAAAATTTCAATGTCTAGAAGAGGTAATTCCTGTGATAATGGTGCTACTGAAACTTGATTTGGAACAATGAAAACAGAATTTCTATATCAAATTCCAAGAAAAAATAGAACTATTGAATGAATACAAGACAACTTACCTAAATATATTTACTTTTATAATAATTATCGACCTCAAATAAAATTAAAAGGAATGAGTCCAATCGAATATCGATTAGCTCATTCCAAACCAACAAATAATTACTTCATACCTATAAATTTAACACTT…	MTFVVQNIIQAWVNAQKPTSWILQSDQGFHYTNPSYKILCDELKIKISMSRRGNSCDNGATETWFGTMKTEFLYQIPRKNRTIEWIQDNLPKYIYFYNNYRPQIKLKGMSPIEYRLAHSKPTNNYFIPINLTLTNAIL
305	SHM_03050	Main chromosome	234314..235045	CDS	hypothetical protein HTH	R4UED2_9MOLU, Putative transposase, 9.5e-53			ATGAGTTATAAACATATTGGGATAGATGAAAGAATTTATATTGAGAATCAATTGAAATTTAAAGTTAAAATTAGTGAAATAGCTAAAAATCTTAATCGAAGTATTAGTACTATTATTCGAGAAGTTAATAGAAATAAAGATAATGATCATTATTTTTCATTAATTGCACAAAATAAAGCTGTAAATAGAAAAAAATCACATATTATTTTTCATAAGTTTAAATATAAAGATTTAGTCAAATATATACAACAAAAACTATTATTGGGCTGATCACCTGAACAAATTTATGGCAGAATTAAAAATTTTCATAAACAATGAGCTATCAGCTTTAAAACAATTTACAATTGAATTTATTCTGGATTATTTGATAAAGTTACTAGTAAAAATTTAAGAAGAAAA…	MSYKHIGIDERIYIENQLKFKVKISEIAKNLNRSISTIIREVNRNKDNDHYFSLIAQNKAVNRKKSHIIFHKFKYKDLVKYIQQKLLLGWSPEQIYGRIKNFHKQWAISFKTIYNWIYSGLFDKVTSKNLRRKGKKRRSQENRGKFNGKSIKERDSNVNDRITLGHWEGDTIVSSRGKSKSCLITLVERVSRFTLAMLVKNKTTKVINKNIIHYLSILPKNIVKTITFDRGKEFANWQQLEKS
306	SHM_03060	Main chromosome	235021..235263	CDS	hypothetical protein	A0A239TC06_9FIRM, Transposase and inactivated derivatives, IS30 family, 1.3e-50			TTGACAACAACTTGAAAAAAGTTAGATGTGAAAATTTATTTTGCAAATCCATATTCACCTTGACAAAGAGGTACTAATGAAAATACTAATGGTTTAATTAGAGAAAAATTTCCTAAAAAATTTATTTTTTCAAAAACTAATAAAAATGAAGTTCATAAATTTATATTGTCTTTAAACCAAAGACCCAGAAAAATACTAAATTATCTTTCACCAATCGAATATTTGAATAGAAAAATAATTTAG	MTTTWKKLDVKIYFANPYSPWQRGTNENTNGLIREKFPKKFIFSKTNKNEVHKFILSLNQRPRKILNYLSPIEYLNRKII
307	SHM_03070	Main chromosome	235482..236132	CDS	hypothetical protein	A0A1G5IR11_9FLAO, Integrase catalytic domain-containing protein (Fragment), 7.7e-19			ATGACTAGAAAGAGTGAGTTACAGATGGCTAAAAAAGATAACTTTAATAATAATGATCCAATATCAAAAGCAGTAGATTTATTACTAGAAAATACTGAAGATTTAACAACAGTTTTTAAACCTGGCGGTTTATATAAAGAATTAACAAAAAGATTAGTTGAAAAAATGTTGAATTCTGAAATGCAAAATTATTTAGGATATGAAAAAAATCAACATAGTACTACTGAAAATGCTCGTAATGGTACAAGTTCAAAAAAATTAATAACTCAACAAGGTAAAATTGAAATTGATGTACCAAGAGATCGCAATAGTAATTTTACTCCTGTAATAGTTCCTAAAAGGCAAAGAAGATTTGATGGTTTTGATCAACAAGTTCTTTCTTTATATGCAAAAGGAATG…	MTRKSELQMAKKDNFNNNDPISKAVDLLLENTEDLTTVFKPGGLYKELTKRLVEKMLNSEMQNYLGYEKNQHSTTENARNGTSSKKLITQQGKIEIDVPRDRNSNFTPVIVPKRQRRFDGFDQQVLSLYAKGMTLSDIRMQLQELYHGADISESVISQITDDVIDDVKAWQNRPLESIYPIVYFDCIVVKVRQDKRIINKSVYIALGVDLEGKKMF
308	SHM_03080	Main chromosome	236189..237427	CDS	hypothetical protein	A0A6J4WWA8_9MOLU, Mutator family transposase, 1.2e-121			ATGAAAAATCGTGGCTTAAATGATATTCTTATTGCTTGTAGTGATAATTTAACAGGCATGTCAGAAGCAATACAATCAGTTTATCCTAAAACAGAACATCAATTATGCATTGTTCATCAAATTAGAAATAGTTTAAAATATGTTTCATACAAACATCGAAAAGGTCTAGTTGCAGATTTAAAACCAATTTATAGTGCATGTAGTGAAGAACAAGCAATGCAAGCTTTAGAATCGTTTGAAAGTAAATGAAATAAACAATATCCTCAAATTACTAAATCTTGATATAAAAATTGAGATAATTTAATGGTTTTTATTAGTTATCCAGTAGAAATCAAAAGAGTGATTTATACTACAAATGCTATTGAATCTGTTAATAGTCAATCGGACTTCTCCCCACAT…	MKNRGLNDILIACSDNLTGMSEAIQSVYPKTEHQLCIVHQIRNSLKYVSYKHRKGLVADLKPIYSACSEEQAMQALESFESKWNKQYPQITKSWYKNWDNLMVFISYPVEIKRVIYTTNAIESVNSQSDFSPHVLVEGIMKLNEFNNAFQTEQQCLAYIANLKENKCIRCFSFNLNTSDLKRMRCLKCNQTFSILTGTIFSRSQTSLTSWFYLIFRWINTKHGIPSTDIAKELGVTLKTAWRMTHKIRTRIAKQKPQFIVEGTVQIDEMYLSHMGFKKQGRSLVNKTLIVGIYQKTTNNLIVKVLKNAKSKNLLQFAKNHISSKCLVYTDSWKGYCDFKSVFTKHETVNHQDRYVSKIGVNTNQIESVWKHIRRTFKTHIKVAKHHVHLYAKEAAYKFN…
309	SHM_03090	Main chromosome	237561..237692	CDS	hypothetical protein	A0A6J4WS65_9MOLU, Mutator family transposase, 2.7e-75			ATGGCAGTTTTCAAAATATTTTACTTGGCAATTGAAAATATAACAAAAAAATGAACATTGCCTATTCAAAATTGAAATACAGCAATTGCTCATTTTATGATAAAATTTGAAGACAGAATTAATCTAAATTAG	MAVFKIFYLAIENITKKWTLPIQNWNTAIAHFMIKFEDRINLN
310	SHM_03100	Main chromosome	complement(237789..238073)	CDS	hypothetical protein	A0A6J4WS44_9MOLU, Mobile element protein, 2.0e-23			ATGGCTAAATGACTATCAAAAGAAGAAAAGTTAAAAATAATAAAAATAAGTAAAATTAAAACAATTGATAAAACCGCATTAGAGTATGGTATTGGTCGATCATCAATAAAAGAATGAATTAAAGCATATAAATTATTAGGTGAAAAAGGTTTAGAATATGGCAATGGAATTCGTGCTAAAAAAACCAAAAGAACAGGTCGACCCAAATCTTTAAATTTTAATGAAATGACAAAACAAGAATTAATTGAATATATTGAGGCAATGAACGATATAAAAAGTATTTAG	MAKWLSKEEKLKIIKISKIKTIDKTALEYGIGRSSIKEWIKAYKLLGEKGLEYGNGIRAKKTKRTGRPKSLNFNEMTKQELIEYIEAMNDIKSI
311	SHM_03110	Main chromosome	238334..239023	CDS	hypothetical protein	R4UE81_9MOLU, Putative transposase, 5.1e-18		YES	TTGGGCTGATCACCTGAACAAATTTATGGCAGAATTAAAAATTTTCATAAACAATGAGCTATCAGCTTTAAAACAATTTACAATTGAATTTATTCTGGATTATTTGATAAAGTTACTAGTAAAAATTTAAGAAGAAAAGGTAAAAAACGAAGATCTCAAGAAAATCGTGGTAAATTTAATGGTAAATCAATTAAAGAACGAGATAATAATGTTAATGATCGCATAACTCTTGGTCATTGAGAAGGAGATACTATAGTATCATCAAGAGGTAAAAGTAAATCATGTTTAATAACTTTAGTTGAAAGAGTATCACGATTTACTTTAGCAATGTTAGTTAAAAACAAAACTACTAAAGTTATTAATAAAAATATCATTCATTATTTATCAATTCTTCCTAAA…	MGWSPEQIYGRIKNFHKQWAISFKTIYNWIYSGLFDKVTSKNLRRKGKKRRSQENRGKFNGKSIKERDNNVNDRITLGHWEGDTIVSSRGKSKSCLITLVERVSRFTLAMLVKNKTTKVINKNIIHYLSILPKNIVKTITFDRGKEFANWQQLEKKLDVKIYFANPYSPWQRGTNENTNGLIREKFPKKFIFSKTNKNEVHKFILSLNQRPRKIINYLSPIEYLNRKII
312	SHM_03120	Main chromosome	complement(239130..239684)	CDS	hypothetical protein	Q9MBM9_9CAUD, Tansposase, 6.5e-62			ATGAAAAATCGTGGCTTAAATGATATTCTTATTGCTTGTAGTGATAATTTAACAGGCATGTCAGAAGCAATACAATCAGTTTATCCTAAAACAGAACATCAATTATGCATTGTTCATCAAATTAGAAATAGTTTAAAATATGTTTCATACAAACATCGAAAAGGTCTAGTTGCAGATTTAAAACCAATTTATAGTGCATGTAGTGAAGAACAAGCAATGCAAGCTTTAGAATCGTTTGAAAGTAAATGAAATAAACAATATCCTCAAATTACTAAATCTTGATATAAAAATTGAGATAATTTAATGGTTTTTATTAGTTATCCAGTAGAAATCAAAAGAGTGATTTATACTACAAATGCTATTGAATCTGTTAATAGTCAATTACGAAAAATCATCAGA…	MKNRGLNDILIACSDNLTGMSEAIQSVYPKTEHQLCIVHQIRNSLKYVSYKHRKGLVADLKPIYSACSEEQAMQALESFESKWNKQYPQITKSWYKNWDNLMVFISYPVEIKRVIYTTNAIESVNSQLRKIIRNKKVFPNDMAVFKIFYLAIENITKKWTLPIQNWNTAIAHFMIKFEDRINLN
313	SHM_03130	Main chromosome	complement(239741..240391)	CDS	hypothetical protein	A0A6J4WTU8_9MOLU, Mutator family transposase, 9.0e-117			ATGACTAGAAAGAGTGAGTTACAGATGGCTAAAAAAGATAACTTTAATAATAATGATCCAATATCAAAAGCAGTAGATTTATTACTAGAAAATACTGAAGATTTAACAACAGTTTTTAAACCTGGCGGTTTATATAAAGAATTAACAAAAAGATTAGTTGAAAAAATGTTGAATTCTGAAATGCAAAATTATTTAGGATATGAAAAAAATCAACATAGTACTACTGAAAATGCTCGTAATGGTACAAGTTCAAAAAAATTAATAACTCAACAAGGTAAAATTGAAATTGATGTACCAAGAGATCGCAATAGTAATTTTACTCCTGTAATAGTTCCTAAAAGGCAAAGAAGATTTGATGGTTTTGATCAACAAGTTCTTTCCTTGTATGCAAAAGGAATG…	MTRKSELQMAKKDNFNNNDPISKAVDLLLENTEDLTTVFKPGGLYKELTKRLVEKMLNSEMQNYLGYEKNQHSTTENARNGTSSKKLITQQGKIEIDVPRDRNSNFTPVIVPKRQRRFDGFDQQVLSLYAKGMTLSDIRMQLQELYHGADISESVISQITDDVIDDVKAWQNRPLESIYPIVYFDCIVVKVRQDKRIINKSVYIALGVDLEGKKMF
314	SHM_03140	Main chromosome	240599..240922	CDS	hypothetical protein	A0A6J4WWA8_9MOLU, Mutator family transposase, 1.2e-121			ATGCATAAAAATTATCCAAGTCATGTTACTAAAGAACAATTTGAGAACATAAAATCAACTTTAGAAAACAGCAAAAAGAAAACAAAACCAAGAAATTTAGATTTATATGAAGTGTTTTGTGCAGTTTTATATGTATTAAAAAGTGGTTGTCAATGAAGAATGTTACCAAAAAATTTTCCAAAATGACAAACTGTATATTATTATTTCCAAATTTGAAGTAAAAACAATGATAAAGAACCTAGTGTATTGCAATTAATTTTAAAAAAATTAGTTAAAAAGATTCGTATTAAGAATCATCGAAAAGAAAAACTAGTTTTTGTATAA	MHKNYPSHVTKEQFENIKSTLENSKKKTKPRNLDLYEVFCAVLYVLKSGCQWRMLPKNFPKWQTVYYYFQIWSKNNDKEPSVLQLILKKLVKKIRIKNHRKEKLVFV
315	SHM_03150	Main chromosome	241090..241293	CDS	hypothetical protein	A0A2I7N2T9_9NEIS, IS5/IS1182 family transposase, 9.6e-37			ATGATTAAAAGTGAAAAAGAAAATCTTTCTACAGTTCAAAAAATAATAGTAGATGCTGGCTATACTGGTGAAAAATTTGCTTCTGCAATCAAAACAATCATAAATGCAAATGTTGAAGTTGTAAAACGTAATGAATTACATTCTTTTGTAGTACTACCAAAAAGATGAGTTGTAGAACGAAGCTGAACATCTAGAATAAAGTAG	MIKSEKENLSTVQKIIVDAGYTGEKFASAIKTIINANVEVVKRNELHSFVVLPKRWVVERSWTSRIK
316	SHM_03160	Main chromosome	241350..241562	CDS	hypothetical protein	A0A7J6YKU4_9COLE, Uncharacterized protein, 3.7e-41			ATGGCTAAATGACTATCAAAAGAAGAAAAGTTAAAAATAATAAAAATAAGTAAAATTAAAACAATTGATAAAACCGCATTAGAGTATGGTATTGGTCGATCATCAATAAAAGAATGAATTAAAGCATATAAATTATTAGGTGAAAAAGGTTTAGAATATGGCAATGGAATTCGTGCTAAAAAACCAAAAGAACAGGTCGACCCAAATCTTTAA	MAKWLSKEEKLKIIKISKIKTIDKTALEYGIGRSSIKEWIKAYKLLGEKGLEYGNGIRAKKPKEQVDPNL
317	SHM_03170	Main chromosome	241662..242279	CDS	hypothetical protein	A0A1Y4S008_9FIRM, Transposase, 2.8e-07			GTGATTTTCTCATTGAAGAAAAAATATCAGATTAGTTATTTATGTTGATTATTAAATGTTTCAAAATCAGGATATTATAAGTGAATTAAGAATGGAATGAATGAATTTAATAAATGAGATACATTTTTAGCTAATATAATTAAAAATATTTTTTATGAATTTCAAGAAATTTATGGTTATAAAATGATAACTTTATGAATTAACAAAATTTATAATTTAAAATTAAAATTTCATATTGTATATAGATATATGAAAAATATGAGTTTAAAAGCTAAGGTTCGCATAAAAAAATTTGATTATAGAACTAAATCAGGAAGTTTAAGATATGATAATTTATTAAAACGTGATTTTTCAACTACTAATTTAAATGAAAAATTAGGTACTGATATAACTTATTTA…	MIFSLKKKYQISYLCWLLNVSKSGYYKWIKNGMNEFNKWDTFLANIIKNIFYEFQEIYGYKMITLWINKIYNLKLKFHIVYRYMKNMSLKAKVRIKKFDYRTKSGSLRYDNLLKRDFSTTNLNEKLGTDITYLLTNGKTYYLSIVKDFHNNEILDYKISASLDMTFVVQNIIKLELMLKNLLHEFYNQIKDFTIQILLIKFYVMN
318	SHM_03180	Main chromosome	242294..242566	CDS	hypothetical protein	R4UE81_9MOLU, Putative transposase, 6.7e-66			ATGTCTAGAAGAGGTAATTCCTGTGATAATGGTGCTACTGAAACTTGATTTGGAACAATGAAAACAGAATTTCTATATCAAATTCCAAGAAAAAATAGAACTATTGAATGAATACAAGACAACTTACCTAAATATATTTACTTTTATAATAATTATCGACCTCAAATAAAATTAAAAGGAATGAGTCCAATCGAATATCGATTAGCTCATTCCAAACCAACAAATAATTACTTCATACCTATAAATTTAACACTTACAAACGCTATTTTATAA	MSRRGNSCDNGATETWFGTMKTEFLYQIPRKNRTIEWIQDNLPKYIYFYNNYRPQIKLKGMSPIEYRLAHSKPTNNYFIPINLTLTNAIL
319	SHM_03190	Main chromosome	242973..243761	CDS	hypothetical protein	R4UED2_9MOLU, Putative transposase, 2.7e-30			ATGCATAAAAATTATCCAAGTCATGTTACTAAAGAACAATTTGAGAACATAAAATCAACTTTAGAAAACAGCAAAAAGAAAACAAAACCAAGAAATTTAGATTTATATGAAGTGTTTTGTGCAGTTTTATATGTATTAAAAAGTGGTTGTCAATGAAGAATGTTACCAAAAAATTTTCCAAAATGACAAACTGTATATTATTATTTCCAAATTTGAAGTAAAAACAATGATAAAGAACCTAGTGTATTGCAATTAATTTTAAAAAAATTAGTTAAAAAGATTCGTATTAAGAATCATCGAAAAGAAAAAACTAGTTTTTGTATAATTGATTCGCAAAGTGTTAAAAATACAGATACTACTGAAAATAAAGGTTATGATGCTGGTAAAAAGATTTCAGGA…	MHKNYPSHVTKEQFENIKSTLENSKKKTKPRNLDLYEVFCAVLYVLKSGCQWRMLPKNFPKWQTVYYYFQIWSKNNDKEPSVLQLILKKLVKKIRIKNHRKEKTSFCIIDSQSVKNTDTTENKGYDAGKKISGIKRHIAVDTQGLPHAIYITTAEKTDRNSAIIMIKSEKENLSTVQKIIVDAGYTGEKFASAIKTIINANVEVVKRNELHSFVVLPKRWVVERSFAWLEKCRRLWKNCERKLNTSLQMVVLSFISILLKRF
320	SHM_03200	Main chromosome	243912..244793	CDS	6-phosphogluconate dehydratase	A0A2I7N4R1_9NEIS, IS5/IS1182 family transposase, 5.5e-121			TTGAAAAAAAAAATTGGTATTGTTGCTGATTCCTCTTCAGGATTTTCAATTAAAGATTTAAAAGAAATGAATATTGGATTTTGTCCATTATTAATCACTTTTAGTGATGATACAACTATTACTGATGACCCTAACATTCTAAAGGATGAAGAATTCTATAATAGAATAGTTCATGAAAAACAATCTGCCAAAACTTCGCAAACACCACTTGGTCAAATGAGTATAATTTGAGAAGATGCTTTAACTAAATTTGAAAAGATTATTTTTATTCCTTTATCAAAAGGGTTATCAGGTCAATATAACACTGCTACTATGTTATCAAAAGAATCTAATTTTAAAGATAAAGTTTTTGTTTTTGATAGTAATGGTGTTTCAGTTATTAACTGACTATTAGTTAAA…	MKKKIGIVADSSSGFSIKDLKEMNIGFCPLLITFSDDTTITDDPNILKDEEFYNRIVHEKQSAKTSQTPLGQMSIIWEDALTKFEKIIFIPLSKGLSGQYNTATMLSKESNFKDKVFVFDSNGVSVINWLLVKKAYQMSLNEKNNVNDIIEALKLIRDNYIAFILPYDLNYLVRGGRISKSAVALATMLKITPILSFDGTIDKFDKTRTWDKAIKNTLKEINKNKKIESITLFYIIHAFAEAKEIEKVTKFVEDYGIKNVKTINLANVICAHTGIGTFSFVAFNLDKDKLPKL
321	SHM_03210	Main chromosome	complement(244978..245439)	CDS	Fur family transcriptional regulator fur	A0A6J4WPZ1_9MOLU, DegV family protein, 3.8e-184			ATGAATAAAAATTTTGAAAATATTATCCAAAAGTTGAAAGATAAAGACTATCGTTTAACTGATGTTCGTAAAGCAGTTATTAAAGTATTAACGCTTAAGCAACATGTTAGTATTAATGATATTATTAGTTTTTTAACAAAAGAAGGTAATGATAATATTAATATTATGAGTATTTATAATACTATTGATTTATTAATGACAGAACATATTATTCATGCTAATGTTTTTGAAGGAAAACAAATAATTTATGAACTATCAGAAAATACCGTTCATATTATTTGTAATTTTTGTAATAAAATTATTCATGCCTCTTTCGAAGATAAACAACAAATTTCACCATTACAAGAAGAAAAACTTGAAAAATTAGCGATTAAAAATAATTTTTATTTTTCACATTAT…	MNKNFENIIQKLKDKDYRLTDVRKAVIKVLTLKQHVSINDIISFLTKEGNDNINIMSIYNTIDLLMTEHIIHANVFEGKQIIYELSENTVHIICNFCNKIIHASFEDKQQISPLQEEKLEKLAIKNNFYFSHYKLEIHGICDKCELKIKKMKF
322	SHM_03220	Main chromosome	complement(245465..245719)	CDS	hypothetical protein	A0A6J4WV98_9MOLU, Ferric uptake regulation protein FUR, 1.4e-91			ATGAATATTTTAAGTGAAATTCATAAAATTGTTAAAGAGGATTATCCAGAGATTAAAGAAAAAATTACACCGAAAACTAAATTTAAAGATGTAAAAATTGACTCTCTTGGATTAGTAATGATTGTTCTTAAATTAGAAGAAGAGCATCATGTAAAAATTGATGATAATAAATTACTGGATTTACAAACAAAAACAGTTCAAGATTTAATAAATGAAATTGAGAGATTAGAATCAGCAGAAAATAAAAAAAAGTAA	MNILSEIHKIVKEDYPEIKEKITPKTKFKDVKIDSLGLVMIVLKLEEEHHVKIDDNKLLDLQTKTVQDLINEIERLESAENKKK
323	SHM_03230	Main chromosome	245916..246866	CDS	IS30 family transposase insI_2	A0A4R3M9T0_9BURK, Acyl carrier protein, 1.9e-06		YES	ATGAGTTATAAACATATTGGGATAGATGAAAGAATTTATATTGAGAATCAATTGAAATTTAAAGTTAAAATTAGTGAAATAGCTAAAAATCTTAATCGAAGTATTAGTACTATTATTCGAGAAGTTAATAGAAATAAAGATAATGATCATTATTTTTCATTAATTGCACAAAATAAAGCTGTAAATAGAAAAAAATCACATATTATTTTTCATAAGTTTAAATATAAAGATTTAGTCAAATATATACAACAAAAACTATTATTGGGCTGATCACCTGAACAAATTTATGGCAGAATTAAAAATTTTCATAAACAATGAGCTATCAGCTTTAAAACAATTTACAATTGAATTTATTCTGGATTTTTTGATAAAGTTACTAGTAAAAATTTAAGAAGAAAA…	MSYKHIGIDERIYIENQLKFKVKISEIAKNLNRSISTIIREVNRNKDNDHYFSLIAQNKAVNRKKSHIIFHKFKYKDLVKYIQQKLLLGWSPEQIYGRIKNFHKQWAISFKTIYNWIYSGFFDKVTSKNLRRKGKKRRSQENRGKFNGKSIKERDNNVNDRITLGHWEGDTIVSSRGKSKSCLITLVERVSRFTLAMLVKNKTTKVINKNIIHYLSIIPKNIVKTITFDRGKEFANWQQLEKKLDVKIYFANPYSPWQRGTNENTNGLIREKFPKKFIFSKTNKNEVHKFILSLNQRPRKIINYLSPIEYLNRKII
324	SHM_03240	Main chromosome	complement(246913..248364)	CDS	proline--tRNA ligase proS	A0A239TC06_9FIRM, Transposase and inactivated derivatives, IS30 family, 3.1e-72			ATGAATAATGCAAAGAATAAAAATATTACAGCAAGAGAGATTGATTTTGCCAAATGATATACTGATGTTATTAAGCAAGCAGAACTTTGTGATTATGGTGCAGAAAATGGTTCGGCAGCCGGTACCATTATTTTTCGTCCTCGCGGATATGCAATTTGAGAAAATATTCAACATTTATTAAATCAAAAATTTAAAATTTTAAATATTGAAAATGTAATGTTACCACTTTTAATTAGTCAAAAAGCATTTCAAGTTGAAAAAGATCATATTGAGGGTTTTGCACCAGAATGTGCAACTGTAACTAAAGTTGGAAATAATCAATTATCAGAGGAACTAATTATTCGTCCTACTTCAGAAGTTTTATTTTGTCGTCATTTTTCAAAAATAATTAGTTCATAT…	MNNAKNKNITAREIDFAKWYTDVIKQAELCDYGAENGSAAGTIIFRPRGYAIWENIQHLLNQKFKILNIENVMLPLLISQKAFQVEKDHIEGFAPECATVTKVGNNQLSEELIIRPTSEVLFCRHFSKIISSYKQLPLLYNQWCNVVRWEKNTKPFLRTSEFLWQEGHTMHNNDEEAKNFTLKMIKLYADFVEQQLAIKVIVGAKTIHERFAGAKMTYTIETMMQDGQALQAGTSHYFGQEFTKVFNIKFSNKDNKQELGYQTSWGVSTRLIGALIMAHSDDLGLVLPSTIAPHQIMLLNLSPKSDKFKITVERIFKILSSHFRVLINEDNKSFSYKKSESQIKGIPITIAIGEQEIENQVIKLILRHNLDTIDVEINNEKLLVTTIINQLNKLNKDLF…
325	SHM_03250	Main chromosome	complement(248371..250155)	CDS	hypothetical protein	A0A533R851_9MOLU, Proline--tRNA ligase, 0.0e+00			ATGCGTTGATCTGCAATTGTAATTATTGCTTTAATTCCTTTTATGACAATAATAATTATTTTATTTATGCGTTTAAATCATCGTAATAATCAATATTATAATGTTATCCATGGTGATTTGTTAAGTTTAGTTCCATTGAAAATTGATTTAAAAAATGAAATTATTACTTTTTCTGAACGCTTAGAAGTTTTAAATCGTAAAAAAAGAATTTCATTGTTTGTATTTAAATCAATGATGAATCGTAAAACTAAAGTAAAAATTGAAATTTTTATTCAAGATTTATTAGTGAATAAAGTTCCATTTGAGCCGTGTCATTTTTCGGTTTCCTTTCAATTAGGAAGTAAAGTTATTGTTTATGATTTATCAATTGATTATTTTGATAATAATAATAAAGTTTTG…	MRWSAIVIIALIPFMTIIIILFMRLNHRNNQYYNVIHGDLLSLVPLKIDLKNEIITFSERLEVLNRKKRISLFVFKSMMNRKTKVKIEIFIQDLLVNKVPFEPCHFSVSFQLGSKVIVYDLSIDYFDNNNKVLYGQMQSNIRYNRFAISQAIILQQNELTVVKSVFVQTILDNFSQKKYNKKINSQFEYMILIKIKNYLALENILTVNNIERMELLISYYSKITLGLDNTIICKYYDGEFLIYSRNKKINLYRFQKKINSYIKRNLVEKSSYLQIQSQILCVYASVKTDASNVYILYNKIIDKNQLEVVQSRDLIEIKLKTNDILNYPDYNHYSLLQSEQMEKLLSVSIRPVYKSDNSNEPNCYYAWWNFVKNSYYVSFIVLMRNIQDSGLWWKVNEPL…
326	SHM_03260	Main chromosome	complement(250170..250871)	CDS	hypothetical protein	A0A533RI31_9MOLU, Uncharacterized protein, 0.0e+00			ATGGGTTGAAGTCGACGAATTAAAAAAATTAAAGAATATTTTAGTGATGAAAATCAACCTAATTTGGATATTTCTAAATTATCAGAAGACAATGAAAAAAAAACTCCTTTTTTTAATAGGTTTAAAAAACAAAAAAAAACTAATAAATCTTCTACTTTAACGAATAATAAAAAGCGCAATAATATTTTTTTAAATTTTAGAAGAAGATCAACTATTCAAATTATTAAACATTTAGAAAATAAAAATATTTTTAACTTATTTTTTTATACTGATGTTAGTAACATTACATTAATATTAGAACAAGGAATTAAACCTTCTTCACAAATTAAATTATTGCCAAAGCAAGAATATATTGTTTGAACTTATTTAGAACATGCTACTTATTTAGAATTAGAGTTA…	MGWSRRIKKIKEYFSDENQPNLDISKLSEDNEKKTPFFNRFKKQKKTNKSSTLTNNKKRNNIFLNFRRRSTIQIIKHLENKNIFNLFFYTDVSNITLILEQGIKPSSQIKLLPKQEYIVWTYLEHATYLELELGNSTRHFFWKWCAEQNVDVNKIAIISVDIHKLFQNTVKDWGLNVDTNRVQIYETIPVEAIDWILVKDRKMFRLAKLYIDNQRLKLKLFQVNNGNITLGSD
327	SHM_03270	Main chromosome	complement(250922..252445)	CDS	cardiolipin synthase cls	A0A533RC03_9MOLU, Acetyltransferase, 3.8e-148			ATGCGTAAACGAGTAAACTTACTTTTATCATTAATCTTATATATTGCTTTGATTGCAACAATAGTTTTCGTTATATTTAATTATATTAAATATTCATGAATTATTTTGATGATAATTATTACTTTAACTATTTTAACTGGTATTATTATTTTTATTACCAATCGTATGCAAGATGCAAAACTATCATGAATTATGGTTACCTTATGTTTGCCAATCATCGGTATTTTTTTATATTGAACTTTTGGTCGTCCTTATCGTTATCGACGAAAACAAAAAGCTTATTTAAAAACAAATAGTTATTTTTATACCCAAGAAGATTGAACTTTTGCTAATTCAATTTTAGAATCAAAAAAAATAACTTTGAGTGATGATACTTTATCTTTATTTAACTATACAACA…	MRKRVNLLLSLILYIALIATIVFVIFNYIKYSWIILMIIITLTILTGIIIFITNRMQDAKLSWIMVTLCLPIIGIFLYWTFGRPYRYRRKQKAYLKTNSYFYTQEDWTFANSILESKKITLSDDTLSLFNYTTRISHRPFYNNTDVQILNNGPNKFVKLIEDLKQAKSYIFINYFILGEGELLEVIINVLKARIEAGVKVYMIYDAVGSYFSLSKYKIWKMKKMGIIIHKFSPVRLPFMTGNYNFRNHRKDIIIDGNIGYAGGVNLADNYIYLSAKYGFWRDTQIRIVGEAVKSIDLIFRQDWHFITGNILDISAEKSEIKIKNNIIVQVIDDGPITKETIQKDLFIKFISNAKKRVWISTPYLIPTSDLITALRNSAYSGVDVRLSLPGITDKFLSLD…
328	SHM_03280	Main chromosome	252840..253025	CDS	hypothetical protein	A0A533R810_9MOLU, Cardiolipin synthase, 6.0e-311	sHm specific gene (OrthoVenn2)		ATGAAACTGAATGAATTCAACAATGCTTTTCAAACTGAACAGCAATGTCTTGCATATATAGCAAATTTGAAAGAAAACAAATGTATTAGGTGTTTTAATTTTAATTTGAATACTTCTGATTTAAAAAGAATGAGATGTTTAAAATGTAATCAAACATTTAGCATTCTCACAGGCACCATATTTTAA	MKLNEFNNAFQTEQQCLAYIANLKENKCIRCFNFNLNTSDLKRMRCLKCNQTFSILTGTIF
329	SHM_03290	Main chromosome	253118..253660	CDS	hypothetical protein	A0A210PQZ7_MIZYE, Uncharacterized protein, 5.0e-06			TTGGGAGTGACTTTGAAAACTGCTTGAAGAATGACTCATAAAATCAGAACACGTATTGCAAAACAAAAACCTCAATTTATTGTTGAAGGTACAGTGCAAATTGATGAAATGTATCTTTCACATATGGGTTTTAAAAAACAAGGAAGATCCTTGGTGAATAAAACCTTGATTGTTGGCATTTATCAAAAAACAACCAATAATTTAATTGTGAAAGTATTGAAAAACGCAAAGAGTAAAAATCTTTTGCAGTTTGCAAAAAACCACATTTCTTCAAAATGTCTTGTATATACTGATTCTTGAAAAGGATATTGCGATTTTAAATCAGTTTTCACTAAGCATGAAACAGTTAACCATCAAGATGGCTATGTTTCAAAAATTGGTGTAAATACCAACCAAATT…	MGVTLKTAWRMTHKIRTRIAKQKPQFIVEGTVQIDEMYLSHMGFKKQGRSLVNKTLIVGIYQKTTNNLIVKVLKNAKSKNLLQFAKNHISSKCLVYTDSWKGYCDFKSVFTKHETVNHQDGYVSKIGVNTNQIESVWKHIRRTFKTHIKVAKHHVHLYAKEAAYKFNKIPSFETVILCLI
330	SHM_03300	Main chromosome	complement(253785..256391)	CDS	ribonucleoside-diphosphate reductase	A0A1Y5S1C5_9PROT, ISXO2-like transposase domain protein, 8.8e-24			ATGCATAATGATGTTGTAAAAGTTTCAAACCAAAAAATATTAAAGCCAGAAGGAAAAATTCATGTTGTTTATTTTTCTTCTTTGTCAAATAATACTCATCGTTTTATTCAAAAATTAGAGGTTTTAAATTCAAGAATTCCTCACGATTTACAAGAGGAAATTTTAGTTGATAAAGATTATGTGTTAATAACACCAACATATAGTGGGGGTGGTGATATTAAAGAAGGGGCAGTTCCTAAACAGGTAATTAAATTTTTAAATAATAAGCAAAATCGTAATTTTTGTCGTGGTGTTATTGCGTCGGGGAATACTAATTTTGGTGATACTTTTGCAATTGCTGGGCCAATTCTTTCAAAAAAATTAAATGTCCCACTATTATTTCAATTTGAATTATTAGGA…	MHNDVVKVSNQKILKPEGKIHVVYFSSLSNNTHRFIQKLEVLNSRIPHDLQEEILVDKDYVLITPTYSGGGDIKEGAVPKQVIKFLNNKQNRNFCRGVIASGNTNFGDTFAIAGPILSKKLNVPLLFQFELLGTQNDVSTIKNILVDFWDKDKKNTNEINTLSGTLESDEYVTLNARAKTTNNAQFDLQAAQSYMKNHIKPNLLLFKTVKERIEYLVKNQYYDETIINKYSITEIERLTNEAYSFNYQFTSFMGILKFYNSYALKSFNGKQYLENYEDRVVMNSLFFADGNIEHASKILRQIMSGRFQPATPTFLNAGKKQRGEYTSCYLLRIEDNMESIARAITTSLQLSKRGGGVALCLTNLREFGAPIKNIKNQATGVIPVMKILEDSFSYANQLG…
331	SHM_03310	Main chromosome	complement(256410..257429)	CDS	ribonucleoside-diphosphate reductase nrdF	A0A6J4WQH0_9MOLU, Protein NrdI, 0.0e+00			ATGGCAAAAGATAACAAATATTTTCAACAATCACAGTCACCATTAGAGTATATTATGAAAAATTTTAATGGAAAAATGCGATCTGTAAATTGAAATGTAATCAATGATGAAAAAGATTTAGAAGTTTGAAATCGTATTACTCAAAATTTTTGGTTACCAGAAAAAATTCCTGTTTCTAATGACTTGACTTCTTGAAAAACATTAAATCCAAAATGACAAGAGTTAATAACAAGAACATTTACAGGTTTAACTTTATTAGATACAATTCAGGCAACGGTTGGTGATATTGCACAAATACCTAATTCTTTAACTGATCATGAACAAGTTATTTATACAAATTTTGCTTTTATGGTGGCAGTTCATGCTCGATCATACGGAACAATTTTTTCAACTTTATGT…	MAKDNKYFQQSQSPLEYIMKNFNGKMRSVNWNVINDEKDLEVWNRITQNFWLPEKIPVSNDLTSWKTLNPKWQELITRTFTGLTLLDTIQATVGDIAQIPNSLTDHEQVIYTNFAFMVAVHARSYGTIFSTLCSSEQIESAHEWVINNESLQARARALIPYYTSDDPLKSKVAAALMPGFLLYGGFYLPFYLSARSKLPNTSDIIRLILRDKVIHNYYSGYKYQRKVEKLPKEKQEEMKKFVFDLLFKLIDLEKQYLTELYQEFNLAEDAIKFSLYNAGKFLQNLGYDSPFSEEQTRIKPEIFNQLSARADENHDFFSGNGSSYVMGITVETQDEDWEF
332	SHM_03320	Main chromosome	complement(257949..258536)	CDS	dephospho-CoA kinase coaE	A0A533R805_9MOLU, Ribonucleoside-diphosphate reductase, 2.1e-228			ATGATTATTGGTATTATTGGTGAAGCGGGAGTAGGTAAGACAACCGCTACAAATTTTTTTCAAAATAAAGGTGCGTATGTTATTTTTGTTGATAAAGTTGTTAAACATATTTATACACTAAAAGAAACAAAAAAAGCATTAATTAATGAATTCGGTAATACTTTTATTAATAGTGATAAAACAATTAATAAAATAAAATTACGGTATGAAGCGTTTCAACACCCTCATATTTTACGTAAATTAGAAAATATTATTTGACCAAAAATGGTAAAAATTGTTGAAGAAGATATTATTCGTAATAAAATACACCAAGAATTAATTGTTATTGATTGTGCAGTATTATTTAATGCAAATTTAAATTTATTAGTTGATAAAATTCTTTTAATTGAGGCTGAGGAA…	MIIGIIGEAGVGKTTATNFFQNKGAYVIFVDKVVKHIYTLKETKKALINEFGNTFINSDKTINKIKLRYEAFQHPHILRKLENIIWPKMVKIVEEDIIRNKIHQELIVIDCAVLFNANLNLLVDKILLIEAEEDKKIQRIKERDNVNDLQVISLLNQQKKYLILNKDIDFIVKNNGTINDFIKQLQKSWKKIINK
333	SHM_03330	Main chromosome	complement(258547..259485)	CDS	tRNA N6-adenosine threonylcarbamoyltransferase tsaD	A0A533R7Y2_9MOLU, Dephospho-CoA kinase, 9.2e-52			ATGATAATCTTAGCAATAGAAACTAGTTGTGATGAAACTAGTGTTGCTGTTATTAAAGATAAAAATGTTTTAAGTAATATTATTGCTTCACAAATTAAGCTTCATCAACAATATGGTGGTGTTGTTCCAGAATTAGCAGCACGAGCTCATAGTGAAAATATTGCTACTGTCTTACAAACAGCAATTGAAAAATCTAACATTTCAATTATGGATATTGATTTTATTGCTTATACTAATACTCCTGGTCTTGCTAGTTGTTTACACGTAGGTAAAATTATAGCAGAAACTATTGCTGCTTATTTAGAAAAGCCATTGCTTTCATGTAATCATTTGTATGGACATTTGTATGCTTCTTTAATTAATAATGAATGAGAATTTCCAGTACTTGGTTTATTAGTT…	MIILAIETSCDETSVAVIKDKNVLSNIIASQIKLHQQYGGVVPELAARAHSENIATVLQTAIEKSNISIMDIDFIAYTNTPGLASCLHVGKIIAETIAAYLEKPLLSCNHLYGHLYASLINNEWEFPVLGLLVSGGHTQLMLANEHLNFTILGQTLDDAVGECYDKVARMLGLKYPGGPEIERSAKLGKPTYKLPLPKNDNSLDFSFSGLKSACANLINKEKGKLQFNNFAASFQTTVIQVLINKIELALKKHNPKTLVLAGGVSANQQLRLAVLDLKNKYPNLKIIVPKLEYCTDNAAMIGILASYQIEHK
334	SHM_03340	Main chromosome	complement(259460..260437)	CDS	purine-nucleoside phosphorylase	A0A533R820_9MOLU, tRNA N6-adenosine threonylcarbamoyltransferase, 7.2e-200		YES	TTGCAATTTTATTTACTTGCACTTACAAGTATAATTCAGCAAATTAAATTTAATTTTGCAAATAAAAAACCAGTCATTAAAAATATTAATGTTGTTACTAAATTAACAATATATTATAATAACTATTATTATTTAAAAAAAGGAGAATATATGGAAAATAAAGAAAAAATTCCAACAGCTCATATTAAAGCTGCTCGTGATCAAATTGCAAAAGTAGTAATTATGCCAGGCGATCCATTACGTGCTCAATTCATTGCTTCTAATTTTTTACAAGATTCAAAACAAGTAAATAATGTTCGTAATATGCTAATGTTTACTGGAAAATATAAAGGATATAATATTACTATTGCTGCTAGTGGTATGGGTATGCCTTCAATTGGTATATATTCATATGAGTTA…	MQFYLLALTSIIQQIKFNFANKKPVIKNINVVTKLTIYYNNYYYLKKGEYMENKEKIPTAHIKAARDQIAKVVIMPGDPLRAQFIASNFLQDSKQVNNVRNMLMFTGKYKGYNITIAASGMGMPSIGIYSYELFKFYDVDCIIRVGSAGSYQKDVKVYDIINTTKVYSESTFAKYAANIDENQIESVGNISKIINKVAQKIDNEFDQQKNENSSYIVSEKINLRSGLIHSSDVFYRINDNDYKTNPLISKCLAVEMESFALFANAKHLEKNAACLLTISDSFITGESISATLRETSFKKMMILALESAVAYYKEEDIDDNLSNRN
335	SHM_03350	Main chromosome	260501..261451	CDS	transposase InsI for insertion sequence element IS30C insI3_2	A0A533RI09_9MOLU, Purine-nucleoside phosphorylase, 1.6e-172		YES	ATGAGTTATAAACATATTGGGATAGATGAAAGAATTTATATTGAGAATCAATTGAAATTTAAAGTTAAAATTAGTGAAATAGCTAAAAATCTTAATCGAAGTATTAGTACTATTATTCGAGAAGTTAATAGAAATAAAGATAATGATCATTATTTTTCATTAATTGCACAAAATAAAGCTGTAAATAGAAAAAAATCACATATTATTTTTCATAAGTTTAAATATAAAGATTTAGTCAAATATATACAACAAAAACTATTATTGGGCTGATCACCTGAACAAATTTATGGCAGAATTAAAAATTTTCATAAACAATGAGCTATCAGCTTTAAAACAATTTACAATTGAATTTATTCTGGATTATTTGATAAAGTTACTAGTAAAAATTTAAGAAGAAAA…	MSYKHIGIDERIYIENQLKFKVKISEIAKNLNRSISTIIREVNRNKDNDHYFSLIAQNKAVNRKKSHIIFHKFKYKDLVKYIQQKLLLGWSPEQIYGRIKNFHKQWAISFKTIYNWIYSGLFDKVTSKNLRRKGKKRRSQENRGKFNGKSIKERDNNVNDRITLGHWEGDTIVSSRGKSKSCLITLVERVSRFTLAMLVKNKTTKVINKNIIHYLSILPKNIVKTITFDRGKEFANWQQLEKKLDVKIYFANPYSPWQRGTNENTNGLIREKFPKKFIFSKTNKNEVHKFILSLNQRPRKILNYLSPIEYLNRKII
336	SHM_03360	Main chromosome	261659..262447	CDS	hypothetical protein	A0A239TC06_9FIRM, Transposase and inactivated derivatives, IS30 family, 7.8e-73			ATGCATAAAAATTATCCAAGTCATGTTACTAAAGAACAATTTGAGAACATAAAATCAACTTTAGAAAACAGCAAAAAGAAAACAAAACCAAGAAATTTAGATTTATATGAAGTGTTTTGTGCAGTTTTATATGTATTAAAAAGTGGTTGTCAATGAAGAATGTTACCAAAAAATTTTCCAAAATGACAAACTGTATATTATTATTTCCAAATTTGAAGTAAAAACAATGATAAAGAACCTAGTGTATTGCAATTAATTTTAAAAAAATTAGTTAAAAAGATTCGTATTAAGAATCATCGAAAAGAAAAAACTAGTTTTTGTATAATTGATTCGCAAAGTGTTAAAAATACAGATACTACTGAAAATAAAGGTTATGATGCTGGTAAAAAGATTTCAGGA…	MHKNYPSHVTKEQFENIKSTLENSKKKTKPRNLDLYEVFCAVLYVLKSGCQWRMLPKNFPKWQTVYYYFQIWSKNNDKEPSVLQLILKKLVKKIRIKNHRKEKTSFCIIDSQSVKNTDTTENKGYDAGKKISGIKRHIAVDTQGLPHAIYITTAEKTDRNSAIIMIKSEKENLSTVQKIIVDAGYTGEKFASAIKTIINANVEVVKRNELHSFVVLPKRWVVERSFAWLEKCRRLWKNCERKLNTSLQMVVLSFISILLKRF
337	SHM_03370	Main chromosome	262478..263398	CDS	hypothetical protein	A0A2I7N4R1_9NEIS, IS5/IS1182 family transposase, 5.5e-121			ATGGCTAAATGACTATCAAAAGAAGAAAAGTTAAAAATAATAAAAATAAGTAAAATTAAAACAATTGATAAAACCGCATTAGAGTATGGTATTGGTCGATCATCAATAAAAGAATGAATTAAAGCATATAAATTATTAGGTGAAAAAGGTTTAGAATATGGCAATGGAATTCGTGCTAAAAAAACCAAAAGAACAGGTCGACCCAAATCTTTAAATTTTAATGAAATGACAAAACAAGAATTAATTGAATATATTGAGGCAATGAACGATATAAAAAAGTATTTAGAAAAATCGACAAAAAAGAAGAAATATTTTGTGATTTTCTCATTGAAGAAAAAATATCAGATTAGTTATTTATGTTGATTATTAAATGTTTCAAAATCAGGATATTATAAGTGA…	MAKWLSKEEKLKIIKISKIKTIDKTALEYGIGRSSIKEWIKAYKLLGEKGLEYGNGIRAKKTKRTGRPKSLNFNEMTKQELIEYIEAMNDIKKYLEKSTKKKKYFVIFSLKKKYQISYLCWLLNVSKSGYYKWIKNGMNEFNKWDTFLANIIKNIFYEFQEIYGYKMITLWINKIYNLKLKFHIVYRYMKNMSLKAKVRIKKFDYRTKSGSLRYDNLLKRDFSTTNLNEKLGTDITYLLTNGKTYYLSIVKDFHNNEILDYKISASLDMTFVVQNIIQAWVNAQKPTSWILQSDQGFLDGLHFIGH
338	SHM_03380	Main chromosome	263446..263724	CDS	transposase	R4UE81_9MOLU, Putative transposase, 5.2e-107			ATGACCAATATTAACTCATATACCGACGAATTTAAAAAGCAAATAGTAGCTTTATATCAAAGTGGTAAGTCAGTGTCTTGTCTTGCTAAAGAATATAATGTTACAAGAGCAACTACTTATAAATGAATTAAACAATTTACTAATTCAGGTAGTTTTAAAATTAAAAATAATCTTTCAGATTTAGAAAAACAATTAATTCAAGCAAATAAAGAATTAAAACAGTTACGAATGGAAAATGATATTTTAAAGCAAGCAGCACTAATAATAGGCAGAAAATAG	MTNINSYTDEFKKQIVALYQSGKSVSCLAKEYNVTRATTYKWIKQFTNSGSFKIKNNLSDLEKQLIQANKELKQLRMENDILKQAALIIGRK
339	SHM_03390	Main chromosome	263766..263981	CDS	hypothetical protein	A0A1H8CYN5_9FIRM, Transposase, 2.4e-30			ATGTGTCGTTTTTTAAAACTCTCTAAATCAACATATTATTTTAATTTAAAGAAAAAAGAAAAAATTCAAAATAATATTTATGATGAAGCTGTTATTAGTGCTTTTAAAGAAAATAAAGAAGTTTATGGTACTAGAAGATTAAAAGTCATACTAGCAAACCAAGAAATTTATTTATCACGCAGAAAAATTAAAAAATTATGAATAAGCATAATTTAA	MCRFLKLSKSTYYFNLKKKEKIQNNIYDEAVISAFKENKEVYGTRRLKVILANQEIYLSRRKIKKLWISII
340	SHM_03400	Main chromosome	263963..264562	CDS	hypothetical protein	A0A4P8XJE8_9BACL, Transposase-like protein, 8.4e-09			ATGAATAAGCATAATTTAATATCAAAATACACTAAATTATCATTCAAAAATCATCATAATAAAGTCAATGATAGTCAAATTACCAATCTTGTTAATAGAGACTTTAATAATAGAATTAAAAATGAAGTTATTGTCAGTGATTTAACTTATGTTCAAGTTAATGGTAAATGAAACTATATTTGCCTATTAGTAGACCTGTACAACCGCGAAATTATTGGACATAGTGTTGGAGTTAAAAAAGATGCATCATTAGTACATCAAGCATTTATGCACTCAAATCGCTGTTTAAAAGATATTCAAATATTTCATAGCGATCGCGGTAATGAATTCAATAATAAAACTATTGATAAACTTTTATTAGCATTCAATATTACCCGTTCTTTAAGCAAAAAAGGATGT…	MNKHNLISKYTKLSFKNHHNKVNDSQITNLVNRDFNNRIKNEVIVSDLTYVQVNGKWNYICLLVDLYNREIIGHSVGVKKDASLVHQAFMHSNRCLKDIQIFHSDRGNEFNNKTIDKLLLAFNITRSLSKKGCPYDNAVAEATFKTFKTEFINDKNFTSLIQLKLELFDYINWYNNIRIHSTLNYLTPVKYHEQMSTKK
341	SHM_03410	Main chromosome	complement(264549..265232)	CDS	hypothetical protein	A0A544TMI5_9BACI, IS3 family transposase, 2.6e-94			ATGTTACATGCTGAAAGTTATTATGTAAAAAGTGTTTTTTATGGTAATTATGTTAAAGAAATATTTTTACCTTTATCAATGATTAATTTTAATAAACGTAATACTTGTGGTATTAAAAACACTGGTAAAAATGAAAAGAAATTAACACATAATAATATTAGAGCAAAAAGTAATTTTATTCGTAAAATTTATCATAATTTTGCAGATTGTAAAAAGTTAAGTTTTTTAACCTTAACTTATCAAATTAATGAAAATAATGTTAAAAAATGTAAAAAAGATTTAGCAAAGTTTTTTAGAAATATTAAATCTTGATTATTAACTAATAAAAATAAAAGTTTAAAGTATGTTTATACTTATGAATATCAAGACCGTGGTGCAGTACATTTTCATATTTTAATG…	MLHAESYYVKSVFYGNYVKEIFLPLSMINFNKRNTCGIKNTGKNEKKLTHNNIRAKSNFIRKIYHNFADCKKLSFLTLTYQINENNVKKCKKDLAKFFRNIKSWLLTNKNKSLKYVYTYEYQDRGAVHFHILMNAQIPNKIILKNWTHGINKNLKVRKGTNEFVAKYLGKYITKSLDNMKSLNQYDLNLKSYQFSYNCSNPRIQKSISYLTINQLLGMATLFRTIFW
342	SHM_03420	Main chromosome	complement(265329..265601)	CDS	hypothetical protein	A0A2P6FDZ2_9MOLU, Plectrovirus svts2 rep protein, 3.8e-74			ATGTTCAAAGTACAATTAATTAAAATGAGTGACAAAGTTATTAATGATAAAAATAATAATCAAGACATAAAATTTGTAGTTTTAAAATTATTAGAAATTGACAAACAAACTGGTGTACCAACTGGTGAAATGCAAGATAAATATTTAAGAGAAGGTAGTGAATTATTAAGTAAAGTTAATTTTGAGTTTGCTTCTTATTATGAAGTTGACCTTTCTTTTTCCGGAAAAATTATTGACATTAGAGAACTAGATAAGAAAGAAAAAAATAACTAA	MFKVQLIKMSDKVINDKNNNQDIKFVVLKLLEIDKQTGVPTGEMQDKYLREGSELLSKVNFEFASYYEVDLSFSGKIIDIRELDKKEKNN
343	SHM_03430	Main chromosome	complement(265767..266336)	CDS	hypothetical protein	A0A6J4WVA8_9MOLU, Hypothetical protein, 9.6e-11			ATGAAGATATTTTTAAGTAAATGTTGAAAAAGTTTTACACATGACTTGGATAGTAAAACTATTTTGATTATTAACATTTTAGCTTTATCTGATTTATTTGTTTTTAGTGGAGTGCTTTATTTACGATATATTATTCCCAACTTTAATCAGTATATTAATTTAAATCAAGATGAGTTTGATTTTGTTGTTGCTATTTATGGTTTTGTTGCTCTTATTTCTAGAATTCCAGGTGGTTGACTTACTGATCGTTTTAGTGCAAAAAAAATAATGATAGTATCACTTATAATAACTGGATTATGTGGTTTATGATGAACGTTAATAATTCAACTTAATATGGATAAAAATATACGAATGATTCAATTGTATATTATTTATACAATATGGGGTATTTCGATTGCG…	MKIFLSKCWKSFTHDLDSKTILIINILALSDLFVFSGVLYLRYIIPNFNQYINLNQDEFDFVVAIYGFVALISRIPGGWLTDRFSAKKIMIVSLIITGLCGLWWTLIIQLNMDKNIRMIQLYIIYTIWGISIAGLFWAPLWKLVSQNVTKEQQGVAYGLEGTVLGLFGLIFIAGIATGIGRWKYSLDNG
344	SHM_03440	Main chromosome	complement(266336..267064)	CDS	glycerophosphoryl diester phosphodiesterase glpQ	A0A533R7C5_9MOLU, MFS transporter, 2.0e-110			ATGGCATTATTAGTCGCACATCGTGGATTTCGTTCTACAGAAGGTGAAAATCGAATCATTGATTTCCAAAATGCTTTGAAAATTTGCCAAGCAGTAGAGTTTGATATTCGATTAACAAAAGATAATAAAGTAATTATTTTTCATGATGATACATTTGAAAGAATTGCCAATAATAAAAGTGAGGTTAGTAGTTTATTATATGAAGAAATTATTAATTTGGAATTTTTTAAAAATAATAAAGAATGAATTCCACCATTATTTAATGATTTTATTGAAAAATTAAGTAAAAATTATCAAATGATTAATGTTGAAATTAAAGAAGAAATTAATCGTAAATATACTTCAAATCAATTAATGGTTATTTTTTCAGAAATTAAAAAATTAGAAAAAAAAAGTAAA…	MALLVAHRGFRSTEGENRIIDFQNALKICQAVEFDIRLTKDNKVIIFHDDTFERIANNKSEVSSLLYEEIINLEFFKNNKEWIPPLFNDFIEKLSKNYQMINVEIKEEINRKYTSNQLMVIFSEIKKLEKKSKAEIIVSSFNHQLLNEIVKRIKYPMKKGYLFENKNDFSERYIKNFDYLHPSISVVLDFEMISKLKKLKKPLNIWTFKSDEEAVKINEIYGNQVTGYISDNPKLLWKQKNK
345	SHM_03450	Main chromosome	267303..267581	CDS	transposase	A0A533RHG1_9MOLU, GP-PDE domain-containing protein, 1.2e-78			ATGACCAATATTAACTCATATACCGACGAATTTAAAAAGCAAATAGTAGCTTTATATCAAAGTGGTAAGTCAGTGTCTTGTCTTGCTAAAGAATATAATGTTACAAGAGCAGCTACTTATAAATGAATTAAACAATTTACTAATTCAGGTAGTTTTAAAATTAAAAATAATCTTTCAGATTTAGAAAAACAATTAATTCAAGCAAATAAAGAATTAAAACAGTTACGAATGGAAAATGATATTTTAAAGCAAGCAGCACTAATAATAGGCAGAAAATAG	MTNINSYTDEFKKQIVALYQSGKSVSCLAKEYNVTRAATYKWIKQFTNSGSFKIKNNLSDLEKQLIQANKELKQLRMENDILKQAALIIGRK
346	SHM_03460	Main chromosome	complement(267751..268572)	CDS	hypothetical protein	A0A1H8CYN5_9FIRM, Transposase, 1.2e-29			ATGAAATTGAATGAGTTCAATAATACTTTTCAAACTGAAAAACAATGTCTTGCATATATAGCAAGTTTGAAACAAATCAAATGTAGTAGATGTTCTAGTTTTAATTTGAATACTTCTAATTTAAGAAGAATGAGATGTTTGAAATGTCATCAAACATTCAGTATTCTCACGGGCACTATATTTTCAAAGTCACAAACACCTTTAATATCTTGGTTTTATCTCATTTTTAGATGAATAAAAACCAAACATGGAATTCCATCAACTGATGTTGCAAAAGAATTGGGAGTGACCTTGAAAACAGCTTGAAGAATGGGTCATAAAATCCGAAGTGCCATTGCTAAACAAAAACCTCAATTCATTGTTGAAGGCATAGTGCAAATGGATGAAATGTATCTTTCA…	MKLNEFNNTFQTEKQCLAYIASLKQIKCSRCSSFNLNTSNLRRMRCLKCHQTFSILTGTIFSKSQTPLISWFYLIFRWIKTKHGIPSTDVAKELGVTLKTAWRMGHKIRSAIAKQKPQFIVEGIVQMDEMYLSHMGFKKQGRSLVNKTLIVGIYQKTTNNLIVKVLKNAKSKNLLQFAINHISSKCVVHTDFWKGYRDLKSVFTKHETVNHQDGYVSKTGVNTNQIESVWKHIRRTFKTHIKVAKHHIHLYAKEAAYKFNNIPSFETVMLCFI
347	SHM_03470	Main chromosome	268593..269006	CDS	hypothetical protein HTH	A0A1Y5S1C5_9PROT, ISXO2-like transposase domain protein, 8.1e-40			GTGGGGAGAAGTTCGTATTTTAATTTAAAGAAAAAAGAAAAAATTCAAAATAATATTTATGATGAAGCTGTTATTAGTGCTTTTAAAGAAAATAAAGAAGTTTATGGTACTAGAAGATTAAAAGTCATACTAGCAAACCAAGAAATTTATTTATCACGCAGAAAAATTAAAAAAATTATGAATAAGCATAATTTAATATCAAAATACACTAAATTATCATTCAAAAATCATCATAATAAAGTCAATGATAGTCAAATTACCAATCTTGTTAATAGAGACTTTAATAATAGAATTAAAAATGAAGTTATTGTCAGTGATTTAACTTATGTTCAAGTAAATGGTAAATGAAACTATATTTGCCTATTAGTAGACCTGTACAACCGCGAAATTATTGGACAT…	MGRSSYFNLKKKEKIQNNIYDEAVISAFKENKEVYGTRRLKVILANQEIYLSRRKIKKIMNKHNLISKYTKLSFKNHHNKVNDSQITNLVNRDFNNRIKNEVIVSDLTYVQVNGKWNYICLLVDLYNREIIGHSCWS
348	SHM_03480	Main chromosome	268984..269370	CDS	hypothetical protein	A0A544TMI5_9BACI, IS3 family transposase, 1.1e-51			TTGGACATAGTTGTTGGAGTTAAAAAAGATGCATCATTAGTACATCAAGCATTTATGCACTCAAATCGCTGTTTAAAAGATATTCAAATATTTCATAGCGATCGCGGTAATGAATTCAATAATAAAACTATTGATAAACTTTTATTAGCATTCAATATTACCCGTTCTTTAAGCAAAAAAGGATGTCCTTATGACAATGCTGTTGCTGAAGCAACTTTTAAAACTTTCAAAACAGAGTTTATTAATGATAAAAATTTTACATCATTAATCCAATTAAAATTAGAATTATTTGATTACATAAATTGATATAACAACATAAGAATTCACAGCACTCTAAACTACCTAACTCCCGTTAAATATCATGAACAAATGTCTACCAAAAAATAG	MDIVVGVKKDASLVHQAFMHSNRCLKDIQIFHSDRGNEFNNKTIDKLLLAFNITRSLSKKGCPYDNAVAEATFKTFKTEFINDKNFTSLIQLKLELFDYINWYNNIRIHSTLNYLTPVKYHEQMSTKK
349	SHM_03490	Main chromosome	269459..270280	CDS	DDE transposase	A0A1H8CLM2_9FIRM, Integrase core domain-containing protein (Fragment), 1.4e-44			ATGAAACTGAATGAATTCAACAATGCTTTTCAAACTGAACAGCAATGTCTTGCATATATAGCAAATTTGAAAGAAAACAAATGTATTAGGTGTTTTAGTTTTAATTTGAATACTTCTGATTTAAAAAGAATGAGATGTTTAAAATGTAATCAAACATTTAGCATTCTCACAGGCACCATATTTTCAAGGTCACAAACATCTTTAACATCTTGGTTTTATCTTATCTTTAGATGAATAAACACCAAACATGGAATTCCATCAACTGATGTTGCAAAAGAATTGGGAGTGACTTTGAAAACTGCTTGAAGAATGACTCATAAAATCAGAACACGTATTGCAAAACAAAAACCTCAATTTATTGTTGAAGGTACAGTGCAAATTGATGAAATGTATCTTTCA…	MKLNEFNNAFQTEQQCLAYIANLKENKCIRCFSFNLNTSDLKRMRCLKCNQTFSILTGTIFSRSQTSLTSWFYLIFRWINTKHGIPSTDVAKELGVTLKTAWRMTHKIRTRIAKQKPQFIVEGTVQIDEMYLSHMGFKKQGRSLVNKTLIVGIYQKTTNNLIVKVLKNAKSKNLLQFAKNHISSKCLVYTDSWKGYCDFKSVFTKHETVNHQDGYVSKIGVNTNQIESVWKHIRRTFKTHIKVAKHHVHLYAKEAAYKFNKIPSFETVILCLI
350	SHM_03500	Main chromosome	complement(270417..271058)	CDS	hypothetical protein	A0A1Y5S1C5_9PROT, ISXO2-like transposase domain protein, 9.9e-39			ATGCAAGACATTGTTTTTCAGTTTGAAAAGTATTATTGAACTCATTCAATTTCATTGTTTCCTCCACAAGTACATGTGGGGAGAAGTTCGAAAATAAAAGAATATGCTCAAAGGCCTGAGATAAAAGCAAGAAGGAAAGAATATGTTAAAAAATCTGAAGTGAAGGCAAGAAGGAAAGAATATAATCAAAGACCCAATATAAAGGCAAGAAAGAGAAAATATGAGCAAAGGTCTGAAGTGAAGGCAAGGAAACGCGAATATAATAAAAAATGATATCAACGCAATAAAGAAAAAATAAAAGAATATGCTCAAAGGCCAGAAGTAAAGGCGAGAAGAAGAGAATATATGCAAAGACCTGAAATGAAAGAAAAAGTGAGAGAATATGCTCAAAGGTCTGAA…	MQDIVFQFEKYYWTHSISLFPPQVHVGRSSKIKEYAQRPEIKARRKEYVKKSEVKARRKEYNQRPNIKARKRKYEQRSEVKARKREYNKKWYQRNKEKIKEYAQRPEVKARRREYMQRPEMKEKVREYAQRSEVKARRKEYKKIRQQLNKQEKEKQRELQLYSETQETELDKLLEKIEFEYMVNEEQSSVMSSENLSSNLIFDDMYDEQVGNV
351	SHM_03510	Main chromosome	271004..271825	CDS	hypothetical protein	A0A533RBC7_9MOLU, Uncharacterized protein, 6.4e-29			ATGAAATTGAATGAGTTCAATAATACTTTTCAAACTGAAAAACAATGTCTTGCATATATAGCAAGTTTGAAACAAATCAAATGTAGTAGGTGTTCTAGTTTTAATTTGAATACTTCTAATTTAAGAAGAATGAGATGTTTGAAATGTCATCAAACATTCAGTATTCTCACGGGCACTATATTTTCAAAGTCACAAACACCTTTAATATCTTGGTTTTATCTCATTTTTAGATGAATAAACACCAAACATGGAATTCCATCAACTGATGTTGCAAAAGAATTGGGAGTGACCTTGAAAACAGCTTGAAGAATGGGTCATAAAATCCGAAGTGCCATTGCTAAACAAAAACCTCAATTCATTGTTGAAGGCATAGTGCAAATGGATGAAATGTATCTTTCA…	MKLNEFNNTFQTEKQCLAYIASLKQIKCSRCSSFNLNTSNLRRMRCLKCHQTFSILTGTIFSKSQTPLISWFYLIFRWINTKHGIPSTDVAKELGVTLKTAWRMGHKIRSAIAKQKPQFIVEGIVQMDEMYLSHMGFKKQGRSLLNKTLIVGIYEKTTNNLIVKVLKNANSKNLLQFAINHISSKCVVHTDFWKGYRDLKSVFTKHETVNHQDGYVSKTGVNTNQIESVWKHIRRTFKTHIKVAKHHIHLYAKEAAYKFNNIPSFETVMLCFI
352	SHM_03520	Main chromosome	complement(271822..272058)	CDS	hypothetical protein	A0A1Y5S1C5_9PROT, ISXO2-like transposase domain protein, 3.6e-39	sHm specific gene (OrthoVenn2)		ATGAATAATGAAAATATAGTTATTAATGAATTTTCTTTATTTCAAAAGAATAAAGAAAAAATGAGAGAATATGCTCAAAGACCTGAAGTGAAGGTAAGAAGGAGAAAATATGATCGAGAGTGATATCATAAAAATAAAGAAAAAATAAAGGCTTTTCTCCCTTTATGTACTATTTTTAAATCTTATCACATAAATGCTGAGAAAAGCCTATCTACGAACTTCTCCCCACATTTTTAA	MNNENIVINEFSLFQKNKEKMREYAQRPEVKVRRRKYDREWYHKNKEKIKAFLPLCTIFKSYHINAEKSLSTNFSPHF
353	SHM_03530	Main chromosome	complement(272274..273047)	CDS	hypothetical protein	No matches found			ATGGATAATGAAAGTATAGTTATTAATGTACCTTATTTATTTCAAAAAAATAAAGAAAAAAAACAAGAATATGCTCAAAGACCTGAAGTGAAAGCAAAAAAACAAGAATATGATAAAAAAAGATATCAGCTTATTAAAGAAAAACAGCGCCAATATAGAAAAAAATGATGTCAGCTTAATAAAGAACTGGAACTAAAAAATAGTAAATTATGATATCAACGCAATAAAGAAAGGCAAAAAGAATATAAACAAAGACCTGAAGTGAAAGCAAGGAGAAGAGAATATGATAAAAAAAGATATCAAGTTAATAAGCAAAAAAAGCAAAAACAAAGAGAATTACAATCTGATTATGTTTTTAGTTCAAAACAAAATTTTGATTTAAGCAGTTTTAATTGTGAT…	MDNESIVINVPYLFQKNKEKKQEYAQRPEVKAKKQEYDKKRYQLIKEKQRQYRKKWCQLNKELELKNSKLWYQRNKERQKEYKQRPEVKARRREYDKKRYQVNKQKKQKQRELQSDYVFSSKQNFDLSSFNCDDMCSEQIKNIAWDVLELQLYSETQETELDKLLEEAEFEYMVNEEQNLVLSGENLLPNLIYDNVCGEQIVKDVSNNLELCQSGEQLLVNKKISQQNFNWNSNIILTSNLNSDNCDYNLATGFIFN
354	SHM_03540	Main chromosome	complement(273194..273445)	CDS	hypothetical protein	A0A533RBC7_9MOLU, Uncharacterized protein, 5.0e-78			TTGTTATTAAATAGTGAAAATTTCTCATTTAATTTAATTTATGACGATGTGTATGATGAACGGGTTATAAAAGATGCATTAAATAATTTAGAATTAGATCAATTAAATTTATTAGATAAATCTATTGAACAGTTATTAGTTGGTAAAAAAATAGCGGAGCAAAATATTGAATGAAATAATAGTATTGTAGTTACAAGTAATTTAGATAGTGATATTTATGATTATAATTTATCAATCGGACTTATTCCTTAA	MLLNSENFSFNLIYDDVYDERVIKDALNNLELDQLNLLDKSIEQLLVGKKIAEQNIEWNNSIVVTSNLDSDIYDYNLSIGLIP
355	SHM_03550	Main chromosome	complement(273532..274353)	CDS	hypothetical protein	A0A6J4WTT8_9MOLU, Hypothetical protein, 7.4e-29			ATGAAATTGAATGAGTTCAATAATACTTTTCAAACTGAAAAACAATGTCTTGCATATATAGCAAGTTTGAAACAAATCAAATGTAGTAGGTGTTCTAGTTTTAATTTGAATACTTCTAATTTAAGAAGAATGAGATGTTTGAAATGTCATCAAACATTCAGTATTCTCACGGGCACTATATTTTCAAAGTCACAAACACCTTTAATATCTTGGTTTTATCTCATTTTTAGATGAATAAACACCAAACATGGAATTCCATCAACTGATGTTGCAAAAGAATTGGGAGTGACCTTGAAAACAGCTTGAAGAATGGGTCATAAAATCCGAAGTGCCATTGCTAAACAAAAACCTCAATTCATTGTTGAAGGCATAGTGCAAATGGATGAAATGTATCTTTCA…	MKLNEFNNTFQTEKQCLAYIASLKQIKCSRCSSFNLNTSNLRRMRCLKCHQTFSILTGTIFSKSQTPLISWFYLIFRWINTKHGIPSTDVAKELGVTLKTAWRMGHKIRSAIAKQKPQFIVEGIVQMDEMYLSHMGFKKQGRSLLNKTLIVGIYEKTTNNLIVKVLKNANSKNLLQFAINHISSKCVVHTDFWKGYRDLKSVFTKHETVNHQDGYVSKTGVNTNQIESVWKHIRRTFKTHIKVAKHHIHLYAKEAAYKFNNIPSFETVMLCFI
356	SHM_03560	Main chromosome	complement(274293..274577)	CDS	hypothetical protein	A0A1Y5S1C5_9PROT, ISXO2-like transposase domain protein, 3.6e-39			TTGCAATTTGATCGTGTTTTTAGTTCAAAACAAAATTTTGAATTGAGTAGTTTTAATTATAATAATGTGTATGATGAACAAGTTATAAAAGATGTATTAAATAATTTAGAATTAGATCAATTAAATTTATTAGATAAATCTATTGAACAGTTATTAGTTGGTAAACCAACACTAAAACAAAATTTGTTACGAACTTCTCCCCACATGTACTTGTGGAGGAAACAATGAAATTGAATGAGTTCAATAATACTTTTCAAACTGAAAAACAATGTCTTGCATATATAG	MQFDRVFSSKQNFELSSFNYNNVYDEQVIKDVLNNLELDQLNLLDKSIEQLLVGKPTLKQNLLRTSPHMYLWRKQWNWMSSIILFKLKNNVLHI
357	SHM_03570	Main chromosome	complement(274490..275209)	CDS	hypothetical protein	A0A6J4WTT8_9MOLU, Hypothetical protein, 1.4e-12			ATGAATAATGGAAGTATAGTTATTAATACAGTTTATTCATTTCAAATTAATGAAATAGGTAATAAACAATCTAATAAAGAAAAACAACAAAAATATGATCAAAAACCTGAAATAAAAGCAAAAATAAAAGAATATAATCAAAAACCTGAAGTAAAAGTAAGAAAGAAAAAATATGCTCAAAGGCCAGAAGTAAAGGCGAGAAGAAGAGAATATATACAAAGACCTGAAGTGAAGGAAAGAAGGAGAAAATATGATCGAGAGTGATATCATAAAAATAAAGAAAAAATGAGAGAATATGCTCAAAGACCTGAAGTAAAAGCAAAAAAGAAAAAATATGCTCAAAGGTCTGAAGTAAAATTGAAAAAGAAAGAATATACTCAAAGATCTGAAGTAAAATTG…	MNNGSIVINTVYSFQINEIGNKQSNKEKQQKYDQKPEIKAKIKEYNQKPEVKVRKKKYAQRPEVKARRREYIQRPEVKERRRKYDREWYHKNKEKMREYAQRPEVKAKKKKYAQRSEVKLKKKEYTQRSEVKLKMREYAQKREVKIRKKEYRQTLYKTNKEEELKNNQKWYQLNKERIRQYAQRPEVKAKNKNMIKNDINLISKKSKNKENCNLIVFLVQNKILNWVVLIIIMCMMNKL
358	SHM_03580	Main chromosome	275583..276533	CDS	transposase InsI for insertion sequence element IS30C insI3_3	A0A6J8EPM9_MYTCO, Uncharacterized protein, 2.6e-24		YES	ATGAGTTATAAACATATTGGGATAGATGAAAGAATTTATATTGAGAATCAATTGAAATTTAAAGTTAAAATTAGTGAAATAGCTAAAAATCTTAATCGAAGTATTAGTACTATTATTCGAGAAGTTAATAGAAATAAAGATAATGATCATTATTTTTCATTAATTGCACAAAATAAAGCTGTAAATAGAAAAAAATCACATATTATTTTTCATAAGTTTAAATATAAAGATTTAGTCAAATATATACAACAAAAACTATTATTGGGCTGATCACCTGAACAAATTTATGGCAGAATTAAAAATTTTCATAAACAATGAGCTATCAGCTTTAAAACAATTTACAATTGAATTTATTCTGGATTATTTGATAAAGTTACTAGTAAAAATTTAAGAAGAAAA…	MSYKHIGIDERIYIENQLKFKVKISEIAKNLNRSISTIIREVNRNKDNDHYFSLIAQNKAVNRKKSHIIFHKFKYKDLVKYIQQKLLLGWSPEQIYGRIKNFHKQWAISFKTIYNWIYSGLFDKVTSKNLRRKGKKRRSQENRGKFNGKSIKERDNNVNDRITLGHWEGDTIVSSRGKSKSCLITLVERVSRFTLAMLVKNKTTKVINKNIIHYLSILPKNIVKTITFDRGKEFANWQQLEKKLDVKIYFANPYSPWQRGTNENTNGLIREKFPKKFIFSKTNKNEVHKFILSLNQRPRKILNYLSPIEYLNRKII
359	SHM_03590	Main chromosome	complement(276570..277490)	CDS	ABC transporter permease rbsC-2	A0A239TC06_9FIRM, Transposase and inactivated derivatives, IS30 family, 7.8e-73			ATGGAAGCACTCAAAATAATTCTTGAACATTCTAGTTTAATTTTTGTTGTTTTAGTACTTGGTGCATTATCTGGATTAATTTCAGAACGTGCTGGTGTTGTTAATATTGGTATTGAAGGAATGATGACAATTGGTGCTCTTGCTTTTTCTTCATTTGGAAAAAATATAGGTGTTAATTGAGGTAATTGATCACAAATTATTGCTTTATTAGTAGGTGGATTAGCGGGAATGGGATTTGCTTGTTTCCATGCTTTTGCATCAGTTACTTTAAAATCTGATCAAATTATTTCTGGCGTTGCAATTAATATTTTAGCAGCAGCAATTGCAGTTTTTGTTGTTCAGTTACCAGGGAATAATGGTTTTATTTCATTAACAAATATTTATCAATTACCAAAAATT…	MEALKIILEHSSLIFVVLVLGALSGLISERAGVVNIGIEGMMTIGALAFSSFGKNIGVNWGNWSQIIALLVGGLAGMGFACFHAFASVTLKSDQIISGVAINILAAAIAVFVVQLPGNNGFISLTNIYQLPKIGNNEFFNLYLFLAIIVLVSIAIILKYTKWGLHHVATGENPNAVDAVGINVIKQRYVAVLLSGFLAGIAGGIFPMYASQTFRGTVSGNGFIALSILIFGQWRVPLITIGAALFAIIETTGARITFLPNIPQWISSNSDIWNILPFVTSLLVLVFTSKWSKTPKALGIAFNKSKR
360	SHM_03600	Main chromosome	complement(277490..279790)	CDS	ABC transporter permease rbsC-1	A0A533R748_9MOLU, ABC transporter permease (Fragment), 1.0e-171			ATGTTTAAACAAAAAACATGATTTTTAAAACGACGAAGTCGTTTATATCTTGGTTCAAAAGAAATGAATAGTAATCTTACTAAATTTAAGGGTTCAATTTTTGCCATTATTTTTGGATTAATTATTGCTTGTTTTGTTATAATTGGTTCAGGTCAAAATGCTTTTACTTATTTTCAGTTGTTATTAACATATGCTTTTACAAGTTGGCCAGCTAATAATTGAGATAATACTTTAGTTTGATGAGCAATTTATATTGTAGCAGGATTAGCACTAGTTATTTCTTTCCGCTTAGGAATGTTTAATATTGGAGTTGCTGGTCAAATGTTAGCAGCAGGAGCTGTTGTTATCGCAATTGGTGTTCGTTATGACTTATCACAACCATTAGCTATAATTAGCGCG…	MFKQKTWFLKRRSRLYLGSKEMNSNLTKFKGSIFAIIFGLIIACFVIIGSGQNAFTYFQLLLTYAFTSWPANNWDNTLVWWAIYIVAGLALVISFRLGMFNIGVAGQMLAAGAVVIAIGVRYDLSQPLAIISAFFAGVLAAILVALVTVLLKVFFNVHEVVTSILLNWTIWYLVKWLFKINKDLYDADHGTSATIHDSMSMSINGYNCILPLLISIILIITVWLLLKKTTLGYKIRTVGLNPFAAVYSGINHKHYCITSFVISGALAGVMAVIYYIAKNPSISFLTDDLPTIGFDSIAVALVGQINPIGVVGSAFLWGLIKSGGSIGSVLTLPTATGDIIFGVIIYSAACAVLLSRLQPIKFLIRYLNIAFDGEKRKVTNSFIAKMYYHFIENFKIKRQ…
361	SHM_03610	Main chromosome	complement(279783..281363)	CDS	sugar ABC transporter rbsA	A0A533R753_9MOLU, Uncharacterized protein, 0.0e+00			ATGCAAGTAAATATTGAAAAACAGAACTTACAATATGCTGTTGAAATGGAAGGTATTACTAAAGTTTTTTTAGATACTATTATTGCTAACAATAATATTTCTATTAAAATTAAAAAAGGAGAAATTCATGCTTTGGTTGGTGAGAATGGTGCAGGTAAATCGACACTAATGTCAATCTTATTTGGACTATATCAACCAACAAAAGGTATTATTAAAATTAATGGTAAAGAAGTAGTAATATCAGGACCAATTAGAGCAGGTGAATTAGGTATTGGAATGGTACATCAACATTTTAAATTAGTTGATAACTTCACTATTTTACAAAATATTATTTTAGGTAGTGAACCAGTTCATAAATGACAGTGAATTAATTATAAAAAAGCTAAGTCTAAAATTTTA…	MQVNIEKQNLQYAVEMEGITKVFLDTIIANNNISIKIKKGEIHALVGENGAGKSTLMSILFGLYQPTKGIIKINGKEVVISGPIRAGELGIGMVHQHFKLVDNFTILQNIILGSEPVHKWQWINYKKAKSKILEISKKYKLDIKLNLKIENASVGMQQRVEILKVLYRGASIIVLDEPTAVLTPQEITSLLTIIEELRRDGKTIIFISHKLEEVKQVADNVTVIRLGKVIETFESKSKTKEEIATLMVGRDLVDIRNQGNVVLGPVLLKIDNLFVHKIGNKKSIMGLSDFSLEVKSREIVAIAGIEGNGQTELISAITGLIKPEKGDIFFGNKNMKHSSIQSLYKNGLSHIPEDRHKYGLVLDYNVIDNMVLQNISEYPFSKHGLIRSKAIQSYAQNII…
362	SHM_03620	Main chromosome	complement(281381..282688)	CDS	hypothetical protein	A0A533R755_9MOLU, ABC transporter ATP-binding protein, 0.0e+00			ATGCGTAAAATTTTTACTGTATTTAGTGCAATATCATTGTCAGTAATAATGATATTACCAATCATTGCTTGCAATAGTCAGTTTAATGATCCAAATATTTATCGAATAACTGTTGTAACTGATGGACATACTATTAATGATGCTTCTTTTAATGAATCATCATATAATGCTGCTCTCAAGTTTAAACAAGAGTTTAATGATTGAACACATAGTGATTATGTTGATCCTCAATATAAAAATAAAAGAGTTGAGGTTTCTTGAGATAATCCCCAATTAACTAATACTGATGATTTAATGACATCATATAATAAAGCCGTTTTCATAAATAGTAAAGTAATTATTGCTTCAGGATTTTTACATCATAATGCTTTGGTTAAAGCACAAAATACTATTTTAAAA…	MRKIFTVFSAISLSVIMILPIIACNSQFNDPNIYRITVVTDGHTINDASFNESSYNAALKFKQEFNDWTHSDYVDPQYKNKRVEVSWDNPQLTNTDDLMTSYNKAVFINSKVIIASGFLHHNALVKAQNTILKNKVKFIFIDGDTPNKEVPKSNKQLAGLLYKAEQSGFLAGLAGAIWLTAHANQYGGLDNLKMSTYGGLDIPAVTNYMYGYYWAIQFFNNKFKNKEDEEKLISWVKILNSDFKEPLPNIKFINSGTQFSGDFTQGSKGSQAINDDLARQKTNIIFPVAGPQTEDTLSSLKKSGQGKIIGVDTDQQLQYPQSADRFITSAEKDLISSIKLMLWKSVGKTNQNPEHPTDPTADQTFIDDAPYRGGPNFTGIAPNKAIKDGDKDIYTPLMT…
363	SHM_03630	Main chromosome	complement(283020..284378)	CDS	hypothetical protein	A0A533R751_9MOLU, BMP family ABC transporter substrate-binding protein, 6.9e-294			ATGAAATATTTTTTAAAATTATTAATTATTACTTTGTTAATAAATAGTTCGTCAGTAGGATTAATTGGATGTAGTATTCCTAGTGTTGGTGATATTTGAATAATTACTGATGGTGGTGATTTATTTGATAAAGCTTTTAATCAGCAAGTATTAGAAGGTTCAAAAGAGTTTACTAAAACATTTAATGATAATCGTATTATGATTAGTAATTTACCCGGTAATGAAGTTTGAAAAAATAAAAAAATGAAAACACGTTGAATTATTTCACGAGATAGTACTGTTTCAACTTTACAAAATAATTATAATTTAGCAACATTTGCTGGTGCTAAAACAATTATTGTTGTTGGGTTTAATCATCTTGGTGCATTAACACCAGCTATTCAAAATCAATATAAAAAG…	MKYFLKLLIITLLINSSSVGLIGCSIPSVGDIWIITDGGDLFDKAFNQQVLEGSKEFTKTFNDNRIMISNLPGNEVWKNKKMKTRWIISRDSTVSTLQNNYNLATFAGAKTIIVVGFNHLGALTPAIQNQYKKLGVRFILVDAKLEKPVDVACLSYSAEQSGFLSGLAGAIWLAANHETYDDNGLKMSTFGSLPADTIVSYMMGYYWGVYYFNKYRNSNDNLLEMTNAIRIKEGKEKIEKWTNKFDIHFDKIAKQFTGSFESGTKSSKAITSQLIDGYKDDIVMPVAGAQTIDLVSAVKNSTTNSKAKIIGVDVDQSVQYSYAKDIFITSALKGIHKSVNTWLWHSFNLDYNKDDQHSVIKPINGEQYFDGSISQPALGGQQYLGIANNDSISAIYNNL…
364	SHM_03640	Main chromosome	complement(284628..285449)	CDS	hypothetical protein	A0A533R751_9MOLU, BMP family ABC transporter substrate-binding protein, 2.5e-52			ATGAAATTGAATGAGTTCAATAATACTTTTCAAACTGAAAAACAATGTCTTGCATATATAGCAAGTTTGAAACAAATCAAATGTAGTAGGTGTTCTAGTTTTAATTTGAATACTTCTAATTTAAGAAGAATGAGATGTTTGAAATGTCATCAAACATTCAGTATTCTCACGGGCACTATATTTTCAAAGTCACAAACACCTTTAATATCTTGGTTTTATCTCATTTTTAGATGAATAAACACCAAACATGGAATTCCATCAACTGATGTTGCAAAAGAATTGGGAGTGACCTTGAAAACAGCTTGAAGAATGGGTCATAAAATCCGAAGTGCCATTGCTAAACAAAAACCTCAATTCATTGTTGAAGGCATAGTGCAAATGGATGAAATGTATCTTTCA…	MKLNEFNNTFQTEKQCLAYIASLKQIKCSRCSSFNLNTSNLRRMRCLKCHQTFSILTGTIFSKSQTPLISWFYLIFRWINTKHGIPSTDVAKELGVTLKTAWRMGHKIRSAIAKQKPQFIVEGIVQMDEMYLSHMGFKKQGRSLLNKTLIVGIYEKTTNNLIVKVLKNANSKNLLQFAINHISSKCVVHTDFWKGYRDLKSVFTKHETVNHQDGYVSKTGVNTNQIESVWKHIRRTFKTHIKVAKHHIHLYAKEAAYKFNNIPSFETVMLCFI
365	SHM_03650	Main chromosome	complement(285389..285814)	CDS	hypothetical protein HTH	A0A1Y5S1C5_9PROT, ISXO2-like transposase domain protein, 3.6e-39			TTGGATAATTTTTATGCATATATACCTCTTATTTTAAAATATATAGTAATTTTACCTTATTTTCTAAAAGATTCTAAACAGGTTCTAAGACTTGGTTGAACGCAAGCATATTTTGGGAAATTAGTAGGTGTTCGTCAAGCAACAATTAGTAGAATTGAGAGTAATGCTAAAAATTCTTCATGAGGAATAATTCATAAAATTCTTTTAGCATTATTAGTAGATATGAATGATATAAAAGGTTTTACGCATGATTTTGTATTAAAAGAAAATGATTTTGAACTATTTATTAAACTGTTAATGGCTAATTCACAATTAAAAACTAATATTTTACGAACTTCTCCCCACATGTACTTGTGGAGGAAACAATGAAATTGAATGAGTTCAATAATACTTTTCAAA…	MDNFYAYIPLILKYIVILPYFLKDSKQVLRLGWTQAYFGKLVGVRQATISRIESNAKNSSWGIIHKILLALLVDMNDIKGFTHDFVLKENDFELFIKLLMANSQLKTNILRTSPHMYLWRKQWNWMSSIILFKLKNNVLHI
366	SHM_03660	Main chromosome	285796..286332	CDS	hypothetical protein	A0A6J4WPU6_9MOLU, Hypothetical protein, 9.5e-39			ATGCATAAAAATTATCCAAGTCATGTTACTAAAGAACAATTTGAGAACATAAAATCAACTTTAGAAAACAGCAAAAAGAAAACAAAACCAAGAAATTTAGATTTATATGAAGTGTTTTGTGCAGTTTTATATGTATTAAAAAGTGGTTGTCAATGAAGAATGTTACCAAAAAATTTTCCAAAATGACAAACTGTATATTATTATTTCCAAATTTGAAGTAAAAACAATGATAAAGAACCTAGTGTATTGCAATTAATTTTAAAAAAATTAGTTAAAAAGATTCGTATTAAGAATCATCGAAAAGAAAAAACTAGTTTTTGTATAATTGATTCGCAAAGTGTTAAAAATACAGATACTACTGAAAATAAAGGTTATGATGCTGGTAAAAAGATTTCAGGA…	MHKNYPSHVTKEQFENIKSTLENSKKKTKPRNLDLYEVFCAVLYVLKSGCQWRMLPKNFPKWQTVYYYFQIWSKNNDKEPSVLQLILKKLVKKIRIKNHRKEKTSFCIIDSQSVKNTDTTENKGYDAGKKISGIKRHIAVDTQGLPHAIYITTAEKTDRNSAIIMIKSEKKIFLQFKK
367	SHM_03670	Main chromosome	286659..287447	CDS	hypothetical protein	A0A2I7N4R1_9NEIS, IS5/IS1182 family transposase, 2.1e-73			ATGCATAAAAATTATCCAAGTCATGTTACTAAAGAACAATTTGAGAACATAAAATCAACTTTAGAAAACAGCAAAAAGAAAACAAAACCAAGAAATTTAGATTTATATGAAGTGTTTTGTGCAGTTTTATATGTATTAAAAAGTGGTTGTCAATGAAGAATGTTACCAAAAAATTTTCCAAAATGACAAACTGTATATTATTATTTCCAAATTTGAAGTAAAAACAATGATAAAGAACCTAGTGTATTGCAATTAATTTTAAAAAAATTAGTTAAAAAGATTCGTATTAAGAATCATCGAAAAGAAAAAACTAGTTTTTGTATAATTGATTCGCAAAGTGTTAAAAATACAGATACTACTGAAAATAAAGGTTATGATGCTGGTAAAAAGATTTCAGGA…	MHKNYPSHVTKEQFENIKSTLENSKKKTKPRNLDLYEVFCAVLYVLKSGCQWRMLPKNFPKWQTVYYYFQIWSKNNDKEPSVLQLILKKLVKKIRIKNHRKEKTSFCIIDSQSVKNTDTTENKGYDAGKKISGIKRHIAVDTQGLPHAIYITTAEKTDRNSAIIMIKSEKENLSTVQKIIVDAGYTGEKFASAIKTIINANVEVVKRNELHSFVVLPKRWVVERSFAWLEKCRRLWKNCERKLNTSLQMVVLSFISILLKRF
368	SHM_03680	Main chromosome	287612..288127	CDS	hypothetical protein	A0A2I7N4R1_9NEIS, IS5/IS1182 family transposase, 5.5e-121			ATGGAAAATGAATTAATTAAATACTGAACAAAAAAAAGGTTTTTTTATGTTAGCATTTTGTGATTAATTGTTCAAATTATATTTATAATAATAGGTTCAATTTTAATAAATACTACTAGCGAAAAAATAATTAATATTTTATTAATAGTTGACATAAATAGTTTAATTCTATTAATTTTGTTTGCTTTTTCTATTAATCATTATACTTATGAAACGGTTTATCAAATTAAAGTCAAAGGTAGTACTTTTCAAACTAAATTTTATCGTTATCTAATTATTCTATTTAGTTTTGGTTGATTAATTTTTTTCATTTTAAATGCATTATTTATGTTAGTTGAAACTGCCGTTTTTAAAAGCAAACTTGATTATTTTAATACTTTAAACGATCATTGATGAATT…	MENELIKYWTKKRFFYVSILWLIVQIIFIIIGSILINTTSEKIINILLIVDINSLILLILFAFSINHYTYETVYQIKVKGSTFQTKFYRYLIILFSFGWLIFFILNALFMLVETAVFKSKLDYFNTLNDHWWILLIVTIFNVLIISIHRQLMHYTLTNLQLPWSKYINNKK
369	SHM_03690	Main chromosome	complement(288135..288650)	CDS	hypothetical protein	No matches found			ATGTTAAAATTTTCAAAAACATTATCTAACATTGGTATTTATCTACTTTTGACAACATTAATGCCGGTAATGGTTATTTCTATAATTATGATTTCTTTAAAAGGATTAATGGAAAGTTCTTATGAATTATTATGGAAGTTTGGAGAATGATTACAAGAAGTTTTTGATTTTGGATTAAGTATTATTCAATGATTGGGATGAATTATATTGATAGCTTGTCTAACAACTTATGGTATTCTTATATTTATTTTAGTTATGATAAATTCAAGAAAAGCATTTGAACAAAGAATTGGTTATATTCTTGGTTTAGTAATTGGAGTTGCTTCAATTGTTGTTACATTATTACCATTAATTATTGTTAGTATTGCTAGTCTTGGCAATGGAGTAATAACTTTAGTA…	MLKFSKTLSNIGIYLLLTTLMPVMVISIIMISLKGLMESSYELLWKFGEWLQEVFDFGLSIIQWLGWIILIACLTTYGILIFILVMINSRKAFEQRIGYILGLVIGVASIVVTLLPLIIVSIASLGNGVITLVLGLSFVFIGLNGGLVACGSLFGLISAKNIINLWDAKKK
370	SHM_03700	Main chromosome	complement(289011..289154)	CDS	hypothetical protein	S5M211_9MOLU, Uncharacterized protein, 1.5e-39			TTGTCCACTTTTCTTGACAAGTTCAGAACATTTAAAACACATATCAAAGTTGCAAAACATCATATTCATTTATATGCAAAAGAAGCTGCATATAAATTCAATAACATACCTAGTTTTGAAACTGTAATGCTATGTTTTATTTAA	MSTFLDKFRTFKTHIKVAKHHIHLYAKEAAYKFNNIPSFETVMLCFI
371	SHM_03710	Main chromosome	complement(289178..290398)	CDS	hypothetical protein	A0A210QCX8_MIZYE, Dynein heavy chain, 1.3e-05			ATGGCTAAATGACTATCAAAAGAAGAAAAGTTAAAAATAATAAAAATAAGTAAAATTAAAACAATTGATAAAACCGCATTAGAGTATGGTATTGGTCGATCATCAATAAAAGAATGAATTAAAGCATATAAATTATTAGGTGAAAAAGGTTTAGAATATGGCAATGGAATTCGTGCTAAAAAAACCAAAAGAACAGGTCGACCCAAATCTTTAAATTTTAATGAAATGACAAAACAAGAATTAATTGAATATATTGAGGCAATGAACGATATAAAAAAGTATTTAGAAAAATCGACAAAAAAGAAGAAATATTTTGTGATTTTCTCATTGAAGAAAAAATATCAGATTAGTTATTTATGTTGATTATTAAATGTTTCAAAATCAGGATATTATAAGTGA…	MAKWLSKEEKLKIIKISKIKTIDKTALEYGIGRSSIKEWIKAYKLLGEKGLEYGNGIRAKKTKRTGRPKSLNFNEMTKQELIEYIEAMNDIKKYLEKSTKKKKYFVIFSLKKKYQISYLCWLLNVSKSGYYKWIKNGMNEFNKWDTFLANIIKNIFYEFQEIYGYKMITLWINKIYNLKLKFHIVYRYMKNMSLKAKVRIKKFDYRTKSGSLRYDNLLKRDFSTTNLNEKLGTDITYLLTNGKTYYLSIVKDFHNNEILDYKISASLDMTFVVQNIIQAWVNAQKPTSWILQSDQGFHYTNPSYKILCDELKIKISMSRRGNSCDNGATETWFGTMKTEFLYQIPRKNRTIEWIQDNLPKYIYFYNNYRPQIKLKGMSPIEYRLAHSKPTNNYFIPINL…
372	SHM_03720	Main chromosome	complement(290554..291183)	CDS	hypothetical protein	R4UE81_9MOLU, Putative transposase, 1.6e-153			ATGAAATTGAATGAGTTCAATAATACTTTTCAAACTGAAAAACAATGTCTTGCATATATAGCAAGTTTGAAACAAATCAAATGTAGTAGGTGTTCTAGTTTTAATTTGAATACTTCTAATTTAAGAAGAATGAGATGTTTGAAATGTCATCAAACATTCAGTATTCTCACGGGCACTATATTTTCAAAGTCACAAACACCTTTAATATCTTGGTTTTATCTCATTTTTAGATGAATAAACACCAAACATGGAATTCCATCAACTGATGTTGCAAAAGAATTGGGAGTGACCTTGAAAACAGCTTGAAGAATGGGTCATAAAATCCGAAGTGCCATTGCTAAACAAAAACCTCAATTCATTGTTGAAGGCATAGTGCAAATGGATGAAATGTATCTTTCA…	MKLNEFNNTFQTEKQCLAYIASLKQIKCSRCSSFNLNTSNLRRMRCLKCHQTFSILTGTIFSKSQTPLISWFYLIFRWINTKHGIPSTDVAKELGVTLKTAWRMGHKIRSAIAKQKPQFIVEGIVQMDEMYLSHMGFKKQGRSLLNKTLIVGIYEKTTNNLIVKVLKNANSKNLLQFAINHISSKCVVHTDFWKGYRDLKSVFTKHETS
373	SHM_03730	Main chromosome	291352..291576	CDS	hypothetical protein	A0A4R4JQV7_9BACT, IS1595 family transposase, 8.2e-29			ATGAAAAAAATATTAAAAATAATAAGTGGTTTAATAATTATTACAAGTACAAGTTTAAGCGCTATTGGATGTTATAAAAATAACAATATTTATGATTTAAAAGTGTTACAATCAATAATTTGACAAGAATCAGCAGAAAGAAAAATATCATTATTAAATACTTTTCGTGCAGCAATAAAACAGTATGATGATGTTATAGAAGCAAATAAAAACATTTATCATTAG	MKKILKIISGLIIITSTSLSAIGCYKNNNIYDLKVLQSIIWQESAERKISLLNTFRAAIKQYDDVIEANKNIYH
374	SHM_03740	Main chromosome	291642..292520	CDS	hypothetical protein	A0A2I0LCG3_PUNGR, Uncharacterized protein, 1.6e-12			GTGCATTATAATGAATCAAAAATTGAAGCTAATAAATATGTACCTATTGTTATTACTGATTTGGATGAAACATTCATAAATAATATTGGTTTTTCAATTTATAAATTTTTTAATCCAAAAATGAAAGATATGGATTATGAATTTAAAAAATGAGTTGATCATCAATTCAATTTTGAAGAACAACTTTATAATGGAGTTTTAGCATTTGTTAAACATGTATGAAAAAGTGGTGGTATTGTTTTATTTGATTCAAATCGTTTTCAAGGCGAAAATATCAAGTATGGAGATGAAGCAATACCAACTAAAAAACTACTAGAAAATAATTATTATCCAAAGGCATTTCTTGATAGTTATGTTTGATGAATGCAAGGAGTAACTAAATATGATTCAAATAATTAT…	MHYNESKIEANKYVPIVITDLDETFINNIGFSIYKFFNPKMKDMDYEFKKWVDHQFNFEEQLYNGVLAFVKHVWKSGGIVLFDSNRFQGENIKYGDEAIPTKKLLENNYYPKAFLDSYVWWMQGVTKYDSNNYKDLISKENRFNYINNNNFKLSSKDKNSMQIKNWENDLVPIKNVPSHIVMRLGDNINDFHSNLTNSKLIDKISLKNELINNKNFNNLIGKVGDEFWFTKNENGEIIEHYWKENEKNSLIDSDLKNLGFVKEIKLEEGKINWKETYVLVGGNDVYGNFYEI
375	SHM_03750	Main chromosome	292673..293494	CDS	hypothetical protein	F9QED4_9MOLU, Lipoprotein, putative acid phosphatase, 4.5e-18			ATGAAATTGAATGAGTTCAATAATACTTTTCAAACTGAAAAACAATGTCTTGCATATATAGCAAGTTTGAAACAAATCAAATGTAGTAGGTGTTCTAGTTTTAATTTGAATACTTCTAATTTAAGAAGAATGAGATGTTTGAAATGTCATCAAACATTCAGTATTCTCACGGGCACTATATTTTCAAAGTCACAAACACCTTTAATATCTTGGTTTTATCTCATTTTTAGATGAATAAACACCAAACATGGAATTCCATCAACTGATGTTGCAAAAGAATTGGGAGTGACCTTGAAAACAGCTTGAAGAATGGGTCATAAAATCCGAAGTGCCATTGCTAAACAAAAACCTCAATTCATTGTTGAAGGCATAGTGCAAATGGATGAAATGTATCTTTCA…	MKLNEFNNTFQTEKQCLAYIASLKQIKCSRCSSFNLNTSNLRRMRCLKCHQTFSILTGTIFSKSQTPLISWFYLIFRWINTKHGIPSTDVAKELGVTLKTAWRMGHKIRSAIAKQKPQFIVEGIVQMDEMYLSHMGFKKQGRSLLNKTLIVGIYEKTTNNLIVKVLKNANSKNLLQFAINHISSKCVVHTDFWKGYRDLKSVFTKHETVNHQDGYVSKTGVNTNQIESVWKHIRRTFKTHIKVAKHHIHLYAKEAAYKFNNIPSFETVMLCFI
376	SHM_03760	Main chromosome	293725..293946	CDS	hypothetical protein	A0A1Y5S1C5_9PROT, ISXO2-like transposase domain protein, 3.6e-39			ATGAATAAAGAAATTGAACAAGAAATAAAAAACTTAATGTTTAAAGAAATAAAAAAATTAAGAACATATGCTATTAATTATCATAATTACAAAAAAAACGTACAATTTAATGATATAGATATTCAAAATATAAATAATGGTATTGAAAATAAAAGTAAAAAAAGTAATATAAACAGTATTATGAGAGAACATAATTATGCAAAAAAATTATCTATTTTATAA	MNKEIEQEIKNLMFKEIKKLRTYAINYHNYKKNVQFNDIDIQNINNGIENKSKKSNINSIMREHNYAKKLSIL
377	SHM_03770	Main chromosome	complement(294008..294322)	CDS	hypothetical protein	No matches found			ATGATTCGTAATGATGGTGTTCATTATTATTGTAATATTGCCAGTCCCTTTATTTTAGATTCGCAAACAGTTAAATACATTGATTATGATTTAGATATTAAAGTATTTCCTAATCGTTCTTATAAACTGTTAGATTTGAAAGAATTTAAAACTAATCGTCGAATATGAAAGTATCCAATACCTTTACAAAATATATTATGACAAAATATAAATAAATTAAAAAAAGGAGTTAAAAAAAATGAAATTAATTTATTTAATGATGATGTAATTTTAAATTATTGAAAAAATTACCAAAACCAAAGTTTACAAAAATAG	MIRNDGVHYYCNIASPFILDSQTVKYIDYDLDIKVFPNRSYKLLDLKEFKTNRRIWKYPIPLQNILWQNINKLKKGVKKNEINLFNDDVILNYWKNYQNQSLQK
378	SHM_03780	Main chromosome	294524..295312	CDS	hypothetical protein	W0GPK3_9MOLU, DUF402 domain-containing protein, 9.8e-29			ATGCATAAAAATTATCCAAGTCATGTTACTAAAGAACAATTTGAGAACATAAAATCAACTTTAGAAAACAGCAAAAAGAAAACAAAACCAAGAAATTTAGATTTATATGAAGTGTTTTGTGCAGTTTTATATGTATTAAAAAGTGGTTGTCAATGAAGAATGTTACCAAAAAATTTTCCAAAATGACAAACTGTATATTATTATTTCCAAATTTGAAGTAAAAACAATGATAAAGAACCTAGTGTATTGCAATTAATTTTAAAAAAAATAGTTAAAAAGATTCGTATTAAGAATCATCGAAAAGAAAAAACTAGTTTTTGTATAATTGATTCGCAAAGTGTTAAAAATACAGATACTACTGAAAATAAAGGTTATGATGCTGGTAAAAAGATTTCAGGA…	MHKNYPSHVTKEQFENIKSTLENSKKKTKPRNLDLYEVFCAVLYVLKSGCQWRMLPKNFPKWQTVYYYFQIWSKNNDKEPSVLQLILKKIVKKIRIKNHRKEKTSFCIIDSQSVKNTDTTENKGYDAGKKISGIKRHIAVDTQGLPHAIYITTAEKTDRNSAIIMIKSEKENLSTVQKIIVDAGYTGEKFASAIKTIINANVEVVKRNELHSFVVLPKRWVVERSFAWLEKCRRLWKNCERKLNTSLQMVVLSFISILLKRF
379	SHM_03790	Main chromosome	complement(295595..296272)	CDS	hypothetical protein	A0A2I7N4R1_9NEIS, IS5/IS1182 family transposase, 1.0e-120			GTGTTTTGTGCAGTTTTATATGTATTAAAAAGTGGTTGTCAATGAAGAATGTTACCAAAAAATTTTCCAAAATGACAAACTGTATATTATTATTTCCAAATTTGAAGTAAAAACAATGATAAAGAACCTAGTGTATTGCAATTAATTTTAAAAAAATTAGTTAAAAAGATTCGTATTAAGAATCATCGAAAAGAAAAAACTAGTTTTTGTATAATTGATTCGCAAAGTGTTAAAAATACAGATACTACTGAAAATAAAGGTTATGATGCTGGTAAAAAGATTTCAGGAATAAAACGTCATATTGCAGTTGATACGCAAGGTTTACCACATGCAATTTACATAACTACAGCAGAAAAAACAGATCGTAATAGTGCTATCATAATGATTAAAAGTGAAAAA…	MFCAVLYVLKSGCQWRMLPKNFPKWQTVYYYFQIWSKNNDKEPSVLQLILKKLVKKIRIKNHRKEKTSFCIIDSQSVKNTDTTENKGYDAGKKISGIKRHIAVDTQGLPHAIYITTAEKTDRNSAIIMIKSEKENLSTVQKIIVDAGYTGEKFASAIKTIINANVEVVKRNELHSFVVLPKRWVVERSFAWLEKCRRLWKNCERKLNTSLQMVVLSFISILLKRF
380	SHM_03800	Main chromosome	complement(296460..297248)	CDS	hypothetical protein	A0A2I7N4R1_9NEIS, IS5/IS1182 family transposase, 1.3e-105			ATGCATAAAAATTATCCAAGTCATGTTACTAAAGAACAATTTGAGAACATAAAATCAACTTTAGAAAACAGCAAAAAGAAAACAAAACCAAGAAATTTAGATTTATATGAAGTGTTTTGTGCAGTTTTATATGTATTAAAAAGTGGTTGTCAATGAAGAATGTTACCAAAAAATTTTCCAAAATGACAAACTGTATATTATTATTTCCAAATTTGAAGTAAAAACAATGATAAAGAACCTAGTGTATTGCAATTAATTTTAAAAAAATTAGTTAAAAAGATTCGTATTAAGAATCATCGAAAAGAAAAAACTAGTTTTTGTATAATTGATTCGCAAAGTGTTAAAAATACAGATACTACTGAAAATAAAGGTTATGATGCTGGTAAAAAGATTTCAGGA…	MHKNYPSHVTKEQFENIKSTLENSKKKTKPRNLDLYEVFCAVLYVLKSGCQWRMLPKNFPKWQTVYYYFQIWSKNNDKEPSVLQLILKKLVKKIRIKNHRKEKTSFCIIDSQSVKNTDTTENKGYDAGKKISGIKRHIAVDTQGLPHAIYITTAEKTDRNSAIIMIKSEKENLSTVQKIIVDAGYTGEKFASAIKTIINANVEVVKRNELHSFVVLPKRWVVERSFAWLEKCRRLWKNCERKLNTSLQMVVLSFISILLKRF
381	SHM_03810	Main chromosome	complement(297293..297829)	CDS	hypothetical protein	A0A2I7N4R1_9NEIS, IS5/IS1182 family transposase, 5.5e-121			TTGACAAGTTCATTAATAGGTCATAATTTTAATGGAATTATGTATATGATTGAACAACACCCCGATAGAATACCAAAACAAGCACGTGAAAAAGTGGAATATATTGTGCAAGTTAAAAGAATGCGTATTTTGTTATTTTTAGTTAAGTTTAAATTAAATATTTACACTAATATTGATGATTATAATAAAGTTGTATTATCTAAAAGACAAACAAAGCGAATAATTAAACGTGGTGGTTTACCACCAAGTTATAGTGGTGAAACTATGACTTTTAGTTTATGATTTCCTAGGTCTTATTTACAAAGATATAATAGTCGTGCTTTAAATTATATTCATTCTTTAAAGAGTGAATTAAGTACTGTTAAAGACTATGAACAATCACAAGCATTAGATTTTACT…	MTSSLIGHNFNGIMYMIEQHPDRIPKQAREKVEYIVQVKRMRILLFLVKFKLNIYTNIDDYNKVVLSKRQTKRIIKRGGLPPSYSGETMTFSLWFPRSYLQRYNSRALNYIHSLKSELSTVKDYEQSQALDFTVDDIRVVGLDKLDNILQTEKKETENTVCRACYYRNKYSKNLFRIF
382	SHM_03820	Main chromosome	complement(297866..298282)	CDS	hypothetical protein	A0A6J4WQK4_9MOLU, Hypothetical protein, 2.1e-107			ATGACATTTGTTGTCCAAAACATTATCCAAGCTTGAGTTAATGCTCAAAAACCTACTTCATGAATTTTACAATCAGATCAAGGATTTCACTATACAAATCCTTCTTATAAAATTTTATGTGATGAATTAAAAATAAAAATTTCAATGTCTAGAAGAGGTAATTCCTGTGATAATGGTGCTACTGAAACTTGATTTGGAACAATGAAAACAGAATTTCTATATCAAATTCCAAGAAAAAATAGAACTATTGAATGAATACAAGACAACTTACCTAAATATATTTACTTTTATAATAATTATCGACCTCAAATAAAATTAAAAGGAATGAGTCCAATCGAATATCGATTAGCTCATTCCAAACCAACAAATAATTACTTCATACCTATAAATTTAACACTT…	MTFVVQNIIQAWVNAQKPTSWILQSDQGFHYTNPSYKILCDELKIKISMSRRGNSCDNGATETWFGTMKTEFLYQIPRKNRTIEWIQDNLPKYIYFYNNYRPQIKLKGMSPIEYRLAHSKPTNNYFIPINLTLTNAIL
383	SHM_03830	Main chromosome	complement(298450..298770)	CDS	hypothetical protein	R4UED2_9MOLU, Putative transposase, 9.5e-53			GTGATTTTCTCATTGAAGAAAAAATATCAGATTAGTTATTTATGTTGATTATTAAATGTTTCAAAATCAGGATATTATAAGTGAATTAAGAATGGAATGAATGAATTTAATAAATGAGATACATTTTTAGCTAATATAATTAAAAATATTTTTTATGAATTTCAAGAAATTTATGGTTATAAAATGATAACTTTATGAATTAACAAAATTTATAATTTAAAATTAAAATTTCATATTGTATATAGATATATGAAAAATATGAGTTTAAAAGCTAAGGTTCGCATAAAAAATTTGATTATAGAACTAAATCAGGAAGTTTAA	MIFSLKKKYQISYLCWLLNVSKSGYYKWIKNGMNEFNKWDTFLANIIKNIFYEFQEIYGYKMITLWINKIYNLKLKFHIVYRYMKNMSLKAKVRIKNLIIELNQEV
384	SHM_03840	Main chromosome	complement(298800..299084)	CDS	hypothetical protein	R4UE81_9MOLU, Putative transposase, 3.6e-30			ATGGCTAAATGACTATCAAAAGAAGAAAAGTTAAAAATAATAAAAATAAGTAAAATTAAAACAATTGATAAAACCGCATTAGAGTATGGTATTGGTCGATCATCAATAAAAGAATGAATTAAAGCATATAAATTATTAGGTGAAAAAGGTTTAGAATATGGCAATGGAATTCGTGCTAAAAAAACCAAAAGAACAGGTCGACCCAAATCTTTAAATTTTAATGAAATGACAAAACAAGAATTAATTGAATATATTGAGGCAATGAACGATATAAAAAGTATTTAG	MAKWLSKEEKLKIIKISKIKTIDKTALEYGIGRSSIKEWIKAYKLLGEKGLEYGNGIRAKKTKRTGRPKSLNFNEMTKQELIEYIEAMNDIKSI
385	SHM_03850	Main chromosome	complement(299141..299506)	CDS	hypothetical protein	R4UE81_9MOLU, Putative transposase, 5.1e-18			TTGTATCCATTTTTAATAACTAGAAAAAATATAAAGATATTACAACGTGTAGGTAGTTATATTATTTCTGCACCTCCAAGAACTGGTAAATCTGCTCTTGCTTGTTGTTTAGCACAAAAACATAAAGGTAGAGTAGTAAGTCCTATTCCTATTAAAGTACGTAATGAATATAGTTATCGTTGTTCTTATGATGATGTTTTTAAATTTAATCAATTAAATAGTAATTATGCTTTTAAAGAGTGTGATATGGTTGTTTTAGATGAGTTAGGTTTGAAAATTAATAGTAATGATTTGTCACCCGAATTTAAAGAAACACAAGAAAGTTTGGGAATGTTTTGTAAATTATGAACATCTAGAATAAAGTAG	MYPFLITRKNIKILQRVGSYIISAPPRTGKSALACCLAQKHKGRVVSPIPIKVRNEYSYRCSYDDVFKFNQLNSNYAFKECDMVVLDELGLKINSNDLSPEFKETQESLGMFCKLWTSRIK
386	SHM_03860	Main chromosome	complement(299539..300327)	CDS	hypothetical protein	A0A6J4WPK8_9MOLU, Hypothetical protein, 1.4e-72			ATGCATAAAAATTATCCAAGTCATGTTACTAAAGAACAATTTGAGAACATAAAATCAACTTTAGAAAACAGCAAAAAGAAAACAAAACCAAGAAATTTAGATTTATATGAAGTGTTTTGTGCAGTTTTATATGTATTAAAAAGTGGTTGTCAATGAAGAATGTTACCAAAAAATTTTCCAAAATGACAAACTGTATATTATTATTTCCAAATTTGAAGTAAAAACAATGATAAAGAACCTAGTGTATTGCAATTAATTTTAAAAAAATTAGTTAAAAAGATTCGTATTAAGAATCATCGAAAAGAAAAAACTAGTTTTTGTATAATTGATTCGCAAAGTGTTAAAAATACAGATACTACTGAAAATAAAGGTTATGATGCTGGTAAAAAGATTTCAGGA…	MHKNYPSHVTKEQFENIKSTLENSKKKTKPRNLDLYEVFCAVLYVLKSGCQWRMLPKNFPKWQTVYYYFQIWSKNNDKEPSVLQLILKKLVKKIRIKNHRKEKTSFCIIDSQSVKNTDTTENKGYDAGKKISGIKRHIAVDTQGLPHAIYITTAEKTDRNSAIIMIKSEKENLSTVQKIIVDAGYTGEKFASAIKTIINANVEVVKRNELHSFVVLPKRWVVERSFAWLEKCRRLWKNCERKLNTSLQMVVLSFISILLKRF
387	SHM_03870	Main chromosome	complement(300432..300773)	CDS	hypothetical protein	A0A2I7N4R1_9NEIS, IS5/IS1182 family transposase, 5.5e-121			ATGTCACCACGGTTAAATTTTGGTCAAATTAATATTTTTTCAAGTGAGAAAGTAACCCCAGTACCACCAAATAGTCCTTTTAATCCTGAGTATGAGCGTGTTAGTTGATATGATGTTTTTGGTCATTTGCGTAATTTTTTTAGGTGAGTACTTTATGGCGTTGTTGGTAAAGTTTTACCAGTAGAACCATTAAGAGAGTTTTTTAGTAAACTTGACGGATTATTGAGACGTATTTTTGATGATACTATTAGTTCTGTTTTAAATGTTGATTTTACTAGTGGTTTAGAACAAGTTTTAACATTGTGAGTATTTTTAAAAGCAGTTGGGTTTTTAGTTGGTTAG	MSPRLNFGQINIFSSEKVTPVPPNSPFNPEYERVSWYDVFGHLRNFFRWVLYGVVGKVLPVEPLREFFSKLDGLLRRIFDDTISSVLNVDFTSGLEQVLTLWVFLKAVGFLVG
388	SHM_03880	Main chromosome	complement(300832..301620)	CDS	hypothetical protein	A0A6J4WP04_9MOLU, Hypothetical protein, 2.0e-68			ATGCATAAAAATTATCCAAGTCATGTTACTAAAGAACAATTTGAGAACATAAAATCAACTTTAGAAAACAGCAAAAAGAAAACAAAACCAAGAAATTTAGATTTATATGAAGTGTTTTGTGCAGTTTTATATGTATTAAAAAGTGGTTGTCAATGAAGAATGTTACCAAAAAATTTTCCAAAATGACAAACTGTATATTATTATTTCCAAATTTGAAGTAAAAACAATGATAAAGAACCTAGTGTATTGCAATTAATTTTAAAAAAATTAGTTAAAAAGATTCGTATTAAGAATCATCGAAAAGAAAAAACTAGTTTTTGTATAATTGATTCGCAAAGTGTTAAAAATACAGATACTACTGAAAATAAAGGTTATGATGCTGGTAAAAAGATTTCAGGA…	MHKNYPSHVTKEQFENIKSTLENSKKKTKPRNLDLYEVFCAVLYVLKSGCQWRMLPKNFPKWQTVYYYFQIWSKNNDKEPSVLQLILKKLVKKIRIKNHRKEKTSFCIIDSQSVKNTDTTENKGYDAGKKISGIKRHIAVDTQGLPHAIYITTAEKTDRNSAIIMIKSEKENLSTVQKIIVDAGYTGEKFASAIKTIINANVEVVKRNEFHSFVVLPKRWVVEQSFAWLEKCRRLWKNCERKLNTSLQMVVLSFISILLKRF
389	SHM_03890	Main chromosome	complement(301658..301972)	CDS	hypothetical protein	A0A2I7N4R1_9NEIS, IS5/IS1182 family transposase, 7.0e-120			ATGAACAAATGTCTACCAAAAAATAGTCCTAAAAAGGGTTGCCATTCCATAAATTTTCAAACACAGTTAAATTTTGAAATTGATAAACCTTTAAGTTTTTATATTGAAGGTTTTATGTTTTATTTTGAATATGAATATTTTAAAACTTTTACTGCTAATTTTGTTTTTAGTTTTTTAGATAATGTTGGTGATACAAAGTATGTTTTTAAAGGTAAGGTTGATAATGATATTTATCAGCAAGATTTATATAATTTTGTTACTATGCCTATTCGTGTTCCAAATTTAAGAACCTGTTTAGAATCTTTTAGAAAATAA	MNKCLPKNSPKKGCHSINFQTQLNFEIDKPLSFYIEGFMFYFEYEYFKTFTANFVFSFLDNVGDTKYVFKGKVDNDIYQQDLYNFVTMPIRVPNLRTCLESFRK
390	SHM_03900	Main chromosome	complement(302066..302545)	CDS	hypothetical protein	A0A6J4WZ20_9MOLU, Hypothetical protein, 1.0e-47			ATGAATAAGCATAATTTAATATTAAAATACACTAAATTATCATTCAAAAATCATCATAATAAAGTCAATGATAGTCAAATTACCAATCTTGTTAATAGAGACTTTAATAATAGAATTAAAAATGAAGTTATTGTCAGTGATTTAACTTATGTTCAAGTTAATGGTAAATGAAACTATATTTGCCTATTAGTAGACCTGTACAACCGCGAAATTATTGGACATAGTGTTGGAGTTAAAAAAGATGCATCATTAGTACATCAAGCATTTATGCACTCAAATCGCTGTTTAAAAGATATTCAAATATTTCATAACGATCGCGGTAATGAATTCAATAATAAAACTATTGATAAACTTTTATTAGCATTCAATATTACCCGTTCTTTAAGCAAAAAGGATGTC…	MNKHNLILKYTKLSFKNHHNKVNDSQITNLVNRDFNNRIKNEVIVSDLTYVQVNGKWNYICLLVDLYNREIIGHSVGVKKDASLVHQAFMHSNRCLKDIQIFHNDRGNEFNNKTIDKLLLAFNITRSLSKKDVLMTMLLLKQLLKLSKQSLLMIKILHH
391	SHM_03910	Main chromosome	complement(302791..303612)	CDS	DDE transposase	A0A544TMI5_9BACI, IS3 family transposase, 8.3e-63			ATGAAACTGAATGAATTCAACAATGCTTTTCAAACTGAACAGCAATGTCTTGCATATATAGCAAATTTAAAAGAAAACAAATGTATTAGGTGTTTTAGTTTTAATTTGAATACTTCTGATTTAAAAAGAATGAGATGTTTAAAATGTAATCAAACATTTAGCATTCTCACAGGCACCATATTTTCAAGGTCACAAACATCTTTAACATCTTGATTTTATCTTATCTTTAGATGAATAAACACCAAACATGGAATTCCATCAACAGATATTGCAAAAGAATTGGGAGTGACTTTGAAAACTGCTTGAAGAATGACTCATAAAATCAGAACACGTATTGCAAAACAAAAACCTCAATTTATTGTTGAAGGTACAGTGCAAATTGATGAAATGTATCTTTCA…	MKLNEFNNAFQTEQQCLAYIANLKENKCIRCFSFNLNTSDLKRMRCLKCNQTFSILTGTIFSRSQTSLTSWFYLIFRWINTKHGIPSTDIAKELGVTLKTAWRMTHKIRTRIAKQKPQFIVEGTVQIDEMYLSHMGFKKQGRSLVNKTLIVGIYQKTTNNLIVKVLKNAKSKNLLQFAKNHISSKCLVYTDSWKGYCDFKSVFTKHETVNHQDGYVSKIGVNTNQIESVWKHIRRTFKTHIKVAKHHVHLYAKEAAYKFNKIPSFETVMLCLI
392	SHM_03920	Main chromosome	complement(303734..304012)	CDS	transposase	A0A1Y5S1C5_9PROT, ISXO2-like transposase domain protein, 6.5e-39			ATGACCAATATTAACTCATATACCGACGAATTTAAAAAGCAAATAGTAGCTTTATATCAAAGTGGTAAGTCAGTGTCTTGTCTTGCTAAAGAATATAATGTTACAAGAGCAGCTACTTATAAATGAATTAAACAATTTACTAATTCAGGTAGTTTTAAAATTAAAAATAATCTTTCAGATTTAGAAAAACAATTAATTCAAGCAAATAAAGAATTAAAACAGTTACGAATGGAAAATGATATTTTAAAGCAAGCAGCACTAATAATAGGCAGAAAATAG	MTNINSYTDEFKKQIVALYQSGKSVSCLAKEYNVTRAATYKWIKQFTNSGSFKIKNNLSDLEKQLIQANKELKQLRMENDILKQAALIIGRK
393	SHM_03930	Main chromosome	complement(304060..304260)	CDS	hypothetical protein	A0A1H8CYN5_9FIRM, Transposase, 1.2e-29			ATGCCCGCTGGATTATCAGCATTATTAAATATGATTGGTGGTGTTGGCCAACAATTATTAAATGCTTTTACTTATATTTTTGGTTGAGTATTTACAACTGGCGATGGTGGAACACTTACAAATTGACCAGTGTTAATTTCAATTGTATTTATGGTATTAGTGTTTATCAAACTGGATGGGTTACACTTTATTGGACACTAA	MPAGLSALLNMIGGVGQQLLNAFTYIFGWVFTTGDGGTLTNWPVLISIVFMVLVFIKLDGLHFIGH
394	SHM_03940	Main chromosome	complement(304306..304494)	CDS	hypothetical protein	A0A6J4WP86_9MOLU, Hypothetical protein, 3.0e-31			ATGGATTTTAAAGAAATTATAAAATATGCGTTATATATTGGTGGTTTTTGTTTAATTCTTTGGTTTTGTAGAAATTGAATACGTGAGGGTATAGAAAAATATAAACATAGAAAACATATAAAGGAGAATGATAGTGAGCCTGATTGTATTTTTGTCGTAAAGATTTTGAAAAGAAGAAACGTAAATTAG	MDFKEIIKYALYIGGFCLILWFCRNWIREGIEKYKHRKHIKENDSEPDCIFVVKILKRRNVN
395	SHM_03950	Main chromosome	305017..305748	CDS	hypothetical protein HTH	A0A179GLR5_PURLI, Uncharacterized protein, 0.021			ATGAGTTATAAACATATTGGGATAGATGAAAGAATTTATATTGAGAATCAATTGAAATTTAAAGTTAAAATTAGTGAAATAGCTAAAAATCTTAATCGAAGTATTAGTACTATTATTCGAGAAGTTAATAGAAATAAAGATAATGATTATTATTTTTCATTAATTGCACAAAATAAAGCTGTAAATAGAAAAAAATCACATATTATTTTTCATAAGTTTAAATATAAAGATTTAGTCAAATATATACAACAAAAACTATTATTGGGCTGATCACCTGAACAAATTTATGGCAGAATTAAAAATTTTCATAAACAATGAGCTATCAGCTTTAAAACAATTTACAATTGAATTTATTCTGGATTATTTGATAAAGTTACTAGTAAAAATTTAAGAAGAAAA…	MSYKHIGIDERIYIENQLKFKVKISEIAKNLNRSISTIIREVNRNKDNDYYFSLIAQNKAVNRKKSHIIFHKFKYKDLVKYIQQKLLLGWSPEQIYGRIKNFHKQWAISFKTIYNWIYSGLFDKVTSKNLRRKGKKRRSQENRGKFNGKSIKERDNNVNDRITLGHWEGDTIVSSRGKSKSCLITLVERVSRFTLAMLVKNKTTKVINKNIIHYLSILPKNIVKTITFDRGKEFANWQQLEKS
396	SHM_03960	Main chromosome	305724..305966	CDS	hypothetical protein	A0A239TC06_9FIRM, Transposase and inactivated derivatives, IS30 family, 1.9e-50			TTGACAACAACTTGAAAAAAGTTAGATGTGAAAATTTATTTTGCAAATCCATATTCACCTTGACAAAGAGGTACTAATGAAAATACTAATGGTTTAATTAGAGAAAAATTTCCTAAAAAATTTATTTTTTCAAAAACTAATAAAAATGAAGTTCATAAATTTATATTGTCTTTAAACCAAAGACCCAGAAAAATACTAAATTATCTTTCACCAATCGAATATTTGAATAGAAAAATAATTTAG	MTTTWKKLDVKIYFANPYSPWQRGTNENTNGLIREKFPKKFIFSKTNKNEVHKFILSLNQRPRKILNYLSPIEYLNRKII
397	SHM_03970	Main chromosome	306058..306879	CDS	hypothetical protein	A0A1G5IR11_9FLAO, Integrase catalytic domain-containing protein (Fragment), 7.7e-19			ATGAAATTGAATGAGTTCAATAATACTTTTCAAACTGAAAAACAATGTCTTGCATATATAGCAAGTTTGAAACAAATCAAATGTAGTAGGTGTTCTAGTTTTAATTTGAATACTTCTAATTTAAGAAGAATGAGATGTTTGAAATGTCATCAAACATTCAGTATTCTCACGGGCACTATATTTTCAAAGTCACAAACACCTTTAATATCTTGGTTTTATCTCATTTTTAGATGAATAAACACCAAACATGGAATTCCATCAACTGATGTTGCAAAAGAATTGGGAGTGACCTTGAAAACAGCTTGAAGAATGGGTCATAAAATCCGAAGTGCCATTGCTAAACAAAAACCTCAATTCATTGTTGAAGGCATAGTGCAAATGGATGAAATGTATCTTTCA…	MKLNEFNNTFQTEKQCLAYIASLKQIKCSRCSSFNLNTSNLRRMRCLKCHQTFSILTGTIFSKSQTPLISWFYLIFRWINTKHGIPSTDVAKELGVTLKTAWRMGHKIRSAIAKQKPQFIVEGIVQMDEMYLSHMGFKKQGRSLLNKTLIVGIYEKTTNNLIVKVLKNANSKNLLQFAINHISSKCVVHTDFWKGYRDLKSVFTKHETVNHQDGYVSKTGVNTNQIESVWKHIRRTFKTHIKVAKHHIHLYAKEAAYKFNNIPSFETVMLCFI
398	SHM_03980	Main chromosome	complement(307063..307485)	CDS	hypothetical protein	A0A1Y5S1C5_9PROT, ISXO2-like transposase domain protein, 3.6e-39			ATGAAAAAAGTTAAAATATTACAGTTAACAACTATAATATTATTTGCAATCACGGTTTTAATTATAATTACTGGTCTATACTTAATTTGATTTAGTAACTTTTATTTTAAATTCAATAATAATAAACAATGCCATTCAAATTTTAAAGATGGATATACAATGTTAAAACATTTTGGTTTAAGTTATACTATTAGCACTTCAGCAAGTTCTTTCTGTAATTTAAGTCATTTTCCTGATAATTACTATCCTTGAATTCAATTACAAATTGGAGTTATTTTTTGTATAATTATCACTCCAATCTTACTATATACAGTATTTCTATTCATAGTAATTATTTTTGTTTTTAAAATAAGAGAAAAAAATAATAATTTTTGAGATGCAATCGAAAATTGTGAAATA…	MKKVKILQLTTIILFAITVLIIITGLYLIWFSNFYFKFNNNKQCHSNFKDGYTMLKHFGLSYTISTSASSFCNLSHFPDNYYPWIQLQIGVIFCIIITPILLYTVFLFIVIIFVFKIREKNNNFWDAIENCEIINNYYVH
399	SHM_03990	Main chromosome	complement(307675..307932)	CDS	hypothetical protein	A0A533RBF3_9MOLU, Uncharacterized protein, 3.2e-19			ATGAATGGCAATAAAAATGAAATGAAAATAAAACTCAAAGAAATTTATTTATTAAAATATAAAACAAACCAAAGTGATGACATAAAATATAAAGCATTTGAAACATTAGAATTAGCAACACTATTTCATCTAAGTTTTAAAGAAATAGTAACAAAATTTGGATACCCTAATCGCGAAATTATTCACTATGAAATTATTGTAATACCATTTAATTTAGATGCAAGTAGAATATTGAATCAAATTAATAAATCAAAATAA	MNGNKNEMKIKLKEIYLLKYKTNQSDDIKYKAFETLELATLFHLSFKEIVTKFGYPNREIIHYEIIVIPFNLDASRILNQINKSK
400	SHM_04000	Main chromosome	complement(308056..308217)	CDS	hypothetical protein	A0A6J4X2E3_9MOLU, Hypothetical protein, 1.3e-06			ATGACAAAGATTAAAATACATATCTTAAAAATTGAAAAATGAAATCAAAATTTAGGAAAAGAAGCAACACTAAATGATGATGATATAAAAGATATAAATGAGAATGAGAATATAGAAAAAATTAATGATGATATTATTGCAAAATCACCTACGTTTTCATAA	MTKIKIHILKIEKWNQNLGKEATLNDDDIKDINENENIEKINDDIIAKSPTFS
401	SHM_04010	Main chromosome	308335..308871	CDS	hypothetical protein	X0BGX5_FUSOX, Uncharacterized protein, 2.2e-06			ATGAAATTGAATGAGTTCAATAATACTTTTCAAACTGAAAAACAATGTCTTGCATATATAGCAAGTTTGAAACAAATCAAATGTAGTAGGTGTTCTAGTTTTAATTTGAATACTTCTAATTTAAGAAGAATGAGATGTTTGAAATGTCATCAAACATTCAGTATTCTCACGGGCACTATATTTTCAAAGTCACAAACACCTTTAATATCTTGGTTTTATCTCATTTTTAGATGAATAAACACCAAACATGGAATTCCATCAACTGATGTTGCAAAAGAATTGGGAGTGACCTTGAAAACAGCTTGAAGAATGGGTCATAAAATCCGAAGTGCCATTGCTAAACAAAAACCTCAATTCATTGTTGAAGGCATAGTGCAAATGGATGAAATGTATCTTTCA…	MKLNEFNNTFQTEKQCLAYIASLKQIKCSRCSSFNLNTSNLRRMRCLKCHQTFSILTGTIFSKSQTPLISWFYLIFRWINTKHGIPSTDVAKELGVTLKTAWRMGHKIRSAIAKQKPQFIVEGIVQMDEMYLSHMGFKNKEDPCWIKPWLLVFMKKQPTIWLWKYWKTQTVKIFCSLQ
402	SHM_04020	Main chromosome	308766..309155	CDS	hypothetical protein	H7EML1_9SPIR, DDE_Tnp_IS1595 domain-containing protein, 1.7e-21	sHm specific gene (OrthoVenn2)		TTGAATAAAACCTTGATTGTTGGTATTTATGAAAAAACAACCAACAATCTGATTGTGAAAGTATTGAAAAACGCAAACAGTAAAAATCTTTTGCAGTTTGCAATAAACCACATTTTTTCAAAGTGTGTTGTACATACTGATTTTTGAAAAGGATATCGCGATTTGAAATCGGTTTTCACTAAGCATGAAACAGTTAACCATCAAGATGGCTATGTTTCAAAAACTGGTGTAAATACCAACCAAATTGAGTCAGTATGAAAACATATACGAAGAACATTTAAAACACATATCAAAGTTGCAAAACATCATATTCATTTATATGCAAAAGAAGCTGCATATAAATTCAATAACATACCTAGTTTTGAAACTGTAATGCTATGTTTTATTTAA	MNKTLIVGIYEKTTNNLIVKVLKNANSKNLLQFAINHIFSKCVVHTDFWKGYRDLKSVFTKHETVNHQDGYVSKTGVNTNQIESVWKHIRRTFKTHIKVAKHHIHLYAKEAAYKFNNIPSFETVMLCFI
403	SHM_04030	Main chromosome	309757..310416	CDS	hypothetical protein HTH	A0A0P6ZWN6_9SPHN, DDE_Tnp_IS1595 domain-containing protein, 1.4e-14			ATGAGTTATAAACATATTGGGATAGATGAAAGAATTTATATTGAGAATCAATTGAAATTTAAAGTTAAAATTAGTGAAATAGCTAAAAATCTTAATCGAAGTATTAGTACTATTATTCGAGAAGTTAATAGAAATAAAGATAATGATCATTATTTTTCATTAATTGCACAAAATAAAGCTGTAAATAGAAAAAAATCACATATTATTTTTCATAAGTTTAAATATAAAGATTTAGTCAAATATATACAACAAAAACTATTATTGGGCTGATCACCTGAACAAATTTATGGCAGAATTAAAAATTTTCATAAACAATGAGCTATCAGCTTTAAAACAATTTACAATTGAATTTATTCTGGATTATTTGATAAAGTTACTAGTAAAAATTTAAGAAGAAAA…	MSYKHIGIDERIYIENQLKFKVKISEIAKNLNRSISTIIREVNRNKDNDHYFSLIAQNKAVNRKKSHIIFHKFKYKDLVKYIQQKLLLGWSPEQIYGRIKNFHKQWAISFKTIYNWIYSGLFDKVTSKNLRRKGKKRRSQENRGKFNGKSIKERDNNVNDRITLGHWEGDTIVSSRGKSKSCLITLVERVSRFTLAMLVKNKTTKVINKIWLFSLYVLF
404	SHM_04040	Main chromosome	complement(310470..311291)	CDS	DDE transposase	A0A1X9ME56_9BACI, Integrase core domain protein, 6.8e-43			ATGAAACTGAATGAATTCAACAATGCTTTTCAAACTGAACAGCAATGTCTTGCATATATAGCAAATTTGAAAGAAAACAAATGTATTAGGTGTTTTAATTTTAATTTGAATACTTCTGATTTAAAAAGAATGAGATGTTTAAAATGTAATCAAACATTTAGCATTCTCACAGGCACCATATTTTCAAGGTCACAAACATCTTTAACATCTTGGTTTTATCTTATCTTTAGATGAATAAACACCAAACATGGAATTCCATCAACAGATATTGCAAAAGAATTGGGAGTGACTTTGAAAACTGCTTGAAGAATGACTCATAAAATCAGAACACGTATTGCAAAACAAAAACCTCAATTTATTGTTGAAGGTACAGTGCAAATTGATGAAATGTATCTTTCA…	MKLNEFNNAFQTEQQCLAYIANLKENKCIRCFNFNLNTSDLKRMRCLKCNQTFSILTGTIFSRSQTSLTSWFYLIFRWINTKHGIPSTDIAKELGVTLKTAWRMTHKIRTRIAKQKPQFIVEGTVQIDEMYLSHMGFKKQGRSLVNKTLIVGIYQKTTNNLIVKVLKNAKSKNLLQFAKNHISSKCLVYTDSWKGYCDFKSVFTKHETVNHQDGYVSKIGVNTNQIESVWKHIRRTFKTHIKVAKHHVHLYAKEAAYKFNKIPSFETVMLCLI
405	SHM_04050	Main chromosome	311414..311656	CDS	hypothetical protein	A0A1Y5S1C5_9PROT, ISXO2-like transposase domain protein, 5.6e-39			TTGACAACAACTTGAAAAAAGTTAGATGTGAAAATTTATTTTGCAAATCCATATTCACCTTGACAAAGAGGTACTAATGAAAATACTAATGGTTTAATTAGAGAAAAATTTCCTAAAAAATTTATTTTTTCAAAAACTAATAAAAATGAAGTTCATAAATTTATATTGTCTTTAAACCAAAGACCCAGAAAAATACTAAATTATCTTTCACCAATCGAATATTTGAATAGAAAAATAATTTAG	MTTTWKKLDVKIYFANPYSPWQRGTNENTNGLIREKFPKKFIFSKTNKNEVHKFILSLNQRPRKILNYLSPIEYLNRKII
406	SHM_04060	Main chromosome	311784..312062	CDS	transposase	A0A1G5IR11_9FLAO, Integrase catalytic domain-containing protein (Fragment), 7.7e-19			ATGACCAATATTAACTCATATACCGACGAATTTAAAAAGCAAATAGTAGCTTTATATCAAAGTGGTAAGTCAGTGTCTTGTCTTGCTAAAGAATATAATGTTACAAGAGCAGCTACTTATAAATGAATTAAACAATTTACTAATTCAGGTAGTTTTAAAATTAAAAATAATCTTTCAGATTTAGAAAAACAATTAATTCAAGCAAATAAAGAATTAAAACAGTTACGAATGGAAAATGATATTTTAAAGCAAGCAGCACTAATAATAGGCAGAAAATAG	MTNINSYTDEFKKQIVALYQSGKSVSCLAKEYNVTRAATYKWIKQFTNSGSFKIKNNLSDLEKQLIQANKELKQLRMENDILKQAALIIGRK
407	SHM_04070	Main chromosome	312104..312553	CDS	hypothetical protein HTH	A0A1H8CYN5_9FIRM, Transposase, 1.2e-29			ATGTGTCGTTTTTTAAAACTCTCTAAATCAACATATTATTTTAATTTAAAGAAAAAAGAAAAAATTCAAAATAATATTTATGATGAAGCTGTTATTAGTGCTTTTAAAGAAAATAAAGAAGTTTATGGTACTAGAAGATTAAAAGTCATACTAGCAAACCAAGAAATTTATTTATCACGCAGAAAAATTAAAAAAATTATGAATAAGCATAATTTAATATCAAAATACACTAAATTATCATTCAAAAATCATCATAATAAAGTCAATGATAGTCAAATTACCAATCTTGTTAATAGAGACTTTAATAATAGAATTAAAAATGAAGTTATTGTCAGTGATTTAACTTATGTTCAAGTTAATGGTAAATGAAACTATATTTGCCTATTAGTAGACCTGTAC…	MCRFLKLSKSTYYFNLKKKEKIQNNIYDEAVISAFKENKEVYGTRRLKVILANQEIYLSRRKIKKIMNKHNLISKYTKLSFKNHHNKVNDSQITNLVNRDFNNRIKNEVIVSDLTYVQVNGKWNYICLLVDLYNREIIRHSVGVKKMHH
408	SHM_04080	Main chromosome	312568..312900	CDS	hypothetical protein	A0A544TMI5_9BACI, IS3 family transposase, 6.5e-56			ATGCACTCAAATCGCTGTTTAAAAGATATTCAAATATTTCATAGCGATCGCGGTAATGAATTCAATAATAAAACTATTGATAAACTTTTATTAGCATTCAATATTACTCGTTCTTTAAGCAAAAAAGGATGTCCTTATGACAATGCTGTTGCTGAAGCAACTTTTAAAACTTTCAAAACAGAGTTTATTAATGATAAAAATTTTACATCATTAATCCAATTAAAATTAGAATTATTTGATTACATAAATTGATATAACAACATAAGAATTCACAGCACTCTAAACTACCTAACTCCCGTTAAATATCATGAACAAATGTCTACCAAAAAATAG	MHSNRCLKDIQIFHSDRGNEFNNKTIDKLLLAFNITRSLSKKGCPYDNAVAEATFKTFKTEFINDKNFTSLIQLKLELFDYINWYNNIRIHSTLNYLTPVKYHEQMSTKK
409	SHM_04090	Main chromosome	complement(313105..313926)	CDS	hypothetical protein	A0A1M5NA85_9FIRM, Integrase core domain-containing protein (Fragment), 7.1e-41			ATGAAATTGAATGAGTTCAATAATACTTTTCAAACTGAAAAACAATGTCTTGCATATATAGCAAGTTTGAAACAAATCAAATGTAGTAGGTGTTCTAGTTTTAATTTGAATACTTCTAATTTAAGAAGAATGAGATGTTTGAAATGTCATCAAACATTCAGTATTCTCACGGGCACTATATTTTCAAAGTCACAAACACCTTTAATATCTTGGTTTTATCTCATTTTTAGATGAATAAACACCAAACATGGAATTCCATCAACTGATGTTGCAAAAGAATTGGGAGTGACCTTGAAAACAGCTTGAAGAATGGGTCATAAAATCCGAAGTGCCATTGCTAAACAAAAACCTCAATTCATTGTTGAAGGCATAGTGCAAATGGATGAAATGTATCTTTCA…	MKLNEFNNTFQTEKQCLAYIASLKQIKCSRCSSFNLNTSNLRRMRCLKCHQTFSILTGTIFSKSQTPLISWFYLIFRWINTKHGIPSTDVAKELGVTLKTAWRMGHKIRSAIAKQKPQFIVEGIVQMDEMYLSHMGFKKQGRSLLNKTLIVGIYEKTTNNLIVKVLKNANSKNLLQFAINHISSKCVVHTDFWKGYRDLKSVFTKHETVNHQDGYVSKTGVNTNQIESVWKHIRRTFKTHIKVAKHHIHLYAKEAAYKFNNIPSFETVMLCFI
410	SHM_04100	Main chromosome	314118..314717	CDS	hypothetical protein	A0A1Y5S1C5_9PROT, ISXO2-like transposase domain protein, 3.6e-39			ATGAATAAGCATAATTTAATATCAAAATACACTAAATTATCATTCAAAAATCATCATAATAAAGTCAATGATAGTCAAATTACCAATCTTGTTAATAGAGACTTTAATAATAGAATTAAAAATGAAGTTATTGTCAGTGATTTAACTTATGTTCAAGTTAATGGTAAATGAAACTATATTTGCCTATTAGTAGACCTGTACAACCGCGAAATTATTGGACATAGTGTTGGAGTTAAAAAAGATGCATCATTAGTACATCAAGCATTTATGCACTCAAATCGCTGTTTAAAAGATATTCAAATATTTCATAGCGATCGCGGTAATGAATTCAATAATAAAACTATTGATAAACTTTTATTAGCATTCAATATTACCCGTTCTTTAAGCAAAAAAGGATGT…	MNKHNLISKYTKLSFKNHHNKVNDSQITNLVNRDFNNRIKNEVIVSDLTYVQVNGKWNYICLLVDLYNREIIGHSVGVKKDASLVHQAFMHSNRCLKDIQIFHSDRGNEFNNKTIDKLLLAFNITRSLSKKGCPYDNAVAEATFKTFKTEFINDKNFTSLIQLKLELFDYINWYNNIRIHSTLNYLTPVKYHEQMSTKK
411	SHM_04110	Main chromosome	complement(314704..314904)	CDS	hypothetical protein	A0A544TMI5_9BACI, IS3 family transposase, 2.6e-94			ATGCATAAAAATTATCCAAGTCATGTTACTAAAGAACAATTTGAGAACATAAAATCAACTTTAGAAAACAGCAAAAAGAAAACAAAACCAAGAAATTTAGATTTATATGAAGTGTTTTGTGCAGTTTTATATGTATTAAAAAGTGGTTGTCAATGAAGAATGTTTGGAATGGCAACCCTTTTTAGGACTATTTTTTGGTAG	MHKNYPSHVTKEQFENIKSTLENSKKKTKPRNLDLYEVFCAVLYVLKSGCQWRMFGMATLFRTIFW
412	SHM_04120	Main chromosome	complement(314949..315125)	CDS	hypothetical protein	A4BU60_9GAMM, Putative transposase, 1.4e-20			TTGTTAAATAATAACAATAATTTATTAAATCAAAAAGAACAGCAAGAAAAAGAAACAATTGTCGAAGTCAATGAACAAATGGTTGAACAATTTGAATCAGAAATATTTCAACTTAGTGAAAAAATTTGTGATTTGGAAAATCAATTATTATCTAAGAACCTGTTTAGAATCTTTTAG	MLNNNNNLLNQKEQQEKETIVEVNEQMVEQFESEIFQLSEKICDLENQLLSKNLFRIF
413	SHM_04130	Main chromosome	complement(315433..315633)	CDS	hypothetical protein	A0A533R7W9_9MOLU, Uncharacterized protein, 2.3e-17			ATGAAAACAATTAAAAAAGAGCAATTATTTACTAACAAAACTTATTTAATAAATTATGAAACTATAGAAAAAATTAAAAAACAACTACTAAATTTAAAAGCAGAAAAAATAAAACTTATTGAAAAAAGTGAGAAAATTGAAAAAAAATTAATAATTATCAAAAAACTATTCAATTTTGAATTAAACAAAATAAAGAAATAG	MKTIKKEQLFTNKTYLINYETIEKIKKQLLNLKAEKIKLIEKSEKIEKKLIIIKKLFNFELNKIKK
414	SHM_04140	Main chromosome	complement(315780..316022)	CDS	hypothetical protein	A0A533R7W9_9MOLU, Uncharacterized protein, 2.5e-17			TTGACAACAACTTGAAAAAAGTTAGATGTGAAAATTTATTTTGCAAATCCATATTCACCTTGACAAAGAGGTACTAATGAAAATACTAATGGTTTAATTAGAGAAAAATTTCCTAAAAAATTTATTTTTTCAAAAACTAATAAAAATGAAGTTCATAAATTTATATTGTCTTTAAACCAAAGACCCAGAAAAATACTAAATTATCTTTCACCAATCGAATATTTGAATAGAAAAATAATTTAG	MTTTWKKLDVKIYFANPYSPWQRGTNENTNGLIREKFPKKFIFSKTNKNEVHKFILSLNQRPRKILNYLSPIEYLNRKII
415	SHM_04150	Main chromosome	complement(315998..316678)	CDS	hypothetical protein	A0A1G5IR11_9FLAO, Integrase catalytic domain-containing protein (Fragment), 7.7e-19			TTGAAATTTAAAGTTAAAATTAATGAAATAGCTAAAAATCTTAATCGAAGTATTAGTACTATTATTCGAGAAGTTAATAGAAATAAAGATAATGATCATTATTTTTCATTAATTGCACAAAATAAAGCTGTAAATAGAAAAAAATCACATATTATTTTTCATAAGTTTAAATATAAAGATTTAGTCAAATATATACAACAAAAACTATTATTGGGCTGATCACCTGAACAAATTTATGGCAGAATTAAAAATTTTCATAAACAATGAGCTATCAGCTTTAAAACAATTTACAATTGAATTTATTCTGGATTATTTGATAAAGTTACTAGTAAAAATTTAAGAAGAAAAAGTAAAAAACGAAGATCTCAAGAAAATCGTGGTAAATTTAATGGTAAATCA…	MKFKVKINEIAKNLNRSISTIIREVNRNKDNDHYFSLIAQNKAVNRKKSHIIFHKFKYKDLVKYIQQKLLLGWSPEQIYGRIKNFHKQWAISFKTIYNWIYSGLFDKVTSKNLRRKSKKRRSQENRGKFNGKSIKERDNNVNDRITLGHWEGDTIVSSRGKSKSCLITLVERVSRFTLAMLVKNKTTKVINKNIIHYLSILPKNIVKTITFDRGKEFANWQQLEKS
416	SHM_04160	Main chromosome	complement(316756..317661)	CDS	integrase	A0A1X9ME56_9BACI, Integrase core domain protein, 7.1e-47			GTGATTTTCTCATTGAAGAAAAAATATCAGATTAGTTATTTATGTTGATTATTAAATGTTTCAAAATCAGGATATTATAAGTGAATTAAGAATGGAATGAATGAATTTAATAAATGAGATACATTTTTAGCTAATATAATTAAAAATATTTTTTATGAATTTCAAGAAATTTATGGTTATAAAATGATAACTTTATGAATTAACAAAATTTATAATTTAAAATTAAAATTTCATATTGTATATAGATATATGAAAAATATGAGTTTAAAAGCTAAGGTTCGCATAAAAAAATTTGATTATAGAACTAAATCAGGAAGTTTAAGATATGATAATTTATTAAAACGTGATTTTTCAACTACTAATTTAAATGAAAAATTAGGTACTGATATAACTTATTTA…	MIFSLKKKYQISYLCWLLNVSKSGYYKWIKNGMNEFNKWDTFLANIIKNIFYEFQEIYGYKMITLWINKIYNLKLKFHIVYRYMKNMSLKAKVRIKKFDYRTKSGSLRYDNLLKRDFSTTNLNEKLGTDITYLLTNGKTYYLSIVKDFHNNEILDYKISASLDMTFVVQNIIQAWVNAQKPTSWILQSDQGFHYTNPSYKILCDELKIKISMSRRGNSCDNGATETWFGTMKTEFLYQIPRKNRTIEWIQDNLPKYIYFYNNYRPQIKLKGMSPIEYRLAHSKPTNNYFIPINLTLTNAIL
417	SHM_04170	Main chromosome	complement(317691..317975)	CDS	hypothetical protein	R4UE81_9MOLU, Putative transposase, 8.9e-124			ATGGCTAAATGACTATCAAAAGAAGAAAAGTTAAAAATAATAAAAATAAGTAAAATTAAAACAATTGATAAAACCGCATTAGAGTATGGTATTGGTCGATCATCAATAAAAGAATGAATTAAAGCATATAAATTATTAGGTGAAAAAGGTTTAGAATATGGCAATGGAATTCGTGCTAAAAAAACCAAAAGAACAGGTCGACCCAAATCTTTAAATTTTAATGAAATGACAAAACAAGAATTAATTGAATATATTGAGGCAATGAACGATATAAAAAGTATTTAG	MAKWLSKEEKLKIIKISKIKTIDKTALEYGIGRSSIKEWIKAYKLLGEKGLEYGNGIRAKKTKRTGRPKSLNFNEMTKQELIEYIEAMNDIKSI
418	SHM_04180	Main chromosome	318308..319462	CDS	hypothetical protein	R4UE81_9MOLU, Putative transposase, 5.1e-18			TTGTGAGGTTTTAGTATGGAAGTGTCAGCAGAGAATTATAGAAACATTAATTCTCATAATCGTTGAGGAATTATTGTTAGTTCGGGGTTAATGGCAATAACTTTGATTATAAGTTGAGTATTATGACTTATACTTTATCGTACTAATGCTAATGAGATTTTAGTAATTTTAACTGAAGTAATTAATAGTAAAGGCATTACATTTACTCTTACTTTTCAGATTTTAACAATTTTTACTTTAATTTTTTCGTTTATTACTCTAGTGTTTATTACAATTCCATTTATTTTTTTAAATAAATATGGAGTAATAACTTTAGTATGAGCATTAATAGTAGTAGTAATTTCGCTTGTCTTACTTATTGGTTCAGGATTATTAATAAGTTATGGTTATAAAAAAATT…	MWGFSMEVSAENYRNINSHNRWGIIVSSGLMAITLIISWVLWLILYRTNANEILVILTEVINSKGITFTLTFQILTIFTLIFSFITLVFITIPFIFLNKYGVITLVWALIVVVISLVLLIGSGLLISYGYKKIYSYVMDKKNINVLFFILPWGFALICSFFLVLFSLWLIMANLRNKWKKALSLTNNNALSATEISASVEQNSLFGEQTIGPSFTDRFFNEHDKSTQGINIVINNTGGGALPQSKLLDYQVTSNPNPVQTNNSSNVVNSEVTWTPQQIEEVWNKGEIIDDYNPQLYRKDYAGALMFRNNFISNVKLDDDPKSYNWTIIHQRPLFHGGTSDISNLQPMNNTNAITKGNNYPRWKTAIAFNGKQNFLKQKSWKDKK
419	SHM_04190	Main chromosome	319629..320021	CDS	hypothetical protein	A0A6J4WVR9_9MOLU, Hypothetical protein, 1.3e-246			ATGCAAGTTATTGTCCATGGAAAAAATATTAATATTACTTATGAAATTAAAAATGCTGTTGATAAAAATTTTAATTATTTACAAGAAAAGTATTCTAAATATATTAAAAAAGATATGATTGCTAAAGTTGGTATTGAAAGAAATAGTAATCATACATATAATATTTCCGTTCATATTCAGTTATTAAATAATAATTTTTTACAGTGTTTAGTAGAAAATCACGATCTTTATGTTGGCATTAATAAAACATTGGTTCCGTTGGAAAAACAATTAAGTCGTTTAAAAACTGTTGCTGATAAAACTGGTGCTGAAAGCGTTGGTCAATTTATAACTAAAGAAATTCTTGATGATAATAGTGAAGTTATTATTGACGTAACAGAAAATAAAGATTAA	MQVIVHGKNINITYEIKNAVDKNFNYLQEKYSKYIKKDMIAKVGIERNSNHTYNISVHIQLLNNNFLQCLVENHDLYVGINKTLVPLEKQLSRLKTVADKTGAESVGQFITKEILDDNSEVIIDVTENKD
420	SHM_04200	Main chromosome	complement(320138..321019)	CDS	hypothetical protein	A0A6A7K663_9FIRM, Ribosome hibernation promoting factor, 1.1e-06			TTGTATGCAAAAGGAATGACATTATCTGACATTAGAATGCAGTTGCAAGAGTTATATCATGGTGCTGATATTAGTGAAAGTGTTATTAGTCAAATTACTGATGATGTTATTGATGATGTTAAAGCATGACAAAATCGACCATTAGAAAGTATTTATCCTATTGTTTATTTTGATTGTATAGTAGTTAAAGTACGACAAGATAAACGGATTATTAACAAATCAGTTTATATAGCATTAGGAGTTGATTTAGAAGGCAAAAAAGATGTTTTAGGATTATGAATTAGTGAAAATGAAGGTTCTAAGTTTTGATTATCTAATTTCACAGAAATGAAAAATCGTGGCTTAAATGATATTCTTATTGCTTGTAGTGATAATTTAACAGGCATGTCAGAAGCAATA…	MYAKGMTLSDIRMQLQELYHGADISESVISQITDDVIDDVKAWQNRPLESIYPIVYFDCIVVKVRQDKRIINKSVYIALGVDLEGKKDVLGLWISENEGSKFWLSNFTEMKNRGLNDILIACSDNLTGMSEAIQSVYPKTEHQLCIVHQIRNSLKYVSYKHRKGLVADLKPIYSACSEEQAMQALESFESKWNKQYPQITKSWYKNWDNLMVFISYPVEIKRVIYTTNAIESVNSQLRKIIRNKKVFPNDMAVFKIFYLAIENITKKWTLPIQNWNTAIAHFMIKFEDRINLN
421	SHM_04210	Main chromosome	complement(321168..322430)	CDS	IS256 family transposase	A0A6J4WT00_9MOLU, Mutator family transposase, 2.6e-189			ATGACTAGAAAGAGTGAGTTACAGATGGCTAAAAAAGATAACTTTAATAATAATGATCCAATATCAAAAGCAGTAGATTTATTACTAGAAAATACTGAAGATTTAACAACAGTTTTTAAACCTGGCGGTTTATATAAAGAATTAACAAAAAGATTAGTTGAAAAAATGTTGAATTCTGAAATGCAAAATTATTTAGGATATGAAAAAAATCAACATAGTACTACTGAAAATGCTCGTAATGGTACAAGTTCAAAAAAATTAATAACTCAACAAGGTAAAATTGAAATTGATGTACCAAGAGATCGCAATAGTAATTTTACTCCTGTAATAGTTCCTAAAAGGCAAAGAAGATTTGATGGTTTTGATCAACAAGTTCTTTCCTTGTATGCAAAAGGAATG…	MTRKSELQMAKKDNFNNNDPISKAVDLLLENTEDLTTVFKPGGLYKELTKRLVEKMLNSEMQNYLGYEKNQHSTTENARNGTSSKKLITQQGKIEIDVPRDRNSNFTPVIVPKRQRRFDGFDQQVLSLYAKGMTLSDIRMQLQELYHGADISESVISQITDDVIDDVKAWQNRPLESIYPIVYFDCIVVKVRQDKRIINKSVYIALGVDLEGKKDVLGLWISENEGSKFWLSNFTEMKNRGLNDILIACSDNLTGMSEAIQSVYPKTEHQLCIVHQIRNSLKYVSYKHRKGLVADLKPIYSACSEEQAMEALESFESKWNKQYPQITKSWYKNWDNLMVFISYPVEIKRVIYTTNAIESVNSQLRKIIRNKKVFPNDMAVFKIFYLAIENITKKWTLPI…
422	SHM_04220	Main chromosome	complement(322464..322586)	CDS	hypothetical protein	A0A6J4WR28_9MOLU, Mutator family transposase, 2.8e-261			ATGGATACAAATATTTATAAGCGAAATTTAAAAATAACACCAGAAGAAAATTTACAAAAAAAAGCACAAGATGCAGAAAATGAAAAGGAAATGTTTAGTAATCTGTGTAACTTACAAAAATAA	MDTNIYKRNLKITPEENLQKKAQDAENEKEMFSNLCNLQK
423	SHM_04230	Main chromosome	complement(322756..322998)	CDS	hypothetical protein	Q4DBN8_TRYCC, Uncharacterized protein, 4.1e-07			TTGACAACAACTTGAAAAAAGTTAGATGTGAAAATTTATTTTGCAAATCCATATTCACCTTGACAAAGAGGTACTAATGAAAATACTAATGGTTTAATTAGAGAAAAATTTCCTAAAAAATTTATTTTTTCAAAAACTAATAAAAATGAAGTTCATAAATTTATATTGTCTTTAAACCAAAGACCCAGAAAAATACTAAATTATCTTTCACCAATCGAATATTTGAATAGAAAAATAATTTAG	MTTTWKKLDVKIYFANPYSPWQRGTNENTNGLIREKFPKKFIFSKTNKNEVHKFILSLNQRPRKILNYLSPIEYLNRKII
424	SHM_04240	Main chromosome	complement(322974..323705)	CDS	hypothetical protein HTH	A0A1G5IR11_9FLAO, Integrase catalytic domain-containing protein (Fragment), 7.7e-19			ATGAGTTATAAACATATTGGGATAGATGAAAGAATTTATATTGAGAATCAATTGAAATTTAAAGTTAAAATTAGTGAAATAGCTAAAAATCTTAATCGAAGTATTAGTACTATTATTCGAGAAGTTAATAGAAATAAAGATAATGATCATTATTTTTCATTAATTGCACAAAATAAAGCTGTAAATAGAAAAAAATCACATATTATTTTTCATAAGTTTAAATATAAAGATTTAGTCAAATATATACAACAAAAACTATTATTGGGCTGATCACCTGAACAAATTTATGGCAGAATTAAAAATTTTCATAAACAATGAGCTATCAGCTTTAAAACAATTTACAATTGAATTTATTCTGGATTATTTGATAAAGTTACTAGTAAAAATTTAAGAAGAAAA…	MSYKHIGIDERIYIENQLKFKVKISEIAKNLNRSISTIIREVNRNKDNDHYFSLIAQNKAVNRKKSHIIFHKFKYKDLVKYIQQKLLLGWSPEQIYGRIKNFHKQWAISFKTIYNWIYSGLFDKVTSKNLRRKGKKRRSQENRGKFNGKSIKERDNNVNDRITLGHWEGDTIVSSRGKSKSCLITLVERVSRFTLAMLVKNKTTKVINKNIIHYLSILPKNIVKTITFDRGKEFANWQQLEKS
425	SHM_04250	Main chromosome	complement(323850..324638)	CDS	hypothetical protein	A0A239TC06_9FIRM, Transposase and inactivated derivatives, IS30 family, 1.2e-50			ATGCATAAAAATTATCCAAGTCATGTTACTAAAGAACAATTTGAGAACATAAAATCAACTTTAGAAAACAGCAAAAAGAAAACAAAACCAAGAAATTTAGATTTATATGAAGTGTTTTGTGCAGTTTTATATGTATTAAAAAGTGGTTGTCAATGAAGAATGTTACCAAAAAATTTTCCAAAATGACAAACTGTATATTATTATTTCCAAATTTGAAGTAAAAACAATGATAAAGAACCTAGTGTATTGCAATTAATTTTAAAAAAATTAGTTAAAAAGATTCGTATTAAGAATCATCGAAAAGAAAAAACTAGTTTTTGTATAATTGATTCGCAAAGTGTTAAAAATACAGATACTACTGAAAATAAAGGTTATGATGCTGGTAAAAAGATTTCAGGA…	MHKNYPSHVTKEQFENIKSTLENSKKKTKPRNLDLYEVFCAVLYVLKSGCQWRMLPKNFPKWQTVYYYFQIWSKNNDKEPSVLQLILKKLVKKIRIKNHRKEKTSFCIIDSQSVKNTDTTENKGYDAGKKISGIKRHIAVDTQGLPHAIYITTAEKTDRNSAIIMIKSEKENLSTVQKIIVDAGYTGEKFASAIKTIINANVEVVKRNELHSFVVLPKRWVVERSFAWLEKCRRLWKNCERKLNTSLQMVVLSFISILLKRF
426	SHM_04260	Main chromosome	324808..325419	CDS	hypothetical protein	A0A2I7N4R1_9NEIS, IS5/IS1182 family transposase, 5.5e-121			ATGCAAGATATTAATAAAGCAAAACATGATATTGCTATATTCTTCAAACGTTTAAAGCGTTGATGAAATAACCCTAAACGTGTTAAATATTTAGGTGAGTTAAAATATATGTATGTTTATGAATATCAAAAGCGTGGTGCTATTCACTTTCATATATTATTTAATAGAAAAATACATAAAAGTATGTTGCCACAATGATGACCATTTGCTTTTAATGATGTAAGAGTTGTTAAAAAAGGTACTAATGAAAATATAGTTAAGTATTTAAGTAAATATGTTGTAAAAGTGCAAAATGATATAAAATATCAAAATCAGTATGATTTGGGTGTTCGTGCTTATGCTTTTTCTCGTAATTGTTCTAATCCAAAAGTAGTTAAAGGCCAAAAGATAATGTTATAT…	MQDINKAKHDIAIFFKRLKRWWNNPKRVKYLGELKYMYVYEYQKRGAIHFHILFNRKIHKSMLPQWWPFAFNDVRVVKKGTNENIVKYLSKYVVKVQNDIKYQNQYDLGVRAYAFSRNCSNPKVVKGQKIMLYQRLIDASINALHTQFFKKKIDNLGRTILFGGSFDTTVFGDNFKDYDEYISIDSIRFRNAIKRVPRILHLH
427	SHM_04270	Main chromosome	325488..325628	CDS	hypothetical protein	A0A6J4WR36_9MOLU, Putative rep protein, 4.0e-69			ATGAATATTTTAAAAAGAGTTATTATGTGTATTTCAATATTTTTATGTTTGACCATTATTTGAATTCCATTTCATTTTATGCTTAAAACTTTAATTTATGGTGATAAACGTGAAAAAAAAGTTCAAACTGTTAAATCTTAA	MNILKRVIMCISIFLCLTIIWIPFHFMLKTLIYGDKREKKVQTVKS
428	SHM_04280	Main chromosome	325844..326131	CDS	hypothetical protein	A0A6P6QCX9_CARAU, C3a anaphylatoxin chemotactic receptor, 0.037			ATGTATTTTTTTTGTCAATTGACAAAAATTAGAAGTAATGAAGTAATTAAAGATGAAAAAAGTGGTAAGTCCAAAAATTATGATGTACTTACTTTTTCGCCGTTTTATGTTACTGATAAAGGTATTAAAATATCAACTGGTGAAAAATCTAAGGATAAATGAGTTTTACATGATAGTGAATTATTTACTAAACTTTCTAAAATGAATTTAAGTCTTGGTTCTTATTATGATGTTGAAATAACATGAGAAGCAAAAATAATTGACATACATAATTTAAAAACTAAATAG	MYFFCQLTKIRSNEVIKDEKSGKSKNYDVLTFSPFYVTDKGIKISTGEKSKDKWVLHDSELFTKLSKMNLSLGSYYDVEITWEAKIIDIHNLKTK
429	SHM_04290	Main chromosome	326181..326375	CDS	hypothetical protein	A0A0C2EKH0_9MOLU, Uncharacterized protein, 1.3e-06			ATGTCAAAAATTAATAATTGTGCTTGTCAACAACATTTTCATTTAGCAATGTATGTATGCAAACTTTGCGACCAAGTAATTTGTCCTAAAAGAGTTTTACAAAATTTATATACTGGGAAATATTATTGTCCAAATTGTATATTAAATATTGCTTTGGTTAAACAAAAAGAACAATTACAACAAAAAGAAAATTAA	MSKINNCACQQHFHLAMYVCKLCDQVICPKRVLQNLYTGKYYCPNCILNIALVKQKEQLQQKEN
430	SHM_04300	Main chromosome	327245..327523	CDS	hypothetical protein	A0A368ZKP0_9FLAO, Gliding motility-associated-like protein, 4.1e-06			ATGCAAATAGAATTTAAAAAAGAACAAATTGTTAAAGATAAACCACAATCTATTCTTATTGATTATGGTGAATATAAATTACAATGTCCAAAATGAATGGTTAAAAATAATAGTTTTATTGCTGATGATAAATATACATATTGAGTTTTTAATTTAGAAAATATTAAAAGAGAATTAAGTGGTAATGAATTAATAAAATTATTAGAACCATATATTAAAGACCAAAAAATAACTGTTAATAAACAACTGCTCCAAAAGAATATTATCTTAATGATATAA	MQIEFKKEQIVKDKPQSILIDYGEYKLQCPKWMVKNNSFIADDKYTYWVFNLENIKRELSGNELIKLLEPYIKDQKITVNKQLLQKNIILMI
431	SHM_04310	Main chromosome	327568..327756	CDS	hypothetical protein	A0A6J4WT45_9MOLU, Hypothetical protein, 3.9e-48			ATGGGTGAAATAACAGATAACAAAACTAAAATTACTAATCCTTGTTTTAAATATAACATTACGTGAGAAGAAAACAGAAAAGGTTTTAAAATAAATAATCTATATAAACATGATGATTTACCAATTAATTATATAGTTACTTCTTATAAGGAAATTTCAACTCATAATGAAAAGATATTTTATTTATAA	MGEITDNKTKITNPCFKYNITWEENRKGFKINNLYKHDDLPINYIVTSYKEISTHNEKIFYL
432	SHM_04320	Main chromosome	327768..327965	CDS	hypothetical protein	A0A6J4WT45_9MOLU, Hypothetical protein, 2.9e-34	sHm specific gene (OrthoVenn2)		ATGAATAATAAAAATAAAAAATGTGAATTAAGAGTTTGTATGGATAAAGTTTGAAAAGAATGTATTAATAATTCTACTAAAACTATTAAATATAAAAATTGACCAATACCTTATTTAATATGTGACAGTTGTTATAACAAAATACCTAAATACCTTAAACAAGCAGCAAAAATAATTGAAAAGGGATGATTTACATAA	MNNKNKKCELRVCMDKVWKECINNSTKTIKYKNWPIPYLICDSCYNKIPKYLKQAAKIIEKGWFT
433	SHM_04330	Main chromosome	327965..328126	CDS	hypothetical protein	A0A0L7QUX1_9HYME, Zinc finger FYVE domain-containing protein 1, 0.032			ATGGAAAAAAAGATTATTGAATTTAAAATAGGACTAATTAAACTGATTGATGATTTAAAAAAAGATAATTTAGTTTGTGGTCATAAAGAATTTATTGAAGAATGTAAATATTGTTGATGTAATTGTGATTTAGAAATTATTAAAACAGTTATTAGAGGTTAA	MEKKIIEFKIGLIKLIDDLKKDNLVCGHKEFIEECKYCWCNCDLEIIKTVIRG
434	SHM_04340	Main chromosome	328135..328572	CDS	hypothetical protein	A0A6J4WNH0_9MOLU, Hypothetical protein, 2.8e-26			ATGCAATATGACTTAATTATTGGTATTGACCTCGCTGGTATTGGTAATAATGGAATTGTTATATATTCAAATGAAACTAATAATATTATTTTTAATGAAACATTTAAAACTAAAACAGTTTTAGAAAGTAAAAATTTGTATAAAAAATACTTTTTATTAATTAAAAAACATTCTGATAATAAAAAAATATTAGTTATTGTCGAAAATTTCTTTTTAAATTCAAAACAATTATTAACTAATCCATTAGCAACTCCTAAAACTATTGGTACATTAATGGTATTAGTAGAAGATGTTATGAATTGAGATTATTTAGGAAGTGAACCAAAAAATAAAACTAAAATAGAAAATTATAAAGGAAATATAAAATTAACAAAACATGAACAAGATGCATATAAACAC…	MQYDLIIGIDLAGIGNNGIVIYSNETNNIIFNETFKTKTVLESKNLYKKYFLLIKKHSDNKKILVIVENFFLNSKQLLTNPLATPKTIGTLMVLVEDVMNWDYLGSEPKNKTKIENYKGNIKLTKHEQDAYKHIQYYLRNYKNER
435	SHM_04350	Main chromosome	328562..328855	CDS	hypothetical protein	A0A6J4WUU2_9MOLU, Hypothetical protein, 3.5e-83			ATGAAAGATAAAGCCAATTATGTCAAATTAACAGTAAAACTGAGTAACAGTATTGAAGCAAAATATTACGAAAAAGGTAATAAAGGATTATATTATAGTGTTCGTGGACAATGAAATGGATTAAACTATGTTACTTTAATTTTTAACAATTCAAAGCTTTATAACCGATGTATTTTATTAAACAAAAACGATGAAATTATAGTAACTGGTCAAATCTTTAATACTTTAAATATTCCTAAAAATCCTGCATTTTGTTCAATAAATGTTAAATGATTTAAAAAATGAAAAGAGTAA	MKDKANYVKLTVKLSNSIEAKYYEKGNKGLYYSVRGQWNGLNYVTLIFNNSKLYNRCILLNKNDEIIVTGQIFNTLNIPKNPAFCSINVKWFKKWKE
436	SHM_04360	Main chromosome	329019..329162	CDS	hypothetical protein	A0A0K2JHC4_SPIKU, Uncharacterized protein, 8.1e-08			ATGAAATATGAAGATAAATGTTCTATGTGCAATAAAGTAAAAGAAAACTTTTTATCCAATACCTGTAATAGTTGTTGATTAGAATCAGTTAATAAATGAAATAGAAGAAGTTGAAGAAATTTAGGAGACATTGATAATGAATAA	MKYEDKCSMCNKVKENFLSNTCNSCWLESVNKWNRRSWRNLGDIDNE
437	SHM_04370	Main chromosome	329155..329460	CDS	hypothetical protein	A0A7J6ZJP4_9COLE, Uncharacterized protein, 0.022			ATGAATAAAGAAAATATACCATGTTGTTTTAGTGAAGTTAATGAACTTGGTAAACATATAACAAATTGTAATAATTTACCAACAAAATTAGATAAAAATAATGTTCAAGTAAGATATTTTTGTGATAAACATATGATAAAAGTTGAAAATATAAGAAGAAAAATTGCCCAAAAATATATTAATGAATATAAAGAAAAATTAATTTTAGATATCGATGAAATTATAAATGATAAAAATCGACATAGAACTTATACAGAATATGTCTTTTCTTTAAAAGAAAGAATTGAAAATGGAAAATTTGACTAA	MNKENIPCCFSEVNELGKHITNCNNLPTKLDKNNVQVRYFCDKHMIKVENIRRKIAQKYINEYKEKLILDIDEIINDKNRHRTYTEYVFSLKERIENGKFD
438	SHM_04380	Main chromosome	329460..329696	CDS	hypothetical protein	A0A533R7Y8_9MOLU, Uncharacterized protein, 8.3e-15			ATGATAATATTACCTACTTTGTTTGAAAATAAAGATGAAATTGAAATATTATTACCATTTCCAAAAGCAATTCATACAAGTAATGATATTAGAGCAATTATTTTAAGACAATACCCAAATGTTAAATCAAAACACATAATTGTTTCTGATCCCGAAGGTAATGTTGCATTAATAGTTGGTGATAATGATGTATATCAAGGTTGAATTAAAGTAACAATTAAAAAATTAGAAAATTAA	MIILPTLFENKDEIEILLPFPKAIHTSNDIRAIILRQYPNVKSKHIIVSDPEGNVALIVGDNDVYQGWIKVTIKKLEN
439	SHM_04390	Main chromosome	329708..330610	CDS	hypothetical protein	A0A0K2JJZ5_SPIKU, Uncharacterized protein, 1.8e-09			ATGCCAAATATAGAAAATCAATCAAATTATACTTTAATTAAATTAACGAACTTCTCCCCACATGTACTTGTGGAGGAAACAATGAAATTGAATGAGTTCAATAATACTTTTCAAACTGAAAAACAATGTCTTGCATATATAGCAAGTTTGAAACAAATCAAATGTAGTAGGTGTTCTAGTTTTAATTTGAATACTTCTAATTTAAGAAGAATGAGATGTTTGAAATGTCATCAAACATTCAGTATTCTCACGGGCACTATATTTTCAAAGTCACAAACACCTTTAATATCTTGGTTTTATCTCATTTTTAGATGAATAAACACCAAACATGGAATTCCATCAACTGATGTTGCAAAAGAATTGGGAGTGACCTTGAAAACAGCTTGAAGAATGGGTCAT…	MPNIENQSNYTLIKLTNFSPHVLVEETMKLNEFNNTFQTEKQCLAYIASLKQIKCSRCSSFNLNTSNLRRMRCLKCHQTFSILTGTIFSKSQTPLISWFYLIFRWINTKHGIPSTDVAKELGVTLKTAWRMGHKIRSAIAKQKPQFIVEGIVQMDEMYLSHMGFKKQGRSLLNKTLIVGIYEKTTNNLIVKVLKNANSKNLLQFAINHISSKCVVHTDFWKGYRDLKSVFTKHETVNHQDGYVSKTGVNTNQIESVWKHIRRTFKTHIKVAKHHIHLYAKEAAYKFNNIPSFETVMLCFI
440	SHM_04400	Main chromosome	330732..331481	CDS	hypothetical protein	A0A1Y5S1C5_9PROT, ISXO2-like transposase domain protein, 3.2e-39		YES	ATGATTGGTACAAGTGCTTATTATGGTCAAGTAATTGTAAATCCAGTATTAGGTTCAATTAATAGTTTATTATTTGGTAAAAAATTAGGTTTAGATATTTGAAATTTAAATCAAAGACCAAATACTAAAACTAAATTAATTAATAGTTCTAAAAAAATATTATTAGGTTTAGGAACAATTGGATTAGCAAATTATAGTAAATGAAGTGAAAATAATATTACTCCTATTATTCCAACAACACCAACTCCAATAACTACTACAACTACAACAGAAGGTCCTCCATGATTACTATTAAATAAACAAGAAAATCAGTCATTAATGGATTGAGATACTTATATTAGTTTAAATGCTTATGGTATATCAAATCTTATCAGTGGATTAACTGAATTAATTCCTAAT…	MIGTSAYYGQVIVNPVLGSINSLLFGKKLGLDIWNLNQRPNTKTKLINSSKKILLGLGTIGLANYSKWSENNITPIIPTTPTPITTTTTTEGPPWLLLNKQENQSLMDWDTYISLNAYGISNLISGLTELIPNRFETIRKICNMATGGCLISSGVAMGINNDFNNAYAVPTIIAGASEIIHNLLSMETTNHIQEMQETSFNNETATLINDNRFTINSETTSQYGSDNMSEVPLNNDNTSLNWDYNHMSL
441	SHM_04410	Main chromosome	331696..331884	CDS	hypothetical protein	A0A6J4WV67_9MOLU, Hypothetical protein, 3.8e-147			ATGAAAGAATTTTTACATGAATTAATAATTATTAGAACAAGTGTTGGAACATTAATTTGCAGAGAAATTATTGTTTTATTAAAAAAATTTATTACAACTCCAAAACATGTTAGAGCAAATAACAAAATTATAAAACATCAAAAAAAATTAGCAAAATTAAACGAAAAAATTAATAAAGGAGAAAAATAA	MKEFLHELIIIRTSVGTLICREIIVLLKKFITTPKHVRANNKIIKHQKKLAKLNEKINKGEK
442	SHM_04420	Main chromosome	331886..332065	CDS	hypothetical protein	A0A6J4WNA1_9MOLU, Hypothetical protein, 9.9e-30			ATGACAAAAATTGAATTTAATGAAAAATATAGAAAACAAGATATCAGAATTGATAGGGATTTTGAATTACATATTGATAATTGTTTTAAATTTACTGATATTAACGCATTAGAAAATGCAGTTAATGATTATAAAAAATTAATAAGTGAAATGCCACAATTAGTTAAAAATTGATTATAG	MTKIEFNEKYRKQDIRIDRDFELHIDNCFKFTDINALENAVNDYKKLISEMPQLVKNWL
443	SHM_04430	Main chromosome	332077..332391	CDS	hypothetical protein	A0A267GD91_9PLAT, Uncharacterized protein, 6.1e-10			ATGTTAGAAAATGAAGATAATGTTCAACAAACAACTGAACCTTTAACTGAAAATAATGCTCAACAAGAAATAGAAAATAAAGTTAATGAAGCAGAAAATAAGTTAAATAAACTTAATCAAGAAATTAAAGAAAAAGAAATAATTAATATATTTAAAAAATATCAAGTTAAAACTGAATTTTATGATTTTTTAAAATTTAAAACTCATAATTTAGAAAAGGCTTTTCTCCCTTTATGTACTATTTTAATTTTATCACATAAATGCTGAGAAAAGCCTATCTACGGACTTCTCCCCACATTTTTAAATCAAACATAG	MLENEDNVQQTTEPLTENNAQQEIENKVNEAENKLNKLNQEIKEKEIINIFKKYQVKTEFYDFLKFKTHNLEKAFLPLCTILILSHKCWEKPIYGLLPTFLNQT
444	SHM_04440	Main chromosome	complement(332377..333198)	CDS	DDE transposase	A0A6J4WND4_9MOLU, Hypothetical protein, 2.1e-35			ATGAAACTGAATGAATTCAACAATGCTTTTCAAACTGAACAGCAATGTCTTGCATATATAGCAAATTTGAAAGAAAACAAATGTATTAGGTGTTTTAGTTTTAATTTGAATACTTCTGATTTAAAAAGAATGAGATGTTTAAAATGTAATCAAACATTTAGCATTCTCACAGGCACCATATTTTCAAGGTCACAAACATCTTTAACATCTTGGTTTTATCTTATCTTTAGATGAATAAACACCAAACATGGAATTCCATCAACAGATATTGCAAAAGAATTGGGAGTGACTTTGAAAACTGCTTGAAGAATGACTCATAAAATCAGAACACGTATTGCAAAACAAAAACCTCAATTTATTGTTGAAGGTACAGTGCAAATTGATGAAATGTATCTTTCA…	MKLNEFNNAFQTEQQCLAYIANLKENKCIRCFSFNLNTSDLKRMRCLKCNQTFSILTGTIFSRSQTSLTSWFYLIFRWINTKHGIPSTDIAKELGVTLKTAWRMTHKIRTRIAKQKPQFIVEGTVQIDEMYLSHMGFKKQGRSLVNKTLIVGIYQKTTNNLIVKVLKNAKSKNLLQFAKNHISSKCLVYTDSWKGYCDFKSVFTKHETVNHQDRYVSKIGVNTNQIESVWKHIRRTFKTHIKVAKHHVHLYAKEAAYKFNKIPSFETVMLCLI
445	SHM_04450	Main chromosome	333144..333398	CDS	hypothetical protein	A0A1Y5S1C5_9PROT, ISXO2-like transposase domain protein, 4.7e-39			ATGCAAGACATTGCTGTTCAGTTTGAAAAGCATTGTTGAATTCATTCAGTTTCATTATTCCCTCCACAAGTACATGTGGGGAGAAGTCCGTTAGAAAATTCAAAAATTGAAGAAACTATTAAAAAAATGATTAAAGAACAACCAGTATTTAAAGAAACAATTAATACAGGTGGCAATAAACAAATAATTATTAATAATAAAACAAATGATAAAGAAAATTTTTTAATTAATTATAAAAAGAAAAATTATTTATAA	MQDIAVQFEKHCWIHSVSLFPPQVHVGRSPLENSKIEETIKKMIKEQPVFKETINTGGNKQIIINNKTNDKENFLINYKKKNYL
446	SHM_04460	Main chromosome	333417..333590	CDS	hypothetical protein	A0A6J4WVJ6_9MOLU, Hypothetical protein, 1.9e-24	sHm specific gene (OrthoVenn2)		ATGTCAGTACCATTTAATCAAAATTTAGACAATACAGAGAGATTAGTAGAAGCGCCAGAATTTATAGAGTTTTTTAAAATTTCAAAGGCTTTTCTCCCTTTATGTACTATTTTTAAATCTTATCACATAAATGCTGAGAAAAGCCTATCTACGAACTTCTCCCCACATTTTTAA	MSVPFNQNLDNTERLVEAPEFIEFFKISKAFLPLCTIFKSYHINAEKSLSTNFSPHF
447	SHM_04470	Main chromosome	complement(333587..334408)	CDS	hypothetical protein	A0A6J4WQ72_9MOLU, Hypothetical protein, 9.5e-10			ATGAAATTGAATGAGTTCAATAATACTTTTCAAACTGAACAGCAATGTCTTGCATATATAGCAAATTTGAAAGAAAACAAATGTATTAGGTGTTCTAGTTTTAATTTGAATACTTCTAATTTAAGAAGAATGAGATGTTTGAAATGTAATCAAACATTTAGTATTCTCACAGGCACTATATTTTCAAAGTCACAAACACCTTTAATATCTTGGTTTTATCTCATTTTTAGATGAATAAACACCAAACATGGAATTCCATCAACTGATGTTGCAAAAGAATTGGGAGTGACCTTGAAAACAGCTTGAAGAATGGGTCATAAAATCCGAAGTGCCATTGCTAAACAAAAACCTCAATTCATTGTTGAAGGCATAGTGCAAATGGATGAAATGTATCTTTCA…	MKLNEFNNTFQTEQQCLAYIANLKENKCIRCSSFNLNTSNLRRMRCLKCNQTFSILTGTIFSKSQTPLISWFYLIFRWINTKHGIPSTDVAKELGVTLKTAWRMGHKIRSAIAKQKPQFIVEGIVQMDEMYLSHMGFKKQGRSLLNKTLIVGIYEKTTNNLIVKVLKNANSKNLLQFAINHISSKCVVHTDFWKGYRDLKSVFTKHETVNHQDGYVSKTGVNTNQIESVWKHIRRTFKTHIKVAKHHIHLYAKEAAYKFNNIPSFETVMLCFI
448	SHM_04480	Main chromosome	334429..335736	CDS	hypothetical protein	A0A1Y5S1C5_9PROT, ISXO2-like transposase domain protein, 1.2e-39			GTGGGGAGAAGTTCGATTTCAAATAGTCCATGGGCAAACTTTTTCCCTACTGAAATTGTTGACTCAGTAAATATTGAGTTTATTGTTAAAAAACCAAAAAAACCAGAAGTAAAAATTATTGCTTGAGATGATAAAAGTAAAATATATGAATTACCATATGTTGATACAGATAAAATTAGTAAAAAAATAACTAAAAAATATCTTGCAGGAGAAATTATTACAGATGTAGATTTAAAAGCAAATAATGGACAAAATTTATTAGATAGTATGCAATATGAAGTTGCTAATGACTTAGCAGATAAATTGGCAATTGATGATACACAAGCAATTGCAAAATTTGCTACTAAAATTGATATTGAAGATACAACACCAGTAGGCTATTTAAAATCAATGTTATCG…	MGRSSISNSPWANFFPTEIVDSVNIEFIVKKPKKPEVKIIAWDDKSKIYELPYVDTDKISKKITKKYLAGEIITDVDLKANNGQNLLDSMQYEVANDLADKLAIDDTQAIAKFATKIDIEDTTPVGYLKSMLSAWNTLFQFRNIANSKFFTDFSPHVLVEGIMKLNEFNNAFQTEQQCLAYIANLKENKCIRCFSFNLNTSDLKRMRCLKCNQTFSILTGTIFSRSQTSLTSWFYLIFRWINTKHGIPSTDIAKELGVTLKTAWRMTHKIRTRIAKQKPQFIVEGTVQIDEMYLSHMGFKKQGRSLVNKTLIVGIYQKTTNNLIVKVLKNAKSKNLLQFAKNHISSKCLVYTDSWKGYCDFKSVFTKHETVNHQDRYVSKIGVNTNQIESVWKHIRRTF…
449	SHM_04490	Main chromosome	335895..336497	CDS	hypothetical protein	A0A6J4WQ72_9MOLU, Hypothetical protein, 4.8e-86		YES	TTGGCACAACAATTACGTTTAAATGGAAATAATTTATATGTAAAAGGTGTATTATGTGAAATCGTTCTTGATGACTATATGATTTTTACTAATGATAAAAATGAACAACAATTAATGACCTTTATTTTAGCAACACCAAGAGCGATGAAAAGATACATGATAGAAAATACAGTTATTTATGTAGATTTTATTAAAGATGATAAAGCAGGAAGAGCATATAAAGTTGCTGGTGAAGTTGTTGGAGAAGCAATCCCATATATTTCTAATAATGAAACAACATCAAGATGAATGTTATGTGGAGTTATTAAAACAGAAAAAACTGATTTAAAAACTAAAATTACAGTTTTAACAACAAATATTACTGCAAATGTTAATAACAATAACAATGAATTAAATACA…	MAQQLRLNGNNLYVKGVLCEIVLDDYMIFTNDKNEQQLMTFILATPRAMKRYMIENTVIYVDFIKDDKAGRAYKVAGEVVGEAIPYISNNETTSRWMLCGVIKTEKTDLKTKITVLTTNITANVNNNNNELNTEIKSTNELKSLNPNLTNPTIKYFSDAQGKTNVSNQKQKAGDLYITITANVNDLNYKGTTNPIKITLK
450	SHM_04500	Main chromosome	336512..336760	CDS	hypothetical protein	A0A6J4WQ72_9MOLU, Hypothetical protein, 6.2e-121			ATGCCAATTGGTACAACTAGTACAGCAATACTTTTAAACATAAATAAACCAAAACATACTAGAATAAGTAAACAACAAGAAAATAAAAGTTTTTGATGAGAAATTTTAGAAATGATTGGTGTACAAGTTATAGCAGTAGCACTTGCTCCTTTTACTGGTGGATTAAGTGAAAGTGTAGCCCTTGGATTAGTGAACTTGTCAAGAAAAGTGGACAATAAAAGTAACCTTTTATTAAATTTTATAAAATAG	MPIGTTSTAILLNINKPKHTRISKQQENKSFWWEILEMIGVQVIAVALAPFTGGLSESVALGLVNLSRKVDNKSNLLLNFIK
451	SHM_04510	Main chromosome	complement(336750..337166)	CDS	hypothetical protein	W0GQA4_9MOLU, Uncharacterized protein, 1.3e-09			ATGACATTTGTTGTCCAAAACATTATCCAAGCTTGAGTTAATGCTCAAAAACCTACTTCATGAATTTTACAATCAGATCAAGGATTTCACTATACAAATCCTTCTTATAAAATTTTATGTGATGAATTAAAAATAAAAATTTCAATGTCTAGAAGAGGTAATTCCTGTGATAATGGTGCTACTGAAACTTGATTTGGAACAATGAAAACAGAATTTCTATATCAAATTCCAAGAAAAAATAGAACTATTGAATGAATACAAGACAACTTACCTAAATATATTTACTTTTATAATAATTATCGACCTCAAATAAAATTAAAAGGAATGAGTCCAATCGAATATCGATTAGCTCATTCCAAACCAACAAATAATTACTTCATACCTATAAATTTAACACTT…	MTFVVQNIIQAWVNAQKPTSWILQSDQGFHYTNPSYKILCDELKIKISMSRRGNSCDNGATETWFGTMKTEFLYQIPRKNRTIEWIQDNLPKYIYFYNNYRPQIKLKGMSPIEYRLAHSKPTNNYFIPINLTLTNAIL
452	SHM_04520	Main chromosome	complement(337334..337969)	CDS	hypothetical protein	R4UED2_9MOLU, Putative transposase, 9.5e-53			ATGGCTAAATGACTATCAAAAGAAGAAAAGTTAAAAATAATAAAAATAAGTAAAATTAAAACAATTGATAAAACCGCATTAGAGTATGGTATTGGTCGATCATCAATAAAAGAATGAATTAAAGCATATAAATTATTAGGTGAAAAAGGTTTAGAATATGGCAATGGAATTCGTGCTAAAAAAACCAAAAGAACAGGTCGACCCAAATCTTTAAATTTTAATGAAATGACAAAACAAGAATTAATTGAATATATTGAGGCAATGAACGATATAAAAAAGTATTTAGAAAAATCGACAAAAAAGAAGAAATATTTTGTGATTTTCTCATTGAAGAAAAAATATCAGATTAGTTATTTATGTTGATTATTAAATGTTTCAAAATCAGGATATTATAAGTGA…	MAKWLSKEEKLKIIKISKIKTIDKTALEYGIGRSSIKEWIKAYKLLGEKGLEYGNGIRAKKTKRTGRPKSLNFNEMTKQELIEYIEAMNDIKKYLEKSTKKKKYFVIFSLKKKYQISYLCWLLNVSKSGYYKWIKNGMNEFNKWDTFLANIIKNIFYEFQEIYGYKMITLWINKIYNLKLKFHIVYRYMKNMSLKAKVRIKNLIIELNQEV
453	SHM_04530	Main chromosome	338345..339133	CDS	hypothetical protein	R4UE81_9MOLU, Putative transposase, 4.7e-60			ATGCATAAAAATTATCCAAGTCATGTTACTAAAGAACAATTTGAGAACATAAAATCAACTTTAGAAAACAGCAAAAAGAAAACAAAACCAAGAAATTTAGATTTATATGAAGTGTTTTGTGCAGTTTTATATGTATTAAAAAGTGGTTGTCAATGAAGAATGTTACCAAAAAATTTTCCAAAATGACAAACTGTATATTATTATTTCCAAATTTGAAGTAAAAACAATGATAAAGAACCTAGTGTATTGCAATTAATTTTAAAAAAATTAGTTAAAAAGATTCGTATTAAGAATCATCGAAAAGAAAAAACTAGTTTTTGTATAATTGATTCGCAAAGTGTTAAAAATACAGATACTACTGAAAATAAAGGTTATGATGCTGGTAAAAAGATTTCAGGA…	MHKNYPSHVTKEQFENIKSTLENSKKKTKPRNLDLYEVFCAVLYVLKSGCQWRMLPKNFPKWQTVYYYFQIWSKNNDKEPSVLQLILKKLVKKIRIKNHRKEKTSFCIIDSQSVKNTDTTENKGYDAGKKISGIKRHIAVDTQGLPHAIYITTAEKTDRNSAIIMIKSEKENLLQFKKIIVDAGYTGEKFASAIKTIINANVEVVKRNELHSFVVLPKRWVVERSFAWLEKCRRLWKNCERKLNTSLQMVVLSFISILLKRF
454	SHM_04540	Main chromosome	339234..340133	CDS	hypothetical protein	A0A2I7N4R1_9NEIS, IS5/IS1182 family transposase, 1.7e-119			ATGAATTATAGTTTTACTCCTAATCGTGAAACAGTATTACGAGATTTAGGTTATGTTGCTGAAAGAGAATATAAAAATAATTTTCAAAAATTAGAAATACAAAAGTTAAAAGAACACTTATTATTACAAAATACATTAATAAAATTAAGTCCACAATTAACTCCTAAATTTAAAATTAAAGATATTGAAAAAGCAAATAACTTTTTTAAAAAATTTAATACTGATTTAAAAAAAGTACTATCTATGAACCAACATGATTGATTAAATTTAGTTCATACAATACATTCAGAAAATAGATATGGAAAAACTTTAATTTTAGATTTACAAAAAATTCGTGCTAATTCTATTAAATTTAATTTTAAAAATAATGTTATTCATCAACTTGTTTTAAAAGCAAAT…	MNYSFTPNRETVLRDLGYVAEREYKNNFQKLEIQKLKEHLLLQNTLIKLSPQLTPKFKIKDIEKANNFFKKFNTDLKKVLSMNQHDWLNLVHTIHSENRYGKTLILDLQKIRANSIKFNFKNNVIHQLVLKANQTFKYFDIRFYLKKGLNKFWKDTPYFEKIRESIYKLQEKFEKLEKQVFEKIQKLKEKATDLFTSAEKRAIKHAQLIPLNSPVFMGCKIQPLSLDKCAITIYHRNPKYKPITVVDSILKAKTFVTQIHPFHWYRWYSGWYIGYGVNRNKWLKAIAFAPQVHVGRSSK
455	SHM_04550	Main chromosome	340260..341135	CDS	hypothetical protein	A0A6J4WNK7_9MOLU, Hypothetical protein, 2.5e-187			ATGACTAGAAAGAGTGAGTTACAGATGGCTAAAAAAGATAACTTTAATAATAATGATCCAATATCAAAAGCAGTAGATTTATTACTAGAAAATACTGAAGATTTAACAACAGTTTTTAAACCTGGCGGTTTATATAAAGAATTAACAAAAAGATTAGTTGAAAAAATGTTGAATTCTGAAATGCAAAATTATTTAGGATATGAAAAAAATCAACATAGTACTACTGAAAATGCTCGTAATGGTACAAGTTCAAAAAAATTAACGGACTTCTCCCCACATGTACTTGTGGAGGGAATAATGAAACTGAATGAATTCAACAATGCTTTTCAAACTGAACAGCAATGTCTTGCATATATAGCAAATTTAAAAGAAAACAAATGTATTAGGTGTTTTAGTTTT…	MTRKSELQMAKKDNFNNNDPISKAVDLLLENTEDLTTVFKPGGLYKELTKRLVEKMLNSEMQNYLGYEKNQHSTTENARNGTSSKKLTDFSPHVLVEGIMKLNEFNNAFQTEQQCLAYIANLKENKCIRCFSFNLNTSDLKRMRCLKCNQTFSILTGTIFSRSQTSLTSWFYLIFRWINTKHGIPSTDIAKELGVTLKTAWRMTHKIRTRIAKQKPQFIVEGTVQIDEMYLSHMGFKKQGRSLVNKTLIVGIYQKTTNNLIVKVLKNANSKNLLQFAKNHISSKCLVYTDS
456	SHM_04560	Main chromosome	complement(341236..341847)	CDS	hypothetical protein	A0A6J4WUX9_9MOLU, Mutator family transposase, 4.8e-37			TTGGTTTTATCTCATTTTAGATGAATAAACACCAAACATGGAATTCCATCAACTGATGTTGCAAAAGAATTGGGAGTGACCTTGAAAACAGCTTGAAGAATGGGTCATAAAATCCGAAGTGCCATTGCTAAACAAAAACCTCAATTCATTGTTGAAGGCATAGTGCAAATGGATGAAATGTATCTTTCACATATGGGGTTTAAAAAACAAGGAAGATCCTTGTTGAATAAAACCTTGATTGTTGGTATTTATGAAAAAACAACCAACAATCTGATTGTGAAAGTATTGAAAAACGCAAACAGTAAAAATCTTTTGCAGTTTGCAATAAACCACATTTCTTCAAAGTGTGTTGTACATACTGATTTTTGAAAAGGATATCGCGATTTGAAATCGGTTTTC…	MVLSHFRWINTKHGIPSTDVAKELGVTLKTAWRMGHKIRSAIAKQKPQFIVEGIVQMDEMYLSHMGFKKQGRSLLNKTLIVGIYEKTTNNLIVKVLKNANSKNLLQFAINHISSKCVVHTDFWKGYRDLKSVFTKHETVNHQDGYVSKTGVNTNQIESVWKHIRRTFKTHIKVAKHHIHLYAKEAAYKFNNIPSFETVMLCFI
457	SHM_04570	Main chromosome	complement(341820..342056)	CDS	hypothetical protein	V5SC92_9HYPH, Transposase ISSpo3, 7.8e-28	sHm specific gene (OrthoVenn2)		ATGAAATTGAATGAGTTCAATAATACTTTTCAAACTGAAAAACAATGTCTTGCATATATAGCAAGTTTGAAACAAATCAAATGTAGTAGGTGTTCTAGTTTTAATTTGAATACTTCTAATTTAAGAAGAATGAGATGTTTGAAATGTCATCAAACATTCAGTATTCTCACGGGCACTATATTTTCAAAGTCACAAACACCTTTAATATCTTGGTTTTATCTCATTTTAGATGAATAA	MKLNEFNNTFQTEKQCLAYIASLKQIKCSRCSSFNLNTSNLRRMRCLKCHQTFSILTGTIFSKSQTPLISWFYLILDE
458	SHM_04580	Main chromosome	342075..342326	CDS	hypothetical protein	H7EML1_9SPIR, DDE_Tnp_IS1595 domain-containing protein, 2.7e-08			ATGTGGGGAGAAGTTCGTTGCGATTTTAAATCAGTTTTCACTAAGCATGAAACAGTTAACCATCAAGATGGCTATGTTTCAAAAATTGGTGTAAATACCAACCAAATTGAATCAGTTTGAAAACATATAAGAAGAACATTTAAAACACATATCAAAGTTGCAAAACATCATGTTCATTTATATGCTAAAGAAGCTGCATATAAATTCAACAAGATACCTAGTTTTGAAACTGTAATGCTATGTTTGATTTAA	MWGEVRCDFKSVFTKHETVNHQDGYVSKIGVNTNQIESVWKHIRRTFKTHIKVAKHHVHLYAKEAAYKFNKIPSFETVMLCLI
459	SHM_04590	Main chromosome	342538..342807	CDS	hypothetical protein	A0A1Y5S1C5_9PROT, ISXO2-like transposase domain protein, 6.2e-09	sHm specific gene (OrthoVenn2)		TTGTATGCAAAAGGAATGACATTATCTGACATTAGAATGCAGTTGCAAGAGTTATATCATGGTGCTGATATTAGTGAAAGTGTTATTAGTCAAATTACTGATGATGTTATTGATGATGTTAAAGCATGACAAAATCGACCATTAGAAAGTATTTATCCTATTGTTTATTTTGATTGTATAGTAGTTAAAGTACGACAAGATAAACGGATTATTAACAAATCAGTTTATATAGCATTAGGAGTTGATTTAGAAGGCAAAAAGATGTTTTAG	MYAKGMTLSDIRMQLQELYHGADISESVISQITDDVIDDVKAWQNRPLESIYPIVYFDCIVVKVRQDKRIINKSVYIALGVDLEGKKMF
460	SHM_04600	Main chromosome	342864..343418	CDS	hypothetical protein	A0A6J4WWA8_9MOLU, Mutator family transposase, 4.3e-50			ATGAAAAATCGTGGCTTAAATGATATTCTTATTGCTTGTAGTGATAATTTAACAGGCATGTCAGAAGCAATACAATCAGTTTATCCTAAAACAGAACATCAATTATGCATTGTTCATCAAATTAGAAATAGTTTAAAATATGTTTCATACAAACATCGAAAAGGTCTAGTTGCAGATTTAAAACCAATTTATAGTGCATGTAGTGAAGAACAAGCAATGCAAGCTTTAGAATCGTTTGAAAGTAAATGAAATAAACAATATCCTCAAATTACTAAATCTTGATATAAAAATTGAGATAATTTAATGGTTTTTATTAGTTATCCAGTAGAAATCAAAAGAGTGATTTATACTACAAATGCTATTGAATCTGTTAATAGTCAATTACGAAAAATCATCAGA…	MKNRGLNDILIACSDNLTGMSEAIQSVYPKTEHQLCIVHQIRNSLKYVSYKHRKGLVADLKPIYSACSEEQAMQALESFESKWNKQYPQITKSWYKNWDNLMVFISYPVEIKRVIYTTNAIESVNSQLRKIIRNKKVFPNDMAVFKIFYLAIENITKKWTLPIQNWNTAIAHFMIKFEDRINLN
461	SHM_04610	Main chromosome	344076..344225	CDS	hypothetical protein	A0A6J4WTU8_9MOLU, Mutator family transposase, 9.0e-117			ATGACAACACAAGCAGATGTTACTAGAAGCGTAACTTTATTTTATGATTATAGTACAAAAAAAATTTTATTCGAAGTTTCCCCTACCCCTCCAACAATAGAATTTAATACAAATGTAATTAATAAAATTTGGAATGGCAACCCTTTTTAG	MTTQADVTRSVTLFYDYSTKKILFEVSPTPPTIEFNTNVINKIWNGNPF
462	SHM_04620	Main chromosome	complement(344228..344827)	CDS	hypothetical protein	A0A6S7KMZ8_LACSI, Uncharacterized protein, 6.4e-07			ATGAATAAGCATAATTTAATATCAAAATACACTAAATTATCATTCAAAAATCATCATAATAAAGTCAATGATAGTCAAATTACCAATCTTGTTAATAGAGACTTTAATAATAGAATTAAAAATGAAGTTATTGTCAGTGATTTAACTTATGTTCAAGTTAATGGTAAATGAAACTATATTTGCCTATTAGTAGACCTGTACAACCGCGAAATTATTGGACATAGTGTTGGAGTTAAAAAAGATGCATCATTAGTACATCAAGCATTTATGCACTCAAATCGCTGTTTAAAAGATATTCAAATATTTCATAGCGATCGCGGTAATGAATTCAATAATAAAACTATTGATAAACTTTTATTAGCATTCAATATTACCCGTTCTTTAAGCAAAAAAGGATGT…	MNKHNLISKYTKLSFKNHHNKVNDSQITNLVNRDFNNRIKNEVIVSDLTYVQVNGKWNYICLLVDLYNREIIGHSVGVKKDASLVHQAFMHSNRCLKDIQIFHSDRGNEFNNKTIDKLLLAFNITRSLSKKGCPYDNAVAEATFKTFKTEFINDKNFTSLIQLKLELFDYINWYNNIRIHSTLNYLTPVKYHEQMSTKK
463	SHM_04630	Main chromosome	complement(345066..345317)	CDS	hypothetical protein	A0A544TMI5_9BACI, IS3 family transposase, 2.6e-94			ATGAACAAATGTCTACCAAAAAATAGTCCTAAAAAGGGTTGCCATTCCACTTGTCTTGCTAAAGAATATAATGTTACAAGAGCAACTACTTATAAATGAATTAAACAATTTACTAATTCAGGTAGTTTTAAAATTAAAAATAATCTTTCAGATTTAGAAAAACAATTAATTCAAGCAAATAAAGAATTAAAACAGTTACGAATGGAAAATGATATTTTAAAGCAAGCAGCACTAATAATAGGCAGAAAATAG	MNKCLPKNSPKKGCHSTCLAKEYNVTRATTYKWIKQFTNSGSFKIKNNLSDLEKQLIQANKELKQLRMENDILKQAALIIGRK
464	SHM_04640	Main chromosome	complement(345292..345624)	CDS	hypothetical protein	A0A1H8CYN5_9FIRM, Transposase, 1.3e-21			ATGCACTCAAATCGCTGTTTAAAAGATATTCAAATATTTCATAGCGATCGCGGTAATGAATTCAATAATAAAACTATTGATAAACTTTTATTAGCATTCAATATTACCCGTTCTTTAAGCAAAAAAGGATGTCCTTATGACAATGCTGTTGCTGAAGCAACTTTTAAAACTTTCAAAACAGAGTTTATTAATGATAAAAATTTTACATCATTAATCCAATTAAAATTAGAATTATTTGATTACATAAATTGATATAACAACATAAGAATTCACAGCACTCTAAACTACCTAACTCCCGTTAAATATCATGAACAAATGTCTACCAAAAAATAG	MHSNRCLKDIQIFHSDRGNEFNNKTIDKLLLAFNITRSLSKKGCPYDNAVAEATFKTFKTEFINDKNFTSLIQLKLELFDYINWYNNIRIHSTLNYLTPVKYHEQMSTKK
465	SHM_04650	Main chromosome	complement(345639..345893)	CDS	hypothetical protein	A0A1M5NA85_9FIRM, Integrase core domain-containing protein (Fragment), 7.1e-41			ATGAATAAGCATAATTTAATATCAAAATACACTAAATTATCATTCAAAAATCATCATAATAAAGTCAATGATAGTCAAATTACCAATCTTGTTAATAGAGACTTTAATAATAGAATTAAAAATGAAGTTATTGTCAGTGATTTAACTTATGTTCAAGTTAATGGTAAATGAAACTATATTTGCCTATTAGTAGACCTGTACAACCGCGAAATTATTGGACATAGTGTGTTGGAGTTAAAAAAGATGCATCATTAG	MNKHNLISKYTKLSFKNHHNKVNDSQITNLVNRDFNNRIKNEVIVSDLTYVQVNGKWNYICLLVDLYNREIIGHSVLELKKMHH
466	SHM_04660	Main chromosome	complement(346132..346410)	CDS	transposase	A0A544TMI5_9BACI, IS3 family transposase, 2.3e-42			ATGACCAATATTAACTCATATACCGACGAATTTAAAAAGCAAATAGTAGCTTTATATCAAAGTGGTAAGTCAGTGTCTTGTCTTGCTAAAGAATATAATGTTACAAGAGCAACTACTTATAAATGAATTAAACAATTTACTAATTCAGGTAGTTTTAAAATTAAAAATAATCTTTCAGATTTAGAAAAACAATTAATTCAAGCAAATAAAGAATTAAAACAGTTACGAATGGAAAATGATATTTTAAAGCAAGCAGCACTAATAATAGGCAGAAAATAG	MTNINSYTDEFKKQIVALYQSGKSVSCLAKEYNVTRATTYKWIKQFTNSGSFKIKNNLSDLEKQLIQANKELKQLRMENDILKQAALIIGRK
467	SHM_04670	Main chromosome	complement(346458..346673)	CDS	hypothetical protein	A0A1H8CYN5_9FIRM, Transposase, 2.4e-30			TTGACAACTGAAGAAATAGTAATTTTAACACCAAGACAAATACAAGCATTTACAGAATGACAAATTACTTGATTCACCATTGAACAAATCCAAATATTGACAAAATTACAAATTCAATCATTGACAAAAAAACAAATAGAATCATTTACTACTTTACAAATTTCTTGATTCACCAAAAAAACAAATATGAATGGGTTACACTTTATTGGACACTAA	MTTEEIVILTPRQIQAFTEWQITWFTIEQIQILTKLQIQSLTKKQIESFTTLQISWFTKKTNMNGLHFIGH
468	SHM_04680	Main chromosome	complement(346742..347023)	CDS	hypothetical protein	F6AI47_PSEF1, Uncharacterized protein, 2.1e-178	sHm specific gene (OrthoVenn2)		ATGCAAGACATTGTTTTTCAGTTTGAAAAGTATTATTGAACTCATTCAATTTCATTGTTTCCTCCACAAGTACATGTGGGGAGAAGTTCGATTAATAATTGAAAAAATCCTATCCAAGAACATAAAAACAAACTTGAAGAAATATATCAAAATTTTCTAAAATCACAAGAATTATCAAAGGTTTTATTTAATAAATCAATAAATACATATAAACCACATTTCATAAATAAAATGAAAAGAGAAGTACTATTTATTAAAATAAATGAAGAAAAAAAGATATAA	MQDIVFQFEKYYWTHSISLFPPQVHVGRSSINNWKNPIQEHKNKLEEIYQNFLKSQELSKVLFNKSINTYKPHFINKMKREVLFIKINEEKKI
469	SHM_04690	Main chromosome	346969..347790	CDS	hypothetical protein	A0A533R6Z3_9MOLU, Uncharacterized protein, 6.6e-05			ATGAAATTGAATGAGTTCAATAATACTTTTCAAACTGAAAAACAATGTCTTGCATATATAGCAAGTTTGAAACAAATCAAATGTAGTAGGTGTTCTAGTTTTAATTTGAATACTTCTAATTTAAGAAGAATGAGATGTTTGAAATGTCATCAAACATTCAGTATTCTCACGGGCACTATATTTTCAAAGTCACAAACACCTTTAATATCTTGGTTTTATCTCATTTTTAGATGAATAAACACCAAACATGGAATTCCATCAACTGATGTTGCAAAAGAATTGGGAGTGACCTTGAAAACAGCTTGAAGAATGGGTCATAAAATCCGAAGTGCCATTGCTAAACAAAAACCTCAATTCATTGTTGAAGGCATAGTGCAAATGGATGAAATGTATCTTTCA…	MKLNEFNNTFQTEKQCLAYIASLKQIKCSRCSSFNLNTSNLRRMRCLKCHQTFSILTGTIFSKSQTPLISWFYLIFRWINTKHGIPSTDVAKELGVTLKTAWRMGHKIRSAIAKQKPQFIVEGIVQMDEMYLSHMGFKKQGRSLLNKTLIVGIYEKTTNNLIVKVLKNANSKNLLQFAINHISSKCVVHTDFWKGYRDLKSVFTKHETVNHQDGYVSKTGVNTNQIESVWKHIRRTFKTHIKVAKHHIHLYAKEAAYKFNNIPSFETVMLCFI
470	SHM_04700	Main chromosome	348286..349107	CDS	DDE transposase	A0A1Y5S1C5_9PROT, ISXO2-like transposase domain protein, 3.6e-39			ATGAAACTGAATGAATTCAACAATGCTTTTCAAACTGAACAGCAATGTCTTGCATATATAGCAAATTTAAAAGAAAACAAATGTATTAGGTGTTTTAGTTTTAATTTGAATACTTCTGATTTAAAAAGAATGAGATGTTTAAAATGTAATCAAACATTTAGCATTCTCACAGGCACCATATTTTCAAGGTCACAAACATCTTTAACATCTTGATTTTATCTTATCTTTAGATGAATAAACACCAAACATGGAATTCCATCAACAGATATTGCAAAAGAATTGGGAGTGACTTTGAAAACTGCTTGAAGAATGACTCATAAAATCAGAACACGTATTGCAAAACAAAAACCTCAATTTATTGTTGAAGGTACAGTGCAAATTGATGAAATGTATCTTTCA…	MKLNEFNNAFQTEQQCLAYIANLKENKCIRCFSFNLNTSDLKRMRCLKCNQTFSILTGTIFSRSQTSLTSWFYLIFRWINTKHGIPSTDIAKELGVTLKTAWRMTHKIRTRIAKQKPQFIVEGTVQIDEMYLSHMGFKKQGRSLVNKTLIVGIYQKTTNNLIVKVLKNAKSKNLLQFAKNHISSKCLVYTDSWKGYCDFKSVFTKHETVNHQDGYVSKIGVNTNQIESVWKHIRRTFKTHIKVAKHHVHLYAKEAAYKFNKIPSFETVMLCLI
471	SHM_04710	Main chromosome	349123..349944	CDS	DDE transposase	A0A1Y5S1C5_9PROT, ISXO2-like transposase domain protein, 6.5e-39			ATGAAACTGAATGAATTCAACAATGCTTTTCAAACTGAACAGCAATGTCTTGCATATATAGCAAATTTGAAAGAAAACAAATGTATTAGGTGTTTTAATTTTAATTTGAATACTTCTGATTTAAAAAGAATGAGATGTTTAAAATGTAATCAAACATTTAGCATTCTCACAGGCACCATATTTTCAAGGTCACAAACATCTTTAACATCTTGGTTTTATCTTATCTTTAGATGAATAAACACCAAACATGGAATTCCATCAACAGATATTGCAAAAGAATTGGGAGTGACTTTGAAAACTGCTTTAAGAATGACTCATAAAATCAGAACACGTATTGCAAAACAAAAACCTCAATTTATTGTTGAAGGTACAGTGCAAACTGATGAAATGTATCTTTCA…	MKLNEFNNAFQTEQQCLAYIANLKENKCIRCFNFNLNTSDLKRMRCLKCNQTFSILTGTIFSRSQTSLTSWFYLIFRWINTKHGIPSTDIAKELGVTLKTALRMTHKIRTRIAKQKPQFIVEGTVQTDEMYLSHMGFKKQGRSLVNKTLIVGIYQKTTNNLIVKVLKNAKSKNLLQFAKNHISSKFLVYTDSWKGYCDFKSVFTKHETVNHQDGYVSKIGVNTNQIESVWKHIRRTFKTHIKVAKHHVHLYAKEAAYKFNKIPSFETVMLCLI
472	SHM_04720	Main chromosome	350105..350800	CDS	16S rRNA (guanine(527)-N(7))-methyltransferase RsmG rsmG	A0A1Y5S1C5_9PROT, ISXO2-like transposase domain protein, 6.5e-38			ATGAATAAAGATTGAACTATAGGTTTAACTAATTTAACTTTAACACCAATAATGGAACAACAATTAAGTCGGTATTATAAAATTTTAATTGCTGAAAATAAAAAATATAACTTAACAACAATTATTGAAGAAGTAGAAGTTTATTATAAACATTTCTATGATGGTCTTTTAATTAGTAATAACATCACTTTGGATGATCAAAATATTTGTGATGTTGGTAGTGGTGCTGGTATACCAGGAATAATTTTAAAAATTTGTTTTCCCAAATTACAATTAACCATTATTGAATCAAATACAAAGAAATGTCAATTTCTAAAAACAGTAATTACTGAATTAAACTTAGAAAACGTTTATATAATTAATCAAAGAGCAGAAGCATTTGCTCATCAATATCGTGAA…	MNKDWTIGLTNLTLTPIMEQQLSRYYKILIAENKKYNLTTIIEEVEVYYKHFYDGLLISNNITLDDQNICDVGSGAGIPGIILKICFPKLQLTIIESNTKKCQFLKTVITELNLENVYIINQRAEAFAHQYRETFDIVTARALAPLNILSELCLGLVKVEGLFIAYKGLKVEEELALAQNSINTMGAKLINQFTVQLPNNYGQRTILHFQKYKLCALKYPRPYQQIKSKPL
473	SHM_04730	Main chromosome	350850..351671	CDS	hypothetical protein	A0A6J4WPV3_9MOLU, Ribosomal RNA small subunit methyltransferase G, 1.7e-144			ATGAAATTGAATGAGTTCAATAATACTTTTCAAACTGAAAAACAATGTCTTGCATATATAGCAAGTTTGAAACAAATCAAATGTAGTAGGTGTTCTAGTTTTAATTTGAATACTTCTAATTTAAGAAGAATGAGATGTTTGAAATGTCATCAAACATTCAGTATTCTCACGGGCACTATATTTTCAAAGTCACAAACACCTTTAATATCTTGGTTTTATCTCATTTTTAGATGAATAAACACCAAACATGGAATTCCATCAACTGATGTTGCAAAAGAATTGGGAGTGACCTTGAAAACAGCTTGAAGAATGGGTCATAAAATCCGAAGTGCCATTGCTAAACAAAAACCTCAATTCATTGTTGAAGGCATAGTGCAAATGGATGAAATGTATCTTTCA…	MKLNEFNNTFQTEKQCLAYIASLKQIKCSRCSSFNLNTSNLRRMRCLKCHQTFSILTGTIFSKSQTPLISWFYLIFRWINTKHGIPSTDVAKELGVTLKTAWRMGHKIRSAIAKQKPQFIVEGIVQMDEMYLSHMGFKKQGRSLLNKTLIVGIYEKTTNNLIVKVLKNANNKNLLQFAINHISSKCVVHTDFWKGYRDLKSVFTKHETVNHQDGYVSKTGVNTNQIESVWKHIRRTFKTHIKVAKHHIHLYAKEAAYKFNNIPSFETVMLCFI
474	SHM_04740	Main chromosome	351828..352592	CDS	sporulation initiation inhibitor protein Soj soj	A0A1Y5S1C5_9PROT, ISXO2-like transposase domain protein, 2.7e-39			ATGGGCAAAATTATTGCAATTGCTAATCAAAAAGGTGGAGTTGGAAAAACAACTACTGCTACTAATCTTGCTGCAGGTTTAGGTATAAAAAATAAAAAAGTGTTACTTATTGATTTGGATCCACAAGGTAGTGCTACTATTTCAATGGGTTTTGCTGCTGATAAAGTTGAACAAGATATATATGATGTTTTAGTACATGATGTTCCATTGGAAAAAGTCATTAAAACTGAAGTTTGTCAAGGAGTAGATTTATTACCATCGACCATTTCTTTGGCGGGAGCCGAAATATTTTTATTAGAGCAATCTCGTAATAAAAGAAATATTTTATTAGAAAAATTAGAACCCGTAAAGGAAGTATATGATTTTATTATTATTGACTGTCCGCCTAGTTTAGGATTA…	MGKIIAIANQKGGVGKTTTATNLAAGLGIKNKKVLLIDLDPQGSATISMGFAADKVEQDIYDVLVHDVPLEKVIKTEVCQGVDLLPSTISLAGAEIFLLEQSRNKRNILLEKLEPVKEVYDFIIIDCPPSLGLVNRNALASANSVIIPLQAEFYALGGLVQLLSTIRLVQQLFNPNLEIEGILLTMVNIRTTSSVEVIKEIQKNFREKVYKNYIPRNVTLSEAPSHGKNIFSYRPRCSGAIAYQSLVNEVLNNV
475	SHM_04750	Main chromosome	352585..353472	CDS	chromosome partitioning protein ParB	A0A6J4WV56_9MOLU, Chromosome (Plasmid) partitioning protein ParA, 8.3e-160			ATGTCTAATGATAAAAAAAATCGTATTTCTGCTAAAGGTTTAGCATCAATTTTTGGTGAAGGTTTAAATGATTTGATAACTAACATTGAAAGTTCACCAGAAATTGCTAAAACTTTTTCACAAACTATTTCTCTTGCTAAAATTATTCCTAATCCATATCAACCACGTGTAGTATTTAATGAACAAGAAATTAAAGAACTAAGTGATTCAATTAAAATTCATGGTTTAATTCAACCAATTATTGTTAAAAAAACGATAACAGATGGTGTTTTTCAATTAGTTGCTGGTGAACGTAGAACTAAAGCTGCAAAATTAGCAGGTTTAACAGAGATCTCTGCAGTAACTATTGAAGTAACAGATCAACAATTAATGGAATTTGCTTTGATTGAAAATATTCAA…	MSNDKKNRISAKGLASIFGEGLNDLITNIESSPEIAKTFSQTISLAKIIPNPYQPRVVFNEQEIKELSDSIKIHGLIQPIIVKKTITDGVFQLVAGERRTKAAKLAGLTEISAVTIEVTDQQLMEFALIENIQRVDLNAFEEAQAYQTLISKMKWTQEQLSQKVNKSRSHIANTLRILQLPVEILQMLQRNELTMGHVKPLLSLGTNLNLMVTIAKRAYSEQWSVRKVEDVIKMQQLSLNQKQNVNKKLDLHLVALENTLSRTLDTKVKINKKQLIINYSNHKELNRILEFLKLI
476	SHM_04760	Main chromosome	complement(353535..353702)	CDS	hypothetical protein	A0A533R6B4_9MOLU, ParB/RepB/Spo0J family partition protein, 1.1e-179			ATGGAAAAGAAACTTTTAACTTATCCTCATGATATATCAAAAAAATTATTAATCATACTAGGTATAAGTAAAATTGCAATTGGTTTGTCTATCTTATTTGTTTTTATTACAAACTTAATTATCTATACTAATTCAGGATTAATATTTCCTTTTAGAGAAATAACATAA	MEKKLLTYPHDISKKLLIILGISKIAIGLSILFVFITNLIIYTNSGLIFPFREIT
477	SHM_04770	Main chromosome	353938..354789	CDS	hypothetical protein	No matches found			ATGAAATTGAATGAGTTCAATAATACTTTTCAAACTGAAAAACAATGTCTTGCATATATAGCAAGTTTGAAACAAATCAAATGTAGTAGGTGTTCTAGTTTTAATTTGAATACTTCTAATTTAAGAAGAATGAGATGTTTGAAATGTCATCAAACATTCAGTATTCTCACGGGCACTATATTTTCAAAGTCACAAACACCTTTAATATCTTGGTTTTATCTCATTTTTAGATGAATAAACACCAAACATGGAATTCCATCAACTGATGTTGCAAAAGAATTGGGAGTGACCTTGAAAACAGCTTGAAGAATGGGTCATAAAATCCGAAGTGCCATTGCTAAACAAAAACCTCAATTCATTGTTGAAGGCATAGTGCAAATGGATGAAATGTATCTTTCA…	MKLNEFNNTFQTEKQCLAYIASLKQIKCSRCSSFNLNTSNLRRMRCLKCHQTFSILTGTIFSKSQTPLISWFYLIFRWINTKHGIPSTDVAKELGVTLKTAWRMGHKIRSAIAKQKPQFIVEGIVQMDEMYLSHMGFKKQGRSLLNKTLIVGIYEKTTNNLIVKVLKNANSKNLLQFAINHISSKCVVHTDFWKGYRDLKSVFTKHETVNHQDGYVSKTGVNTNQIESVWKHIRRTFKTHIKVAKHHIHLYAKEAAYKFNNIPSFETVMLCFICWIILVSASK
478	SHM_04780	Main chromosome	354861..355592	CDS	hypothetical protein HTH	A0A1Y5S1C5_9PROT, ISXO2-like transposase domain protein, 3.0e-39			ATGAGTTATAAACATATTGGGATAGATGAAAGAATTTATATTGAGAATCAATTGAAATTTAAAGTTAAAATTAGTGAAATAGCTAAAAATCTTAATCGAAGTATTAGTACTATTATTCGAGAAGTTAATAGAAATAAAGATAATGATCATTATTTTTCATTAATTGCACAAAATAAAGCTGTAAATAGAAAAAAATCACATATTATTTTTCATAAGTTTAAATATAAAGATTTAGTCAAATATATACAACAAAAACTATTATTGGGCTGATCACCTGAACAAATTTATGGCAGAATTAAAAATTTTCATAAACAATGAGCTATCAGCTTTAAAACAATTTACAATTGAATTTATTCTGGATTATTTGATAAAGTTACTAGTAAAAATTTAAGAAGAAAA…	MSYKHIGIDERIYIENQLKFKVKISEIAKNLNRSISTIIREVNRNKDNDHYFSLIAQNKAVNRKKSHIIFHKFKYKDLVKYIQQKLLLGWSPEQIYGRIKNFHKQWAISFKTIYNWIYSGLFDKVTSKNLRRKGKKRRSQENRGKFNGKSIKERDSNVNDRITLGHWEGDTIVSSRGKSKSCLITLVERVSRFTLAMLVKNKTTKVINKNIIHYLSILPKNIVKTITFDRGKEFANWQQLEKS
479	SHM_04790	Main chromosome	355568..355810	CDS	hypothetical protein	A0A239TC06_9FIRM, Transposase and inactivated derivatives, IS30 family, 1.3e-50			TTGACAACAACTTGAAAAAAGTTAGATGTGAAAATTTATTTTGCAAATCCATATTCACCTTGACAAAGAGGTACTAATGAAAATACTAATGGTTTAATTAGAGAAAAATTTCCTAAAAAATTTATTTTTTCAAAAACTAATAAAAATGAAGTTCATAAATTTATATTGTCTTTAAACCAAAGACCCAGAAAAATACTAAATTATCTTTCACCAATCGAATATTTGAATAGAAAAATAATTTAG	MTTTWKKLDVKIYFANPYSPWQRGTNENTNGLIREKFPKKFIFSKTNKNEVHKFILSLNQRPRKILNYLSPIEYLNRKII
480	SHM_04800	Main chromosome	355811..356245	CDS	hypothetical protein	A0A1G5IR11_9FLAO, Integrase catalytic domain-containing protein (Fragment), 7.7e-19		YES	TTGCACTTACCTTTACAATTTTGCTATCAAAAAATTAATAATTGATTAGAAAAAGAACAAATTTCTGAAGACAATGTATTGGATTTAACTGATTTGTTTAATGAAAAAATGAATATAAATGATGAAACTACTAAAGTTATTGAAATTGCTAAGTTACTTAAAAAGGCAGAAGATTTAAATAGGATACATGAAATATTAGATGAACTTCCTCCACGTTATTTTTCTGTTGATAACTGAGAAGATACTGATGAAGAAGATATTGAAAATGAAAGTAAAATAATGATTGCAGAAAATAGCAGTTTAAATAAAGAAGAAACTGTATCTATTTCTAATAGTCAAAAAGCATTTTCTAAACAAGATATTATCGATAGTGGTATATGCTTAGATGATAGTTTATCT…	MHLPLQFCYQKINNWLEKEQISEDNVLDLTDLFNEKMNINDETTKVIEIAKLLKKAEDLNRIHEILDELPPRYFSVDNWEDTDEEDIENESKIMIAENSSLNKEETVSISNSQKAFSKQDIIDSGICLDDSLSTSELVRSFTVI
481	SHM_04810	Main chromosome	356543..357664	CDS	hypothetical protein	A0A533R6B7_9MOLU, Uncharacterized protein, 9.3e-18			ATGCCAAACACATTTAATTTTAACAACATAACAAAAGGTCAACAATTAAAAAATTTTTTTAATAATAATAAAACATTAATTTTTAAGACAGAGAATGCTTCGCAAGGTACAAGATTTGTCGTATTTGGTGAAACATTGGAAGGACAAAAAGTATTAATTCCTGCTTTTACTGCCGCAGAATTGGATACTAAATATAGTTATGTTGATGATAAATCACAACGGACTAACAATTTTATCGATTGAAAAAGTGAAACTAAATTTGGAAGAGTCATTTCTCGTTTTCTAGATGTAGAAGAAATTTATTTATTAAATGCTAAAGGTCAGTTAAGAAAATATAATGATACTTTTCATGATACTGTTTGTTTTCAAAGAAGTAATTTTTATGTGTCTAATGAAACC…	MPNTFNFNNITKGQQLKNFFNNNKTLIFKTENASQGTRFVVFGETLEGQKVLIPAFTAAELDTKYSYVDDKSQRTNNFIDWKSETKFGRVISRFLDVEEIYLLNAKGQLRKYNDTFHDTVCFQRSNFYVSNETTYNFEDLNLFSLKKKVSNILLEHNRGTLPMTENVSLIKQAAEKIGVSSTASSVKLLTMVGKLKLFIQKINQLHEVINVSAYSQETNINVDDITSLISQTELLNNLNNKTGSIFTKEELAKFKIKLEDVKIGDQTNIFDIKLNFMYKIVDNNWSKSFTSATFQIETKWITKLELLVNIYDGVFSMHFILKLLNLESEKTTNGFKMLDQEIAKLDQEIVSFVNLIAEDNKAVADLVNLQKKM
482	SHM_04820	Main chromosome	357719..359080	CDS	hypothetical protein	A0A1Z4R292_9CYAN, Pentapeptide repeat protein, 0.0025			ATGCAAAAAATTTTACATAAAAATGAAAAGATTAAACAAGAACGATTAAATTATTTGCTAACAAGGATAAAATTGGTTAATAATGTTCAAATGCTAAGTTATTTACAGAAAAGGTTATTGACAAAAAGTAAAGAATATTTAATAATAAGTAATGTTTTTAATGAGGTGCATAATTTATCTTTATATAATAGAGAAGCTGTTAAAGGATATATTATTAGAAGCACTAAAAATAATAATTTATTAGCTACTGATTTTGATTATAAAATTGATAATTTATTTAATGAAAATTTTCCTGGATTTGTTGAAATTCATAAAAATTTACTTCTTGAACTTCAACATAAACCAGAAGCTGTTATTGGAAGTTTATTACAATTTTTAGAAGAACTTAAAGAAATAGAA…	MQKILHKNEKIKQERLNYLLTRIKLVNNVQMLSYLQKRLLTKSKEYLIISNVFNEVHNLSLYNREAVKGYIIRSTKNNNLLATDFDYKIDNLFNENFPGFVEIHKNLLLELQHKPEAVIGSLLQFLEELKEIEKNKLLAKTSPIYTSKRMGESYFSLLSYANYEGIFSETINNIKDIKLKILNSKNNEEIRKYQQQLEEISIKFWESQKDFTKLVNELMNVYFSNEKQEIWLKFALEEHFLSENQILKNNVIKNYKDKAEEKFTKISSVLKINQQLVQGFQEELSDTFKVSRQRIKQKLNQQRLATGNWKVDDIISINSIIDITGINEKQAVSFKVLTKNKDDFTVIIQYLNSKKQLEYKIRDITINNCGTFNFTLNKEEFTFPNWQEILKLQSLINDY…
483	SHM_04830	Main chromosome	359135..359386	CDS	hypothetical protein	No matches found			ATGCAATATGAAAAAAATTTAAAAATTAGTCAAGAATTAAAAGAAAATCTTACTAATGGTAATTTAAATTTTGTCTTTAGTGAAAACAGTAAAGAAAATATTAAAAATTTAAATCAAAATAAAAACAACACCAATGTAACATTTGATATTTTTTATTATAATAAAAAATATTTTTTAGGTAGTTATAAAACTGAAACATCTGCCATTAATTTTAAAATTCTTAGAACCTGTTTAGAATCTTTTAGAAAATAA	MQYEKNLKISQELKENLTNGNLNFVFSENSKENIKNLNQNKNNTNVTFDIFYYNKKYFLGSYKTETSAINFKILRTCLESFRK
484	SHM_04840	Main chromosome	359424..359663	CDS	hypothetical protein	No matches found	sHm specific gene (OrthoVenn2)		ATGCATAAAAATTATCCAAGTCATGTTACTAAAGAACAATTTGAGAACATAAAATCAACTTTAGAAAACAGCAAAAAGAAAACAAAACCAAGAAATTTAGATTTATATGAAGTGTTTTGTGCAGTTTTATATGTATTAAAAAGTGGTTGTCAATGAAGAATGTTACCAAAAAATTTTCCAAAATGACAAACTGTATATTATTATCGGACTTCTCCCCACATGTACTTGTGGAGGGAATAA	MHKNYPSHVTKEQFENIKSTLENSKKKTKPRNLDLYEVFCAVLYVLKSGCQWRMLPKNFPKWQTVYYYRTSPHMYLWRE
485	SHM_04850	Main chromosome	359663..360376	CDS	hypothetical protein	A0A1H3M9T5_9PROT, Putative transposase of IS4/5 family, 1.0e-27			ATGAAACTGAATGAATTCAACAATGCTTTTCAAACTGAACAGCAATGTCTTGCATATATAGCAAATTTGAAAGAAAACAAATGTATTAGGTGTTTTAATTTTAATTTGAATACTTCTGATTTAAAAAGAATGAGATGTTTAAAATGTAATCAAACATTTAGCATTCTCACAGGCACCATATTTTCAAGGTCACAAACATCTTTAACATCTTGGTTTTATCTTATCTTTAGATGAATAAACACCAAACATGGAATTCCATCAACAGATATTGCAAAAGAATTGGGAGTGACTTTGAAAACTGCTTGAAGAATGACTCATAAAATCAGAACACGTATTGCAAAACAAAAACCTCAATTTATTGTTGAAGGTACAGTGCAAATTGATGAAATGTATCTTTCA…	MKLNEFNNAFQTEQQCLAYIANLKENKCIRCFNFNLNTSDLKRMRCLKCNQTFSILTGTIFSRSQTSLTSWFYLIFRWINTKHGIPSTDIAKELGVTLKTAWRMTHKIRTRIAKQKPQFIVEGTVQIDEMYLSHMGFKKQGRSLVNKTLIVGIYQKTTNNLIVKVLKNAKSKNLLQFAKNHISSKCLVYTDSWKGYCDFKSVFTKHETVNHQDGYVSKNWCKYEPNWISLKTYKKNI
486	SHM_04860	Main chromosome	360865..361161	CDS	hypothetical protein	A0A1P8F800_9CHLR, Transposase zinc-ribbon domain-containing protein, 3.2e-30			ATGATTAAAAGTGAAAAAGAAAATCTTTCTACAGTTCAAAAAATAATAGTAGATGCTGGCTATACTGGTGAAAAATTTGCTTCTGCAATCAAAACAATCATAAATGCAAATGTTGAAGTTGTAAAACGTAATGAATTACATTCTTTTGTAGTACTACCAAAAAGATGAGTTGTAGAACGAAGCTTTGCATGATTAGAAAAATGCAGAAGATTATGAAAAAATTGTGAAAGAAAACTAAATACTAGTTTACAAATGGTTGTTCTGTCCTTTATTTCAATTTTATTAAAAAGATTCTAA	MIKSEKENLSTVQKIIVDAGYTGEKFASAIKTIINANVEVVKRNELHSFVVLPKRWVVERSFAWLEKCRRLWKNCERKLNTSLQMVVLSFISILLKRF
487	SHM_04870	Main chromosome	361882..362118	CDS	hypothetical protein	A0A2I7N2T9_9NEIS, IS5/IS1182 family transposase, 5.7e-40	sHm specific gene (OrthoVenn2)		ATGAAATTGAATGAGTTCAATAATACTTTTCAAACTGAAAAACAATGTCTTGCATATATAGCAAGTTTGAAACAAATCAAATGTAGTAGGTGTTCTAGTTTTAATTTGAATACTTCTAATTTAAGAAGAATGAGATGTTTGAAATGTCATCAAACATTCAGTATTCTCACGGGCACTATATTTTCAAAGTCACAAACACCTTTAATATCTTGGTTTTATCTCATTTTAGATGAATAA	MKLNEFNNTFQTEKQCLAYIASLKQIKCSRCSSFNLNTSNLRRMRCLKCHQTFSILTGTIFSKSQTPLISWFYLILDE
488	SHM_04880	Main chromosome	362091..362417	CDS	hypothetical protein	H7EML1_9SPIR, DDE_Tnp_IS1595 domain-containing protein, 2.7e-08			TTGGTTTTATCTCATTTTAGATGAATAAACACCAAACATGGAATTCCATCAACTGATGTTGCAAAAGAATTGGGAGTGACCTTGAAAACAGCTTGAAGAATGGGTCATAAAATCCGAAGTGCCATTGCTAAACAAAAACCTCAATTCATTGTTGAAGGCATAGTGCAAATGGATGAAATGTATCTTTCACATATGGGGTTTAAAAAACAAGGAAGATCCTTGTTGAATAAAACCTTGATTGTTGGTATTTATGAAAAACAACCAACAATCTGATTGTGAAAGTATTGAAAAACGCAAACAGTAAAAATCTTTTGCAGTTTGCAATAA	MVLSHFRWINTKHGIPSTDVAKELGVTLKTAWRMGHKIRSAIAKQKPQFIVEGIVQMDEMYLSHMGFKKQGRSLLNKTLIVGIYEKQPTIWLWKYWKTQTVKIFCSLQ
489	SHM_04890	Main chromosome	362473..362700	CDS	hypothetical protein	A0A291GEG2_9RHOB, IS1595 family transposase, 1.4e-12			TTGAAATCGGTTTTCACTAAGCATGAAACAGTTAACCATCAAGATGGCTATGTTTCAAAAACTGGTGTAAATACCAACCAAATTGAGTCAGTATGAAAACATATACGAAGAACATTTAAAACACATATCAAAGTTGCAAAACATCATATTCATTTATATGCAAAAGAAGCTGCATATAAATTCAATAACATACCTAGTTTTGAAACTGTAATGCTATGTTTTATTTAA	MKSVFTKHETVNHQDGYVSKTGVNTNQIESVWKHIRRTFKTHIKVAKHHIHLYAKEAAYKFNNIPSFETVMLCFI
490	SHM_04900	Main chromosome	362909..363304	CDS	hypothetical protein	A0A4C1TM13_EUMVA, Uncharacterized protein, 1.2e-11			ATGAATAATTGAAAAAAACCTAAATTATCACGTTCAAATAGTACTGATAGTGCGATAAGTTCACTTTCTTCTGAATTTGAAGAAAATGATTATTCTATTATTGATATCGATAAAATATTAAGAGAACTTAATAGTTATAGTTTTCCACAGTATAGTGATTTAGAAAGCAGTACTGAATCATCTCGTCAAGAATTTAATCATTGTCTTACTAGAACAGCATCTAGTGATAGTGGCATTTGTTCTGGTCAGATTACTCCTAAACTAGTTAGTACAAATCCTTTTGATGATGAAAGCGATGATGAAGAACTTGCTGGTAATACTATTAATGAATCTAATAATTTAGTAAATACTGTACCATTACCATCCAAATCAACTCCAAAATTAAATTTTTCTTAA	MNNWKKPKLSRSNSTDSAISSLSSEFEENDYSIIDIDKILRELNSYSFPQYSDLESSTESSRQEFNHCLTRTASSDSGICSGQITPKLVSTNPFDDESDDEELAGNTINESNNLVNTVPLPSKSTPKLNFS
491	SHM_04910	Main chromosome	363387..364484	CDS	ribosome-binding ATPase YchF ychF	A0A533R6B2_9MOLU, Uncharacterized protein, 7.2e-70			ATGTTAACTGCTGGTATCGTTGGTTTACCTAATGTAGGTAAATCAACATTATTTAAAGCCATAACCAATTCACAAGTATTAATTGAAAATTATCCTTTCGCTACTATAAAACCAAATATTGGTAGCGTTCCAGTCAATGATTCAAGAATTTTAAATTTAATAAAAATTTTTAATCCACAAAAAGTTGTACCAACAATTTTAGAATTACATGATATTGCTGGACTTGTCAAAGGCGCTAGTAAAGGTGAAGGATTAGGTAATCAATTTCTTGCCAATATTAGAACGGTTGATGCAATATGCGAAGTTATTCGTTGTTTTGATGATATTAATGTTACTCATGTTGAAAATAAAATTGATCCAATTAATGATTTTGAAATTATTGAATTGGAATTAATGTTA…	MLTAGIVGLPNVGKSTLFKAITNSQVLIENYPFATIKPNIGSVPVNDSRILNLIKIFNPQKVVPTILELHDIAGLVKGASKGEGLGNQFLANIRTVDAICEVIRCFDDINVTHVENKIDPINDFEIIELELMLADQEVISKRKEKVRKKSQITRDKQGIAEVALLEKINNELNNGIAIRNQKLSSEELLMIKPYNFLTAKPIIVIANINEKDLITKTNKYVEQLQQYMSKKNITVIIVCVKTECELSELEAEEKKEMFKELNIFESGIDQIVLATYKLLNLGTYFTVGPKEVHAWTFIKGMKAPECAGIIHTDFMKGFIRLKVYNYQDIELLGSEKNVQEKGKMRVEGKNYIVEDGDICHFLFNV
492	SHM_04920	Main chromosome	364570..365073	CDS	hypothetical protein	A0A533R6C3_9MOLU, Ribosome-binding ATPase YchF, 9.1e-234			ATGTTAAAAAGTAATTTACAAAATCCTGATTCTGATATTCAAGAAAACAATTATGTTCCAAATAAAAAAACTAAAAAGTTTGATGTTCTTAATAAAATAAAAGTTTCAAGAGCTTTACTTTTTTGATCACCAATTGTACAAATTATTGGTAGTATTGCTTTTTTAATACTATTAATAGTTAATGCATTTGTTGGGCAAAAAATGGGGTTTGAATTTAGTAAACTACAATTAGCTTTATCATTATCATATGTTGGAATTGCAATTTTAGTCAGTATTATTTGTTTTATGATACCAGCAAAGAAACTTAAAAAGAAATCTTCATTTAGAATTACTGCTATTTCAACATTAATATTATCAACATTAATGTTAAGCGGTAGTCTAGTTTTTTGATCAATACCA…	MLKSNLQNPDSDIQENNYVPNKKTKKFDVLNKIKVSRALLFWSPIVQIIGSIAFLILLIVNAFVGQKMGFEFSKLQLALSLSYVGIAILVSIICFMIPAKKLKKKSSFRITAISTLILSTLMLSGSLVFWSIPVLLFFSLISLIVWICEVIAAIILILVVEELPNEK
493	SHM_04930	Main chromosome	365088..365744	CDS	hypothetical protein	A0A533R6C4_9MOLU, Uncharacterized protein, 1.1e-96			ATGAAAATTAAAGATTTAAATAATGTTAAAAACAAAGAAACATGTTTTATTCCATATGAACAAAAAACTAAAAATGCATATTTTGTTTATTTGACAATATCAATAGTTCTTTTTTTATCAGTTTTTATTTTTTCATTATTTGCTGCTATTAATGTATCAAAATATAAATTATATAATGTACTTACTGATTTTAATTATCCTATTTTGAATTTATTTTATGCACCAATTGTTTGTTTAATTGCAATTACTGTAAGTATGATTTTATTAATATTTGCTCCTAGAGTAAGTATTGTCTCTTCAAAGTATAGCAGTAGAATGTTTTATACTGCTTTTTGATTATTAATTCTTAGTGTAATGTTAAGTTCAGAAGTACAATTAACTTATATTTCACAATCTGGA…	MKIKDLNNVKNKETCFIPYEQKTKNAYFVYLTISIVLFLSVFIFSLFAAINVSKYKLYNVLTDFNYPILNLFYAPIVCLIAITVSMILLIFAPRVSIVSSKYSSRMFYTAFWLLILSVMLSSEVQLTYISQSGILYNENYHWINPIIARIFIIFSLFLILITQLFFWIMRRKFTFMNSDYEIYTTRSMEKKQRRIRKQELKKIKKQEKGFSKKTLNIK
494	SHM_04940	Main chromosome	365758..366483	CDS	hypothetical protein	A0A533R6C6_9MOLU, Uncharacterized protein, 9.6e-127			ATGAGAATTCGTAATTGGTGGTTTATTAGTTTTTATTTATTATTAAGCACATTTATTATTTATCAATTATTTTTTTTAATTGCTTTGTCAAAAAATACAGTTTTAAAAGATTTATATTATTATGGTTTTCAAATTGCAGAACCTTCACCAAGTTTTAATCCTTCAAGTTATACTGCAGTTTATTATTTACCAGTAATAGGTTTGATTGTAAGTAGTTTTGGGTTGATAAGTTGTATTTTTACGGTAAGAGTTTTTCTCGAAAAATCTCCTCGTTTTAAATTTGTATTTTTAGTTTTAAACTTTATAATTTTTGTTGTTGGATTTTTAATAAGTTTTTCTGGTCAATTGCTTTATTGTGAATGAAGTAATGATAGTGCACAAATAATACCTAATAGGGGT…	MRIRNWWFISFYLLLSTFIIYQLFFLIALSKNTVLKDLYYYGFQIAEPSPSFNPSSYTAVYYLPVIGLIVSSFGLISCIFTVRVFLEKSPRFKFVFLVLNFIIFVVGFLISFSGQLLYCEWSNDSAQIIPNRGGTIETPSFYYRNWVSSTIVWSIFGFYFALLVAAVILLLKLNLINVQTYHFYRQRIEQAIEFEPELKQPLPSSNEFDPNDTQTITIFLDEEVNEKLQSKTNRKKNNEIL
495	SHM_04950	Main chromosome	366584..368029	CDS	glutamate--tRNA ligase gltX	A0A533R6D8_9MOLU, Uncharacterized protein, 9.3e-148			ATGAAAATTCGTGTACGATATGCACCTAGTCCTACTGGGTATTTACATATTGGTGGTGCTAGAACAGCATTATTTAATTATTTATTTGCAAAAAATAACAAAGGAGATTTTATAGTTAGAATTGAAGATACTGATTTAGAACGCAATATTGAAGATGGAATTAGTTCACAATTAGATAATTTACGTTGAATGGGAATAATTCCTGATGAAACTATTGATTTACCAGGTAAATATGGTCCTTATAAACAAACTGAACGTTTAAATATATATATTCAACATGCATTAATACTAATAAAAGAAAAAAAAGCATATTATTGTTTTTGTACACCTCAATATCTAGAAGAAATGCGTAAGAAACAAGCAGATAAAAATATTTTAGCTTTCCAGTATGATGGAACA…	MKIRVRYAPSPTGYLHIGGARTALFNYLFAKNNKGDFIVRIEDTDLERNIEDGISSQLDNLRWMGIIPDETIDLPGKYGPYKQTERLNIYIQHALILIKEKKAYYCFCTPQYLEEMRKKQADKNILAFQYDGTCSKLEQSVIEENLQNKISYAIRVKIPTNKSYKIKDLVRGNVEFNSVDLGDYIIIKSNGVATYNFAVVIDDHLMEISHVFRGEEHLSNTPKQLVIYEYFNWKMPIFAHLTLIVNNKRKKLSKRDGSIIQFIHQYRKEGYLPEAIFNFIALLGWSSHEEKEIYTKEQLIKLFTPKYLSKAPSMFDPEKLVWMNNYYIKRLNVEQYLALVTPFIKEKYNWNSKTIEWWKEVLLIYQSQLEYGSQINELVSLFFKNNFKVDIEAKTFLND…
496	SHM_04960	Main chromosome	368220..369413	CDS	hypothetical protein	A0A533R6C0_9MOLU, Glutamate--tRNA ligase, 0.0e+00			ATGTCAAGCAATAATTATAAAGTAACTTTTATTCGTGACGCTATACACAAAAATATTAATATCAGCGAACCCGTTATTCAGGCGTTAATATCTTGTAAAGAATTTCAAAGATTAAGATGAATTAATCAACTTGGTGGTGTCCAAATTGCTTTTCCTAATGCAACTCATACTAGATATGTTCATAGTATCGGTGTTTATCATATATTAAATCGTGTTCTTAGTGAAGTTGAAGGTTCTTCTTTATTAACTAAAGAGGAAAAAATAAACATTAAAATTGCTGGTTTATTACATGATTTAGGACACGGTCCTTTTTCACACACTTTTGAAAAAATCATAAACCTTAATGTTAATAAAAAAGAAAATTTTACTCATGAAGATTATACTTGTGCTATTATTAAT…	MSSNNYKVTFIRDAIHKNINISEPVIQALISCKEFQRLRWINQLGGVQIAFPNATHTRYVHSIGVYHILNRVLSEVEGSSLLTKEEKINIKIAGLLHDLGHGPFSHTFEKIINLNVNKKENFTHEDYTCAIINDNNTEINMILKQFNININAIIGILKKDYKNYPKYQIQLVSSQLDCDRIDYLMRDGYFTGVGYGSIDIDWIITNMIIDIKEGLVFSYKAISAIENYLIIRFHMYSQVYYHKSGILFDLNLQKLFSRITELYFDKTYSFKVNIHDFIAIFEGKSVEIQTYLNWTDATLIKLMQDIINFENDNELVKISKVILFCFNWENELLLLTSQNNTNVIGVKQDLKNVLYYFKKDPIIIKTKNEEYITLEKISQILQDPIKAPNTIYFLKKK
497	SHM_04970	Main chromosome	369445..370536	CDS	hypothetical protein	A0A6J4WZ73_9MOLU, Deoxyguanosinetriphosphate triphosphohydrolase, 1.6e-258			ATGAAAATTTTAAAATCAATTAATAAAGTTTTTGAGTATCCAAATATTTTAGATTTAACGCCAGGAGATTTTTACTTAAATTCACATGAGTATCACTTAGCAACGCAAGAAGTAATAGTGATATTGGGCGTATTAATTAATAAAGAAAAAATTGAAAATGCTATTAAAACTTTAAATTTTACTTGAATAAATTTTAAAGAAAAAGTAATAGTTTATTTTTCTATTTTTGCCTACCTTATAATAGGTAATGAATATAATGATTTAAAATCAGTTAAAATAAATCAAATTAAATTTAAAGATAATACGTTAAAAATTAAATTTAAAGAAACACTACTTACAATGATTAATAAGTTTCCAAGAACTTTGCATTTAACTAATGTTTTGGGTAATGATAATGAT…	MKILKSINKVFEYPNILDLTPGDFYLNSHEYHLATQEVIVILGVLINKEKIENAIKTLNFTWINFKEKVIVYFSIFAYLIIGNEYNDLKSVKINQIKFKDNTLKIKFKETLLTMINKFPRTLHLTNVLGNDNDRANMYAVNAILNIKKGIGYDNFHITLFSVYQSLELKLKHCLRKYIQVEPSASKKKFNFHNLIRLIKLISTTRVESEEMSKILLNLRERLRYFEQINPGGQAARYEAEINHNYFHNLNSYIVNEQELLSNFVKALSLLQELYLKLIELYKDDNTKVKMQKKIDLELVKVSGIKIEDDPKKINDKLRNVLDNQIFGNYQELIDLNYNDVAILEFLIRIGFIQYVNDTIEQLL
498	SHM_04980	Main chromosome	370620..372260	CDS	arginine--tRNA ligase argS	A0A533R7H0_9MOLU, Uncharacterized protein, 6.6e-229			GTGGACAGTTATGTTATTAATGAACTCACTACTATTATTCTTGATGCAGTAGCATTTGCAAATTATGAAATAGAATTGAATCAAGTTATTATTGAAATTAATAAAAATAATGACTTAGGTGATTATTCTACATCAATAGCAATGATATTAGCAAAAAAATATAAACAAAAACCATTAGACATTGCTGAAATTATAGTTAAAAATATTCATCAGAAACACCCATTAATTAAAAAAATTGATTATATTACCCCTGGTTTTATTAATATTAATATTAATGTTGAAGTATTTAGTTTGTTATTAATGAAAATTATTAATGAGAAATCATTATATGGTCAATCTAATAAAAAAAATATTACTTATAATATTGAATTTATTAGTGCCAATCCAACCGGACTTTTA…	MDSYVINELTTIILDAVAFANYEIELNQVIIEINKNNDLGDYSTSIAMILAKKYKQKPLDIAEIIVKNIHQKHPLIKKIDYITPGFINININVEVFSLLLMKIINEKSLYGQSNKKNITYNIEFISANPTGLLHLGHARNAAIGDSLANILEHRGYNIVREYYINDAGNQINVLANSIFINYQNLCGNAVELPKESYRGSEILTAAQSFLKLNGNKFANKPFDETSSLIFKEFGINYMLSEIKKDLKKFKVKINIWFSESFLYKENIISNLIKQFEMQGNTYQLDGAIFLKTTLFEDDKDRVIVKKDKTYTYMLPDLAYHHIKFQRSDVLINIWGADHYGYIPRIKAGLYMLNNDATKLDILCIQMVKVIDNGKEQKMSKRAGTSITLRHMIDLIGKDA…
499	SHM_04990	Main chromosome	372554..372721	CDS	hypothetical protein	A0A533R7G3_9MOLU, Arginine--tRNA ligase, 0.0e+00			ATGACAAGAGTAGAAATTCCAAGTAATACAAAAGACGAAATTGATAGTACTGAAACAGTTACAGATAATGATGAAACTATAGATTTAAGTGAAGACGTAGAAGATGAAGATGATGATTTAGATACCATTAGTATTAAACCATTAGAAGATAGTTATGATGATGAATAA	MTRVEIPSNTKDEIDSTETVTDNDETIDLSEDVEDEDDDLDTISIKPLEDSYDDE
500	SHM_05000	Main chromosome	372758..374362	CDS	CTP synthase pyrG	A0A6J4WQC9_9MOLU, Hypothetical protein, 4.0e-22			ATGAATTCAAAGTATATATTTATTACTGGTGGTGTTGTATCATCTTTAGGTAAAGGAATTACAGCAGCATCGCTTGGGCGTATATTAAAGCAAAAAAATATTAAGATTTTTATGCAAAAATTTGACCCTTATATTAATGTTGACCCAGGTACTATGAGTCCTTATCAACACGGTGAAGTATATGTAACTAGTGATGGTGCTGAAACTGATTTAGATTTAGGTCATTATGAACGTTTTATTGATGAAAATCTGACTAGAGATTCCAATATTACTGCCGGAAAAGTATACCAAACTGTTTTAAAAAAGGAACGTGATGGTTTTTATGAAGGGAAAACTGTACAAGTTGTACCTCATGTTACTGATGAAATTAAAAAACATATTTTTAATTCCGCAATTAAT…	MNSKYIFITGGVVSSLGKGITAASLGRILKQKNIKIFMQKFDPYINVDPGTMSPYQHGEVYVTSDGAETDLDLGHYERFIDENLTRDSNITAGKVYQTVLKKERDGFYEGKTVQVVPHVTDEIKKHIFNSAINSKADVIITEIGGTVGDIESLAFIEAIRQVKNEKGHENVIVIHTTLIPYLHSVGEFKTKPSQHSVKEILSLGIQPDILVCRSETMPPDHIFDKLSLFCNIKRSHVLAIPDCDNIYKVPLSLEQQKIDEVVSELLKLNKTKPDMSEWHAIVKKLDNINQEVTVGIVAKYSNLSDAYLSVIESLKIAGYSLNTKVNYKIINAESLDSKNINSMLSPFQAIIVPGGFGNRGVEGKINAINYTRINKVPFLGLCLGMQLACIEYARNVCNL…
501	SHM_05010	Main chromosome	374512..375381	CDS	fructose-1 6-bisphosphate aldolase	A0A533R684_9MOLU, CTP synthase, 0.0e+00			class II		ATGAATAAATTTGTTAGTGCAAAAAATATGATTGATAAAGCAAAAGCAGGTAAATATGCCGTTGCTCACTTTAATATTAATAATTTAGAATGAACAAGATCTATTCTTGAAGTTGCACAAGAAACTAAATCATCTGTTATTTTAGGTGTTTCAGAAGGTGCTATTAAATATATGGGTGGATTTAACACAGTTGTTAGTATGACTTTAGCGTTATTGAATGATTTAAATATTACTATTCCAGTGGCATTACATTTAGATCATGGTCAATCAATAGATTCTTGTAAGAAAGCATTAGATGCTGGTTTTAGTTCAGTTATGTTTGATGGTTCTCATTTAGATTTTAATGAAAATATAAAAGGTACCAAAGAAGTAGTTACTTATGCTAAGAAAAAAAATGCA…	MNKFVSAKNMIDKAKAGKYAVAHFNINNLEWTRSILEVAQETKSSVILGVSEGAIKYMGGFNTVVSMTLALLNDLNITIPVALHLDHGQSIDSCKKALDAGFSSVMFDGSHLDFNENIKGTKEVVTYAKKKNASVEAEAGTIGGEEDGVIGSGEIASEEDCKSLAALGIDFLAAGINNIHGKYPKNWDGLNFDVLKNLSVASNKPMVLHGGSGIPKDQVKKAINLGISKINVNTELQEVFAAAIEKYVTEGKLNEDKGFDPRKIFKPGMEAIKLKAKELLTEFGSLGKS
502	SHM_05020	Main chromosome	complement(375435..375872)	CDS	hypothetical protein	A0A533R685_9MOLU, Class II fructose-1,6-bisphosphate aldolase, 2.7e-182			ATGAAAATTAAAAAAATGATCGGAAATAAGTATGCATTAATTATTGAAAAAGATGAAATGATTATTAAAACTTTAGAGCAATTTGCTATTAAAGAAAACATAGGAATGGCACAATTCCAAATGATTGGTGCTATTACTAATGTCACTTTAGGCTACATTCCTAAAAAAAGTACTGATTATATAAAAAAAACTTTTCTTGAACAATATGAATTGTTATCAACAATTGGAACAATCATTTGAGATGAAAAAGATAGAAATAAACCAATTATTCATTGTCATACTACTTTTGGTGATGATAATTTTAACGTAATTGGTGGTCATATGTTAGACGCGAAAGTTGCTATTAAGGCCGAAGTAATAATTGATATTTTAAGTAATGAAAAAATATCACAAGTTATT…	MKIKKMIGNKYALIIEKDEMIIKTLEQFAIKENIGMAQFQMIGAITNVTLGYIPKKSTDYIKKTFLEQYELLSTIGTIIWDEKDRNKPIIHCHTTFGDDNFNVIGGHMLDAKVAIKAEVIIDILSNEKISQVIDNKSNFHIWNLS
503	SHM_05030	Main chromosome	376063..376506	CDS	ribose 5-phosphate isomerase B rpiB	A0A533R679_9MOLU, DNA-binding protein, 5.9e-91			TTGAAAACTAATGGTTTAGTAATTGCTATTGGTAATGATCATACCGCTTATGAATTTAAACAACCAATTATTAAATTTTTACATACAGAAGGCTATCAAATTTTAGATTTAGGAACAAATAGCAGTGAACCTGTTGATTATCCTAATTTTGGTTTTAATGTTGCAAATGCTATTGTTAGTAAAAAAGCAGATTTTGGTATTGTAATTTGTGGTACTGGTATTGGTATTAGCATTGCTACCAATCGTATTAATGGTGTTCGTTGTGCTCTTTGCTATGAGGAAGAAACAGTAAGATTGGCAAGACTTCATAATGACGCTAATGTTTTAGCACTAGGTGCTAGAATTATTTCTGATTATAAAGCAGTAGAACTTGTGAAATTATTTTTAAATACTAAAACA…	MKTNGLVIAIGNDHTAYEFKQPIIKFLHTEGYQILDLGTNSSEPVDYPNFGFNVANAIVSKKADFGIVICGTGIGISIATNRINGVRCALCYEEETVRLARLHNDANVLALGARIISDYKAVELVKLFLNTKTSDEKRHQLRVAKLK
504	SHM_05040	Main chromosome	376544..377845	CDS	serine hydroxymethyltransferase glyA	A0A533RGF9_9MOLU, Ribose 5-phosphate isomerase B, 1.9e-89			ATGGATAAATCTTTTAATAAAGGTCTTGACCCAGAATTAAAAAAAATTGTGAAAGATGAATGACAACGTCAACAAAATCATATTGAATTAATAGCTTCAGAAAACTATGTGTCACCAGCTGTACTTACACTCGCTGGAACAATATTAACTAATAAGTATGCAGAAGGTTATCCGGGCAGAAGATATTATAATGGTTGCGAAAATGTTGATAAAATTGAAAATTTGGCAATAGAGCGTTTTAAACAATTATTTAATTGTAGTCATAAACCAGGTCAATGTAAAAAAGGTAATTTTCATGCTAATGTACAACCTCATTCTGGTAGTCAAGCTAATGCTGAAGCATATGCTGCTATATTACGTCCAGGTGATACTATTCTTGGTATGCAACTTGATGCCGGT…	MDKSFNKGLDPELKKIVKDEWQRQQNHIELIASENYVSPAVLTLAGTILTNKYAEGYPGRRYYNGCENVDKIENLAIERFKQLFNCSHKPGQCKKGNFHANVQPHSGSQANAEAYAAILRPGDTILGMQLDAGGHLTHGYKINFSGKIYHGVNYGVSKKDEYLDYDEILKIAKECKPKIIVAGASAYSRLIDWSKFRKIVDTVGAYLMVDMAHIAGLIAAGLHQNPICYADITTTTTHKTLRGPRGGAILCTEELKKKIDSAVFPGNQGGPLEHIIAAKAQAFYEALTPEFKTYQMQVIKNAQALAKTFLDAKFHVVAGGTDNHLLTVNVTNINGLNGKEAVDILEKINIVANKNGVPFDPLPAVITSGVRFGSPAMTTRGFKEEQFIELGKIIISAWK…
505	SHM_05050	Main chromosome	complement(377911..378078)	CDS	hypothetical protein	A0A533R683_9MOLU, Serine hydroxymethyltransferase, 1.6e-293			ATGTTATTTTTAGCTCCAGGACAAAATAATATCAATCGCTTACAAGCACCATGAATTAGTAATGAAGATGTTTCGGAATTAATAAAGTTTATTAAAGAACAATCTTCGGTTAAACATGATAATAATTTTATTGAAAAAATAAAAGAAATTAAAGATTCAAAAAAATAA	MLFLAPGQNNINRLQAPWISNEDVSELIKFIKEQSSVKHDNNFIEKIKEIKDSKK
506	SHM_05060	Main chromosome	378425..379258	CDS	hypothetical protein	A0A268TB06_9HELI, FtsK domain-containing protein, 1.5e-06	sHm specific gene (OrthoVenn2)		ATGACTAGAAAGAGTGAGTTACAGATGGCTAAAAAAGATAACTTTAATAATAATGATCCAATATCAAAAGCAGTAGATTTATTACTAGAAAATACTGAAGATTTAACAACAGTTTTTAAACCTGGCGGTTTATATAAAGAATTAACAAAAAGATTAGTTGAAAAAATGTTGAATTCTGAAATGCAAAATTATTTAGGATATGAAAAAAATCAACATAGTACTACTGAAAATGCTCGTAATGGTACAAGTTCAAAAAAATTAATAACTCAACAAGGTAAAATTGAAATTGATGTACCAAGAGATCGCAATAGTAATTTTACTCCTGTAATAGTTCCTAAAAGGCAAAGAAGATTTGATGGTTTTGATCAACAAGTTCTTTCCTTGTATGCAAAAGGAATG…	MTRKSELQMAKKDNFNNNDPISKAVDLLLENTEDLTTVFKPGGLYKELTKRLVEKMLNSEMQNYLGYEKNQHSTTENARNGTSSKKLITQQGKIEIDVPRDRNSNFTPVIVPKRQRRFDGFDQQVLSLYAKGMTLSDIRMQLQELYHGADISESVISQITDDVIDDVKAWQNRPLESIYPIVYFDCIVVKVRQDKRIINKSVYIALGVDLEGKKDVLGLWISENEGSKFWLSNFTEMKNRGLNDILIACSDNLTGMSEAIQSVYPKNLFRIFLIKLK
507	SHM_05070	Main chromosome	complement(379230..380018)	CDS	hypothetical protein	A0A6J4WWA8_9MOLU, Mutator family transposase, 1.6e-158			ATGCATAAAAATTATCCAAGTCATGTTACTAAAGAACAATTTGAGAACATAAAATCAACTTTAGAAAACAGCAAAAAGAAAACAAAACCAAGAAATTTAGATTTATATGAAGTGTTTTGTGCAGTTTTATATGTATTAAAAAGTGGTTGTCAATGAAGAATGTTACCAAAAAATTTTCCAAAATGACAAACTGTATATTATTATTTCCAAATTTGAAGTAAAAACAATGATAAAGAACCTAGTGTATTGCAATTAATTTTAAAAAAATTAGTTAAAAAGATTCGTATTAAGAATCATCGAAAAGAAAAAACTAGTTTTTGTATAATTGATTTGCAAAGTGTTAAAAATACAGATACTACTGAAAATAAAGGTTATGATGCTGGTAAAAAGATTTCAGGA…	MHKNYPSHVTKEQFENIKSTLENSKKKTKPRNLDLYEVFCAVLYVLKSGCQWRMLPKNFPKWQTVYYYFQIWSKNNDKEPSVLQLILKKLVKKIRIKNHRKEKTSFCIIDLQSVKNTDTTENKGYDAGKKISGIKRHIAVDTQGLPHAIYITTAEKTDRNSAIIMIKSEKENLSTVQKIIVDAGYTGEKFASAIKTIINANVEVVKRNELHSFVVLPKRWVVERSFAWLEKCRRLWKNCERKLNTSLQMVVLSFISILLKRF
508	SHM_05080	Main chromosome	380215..380553	CDS	hypothetical protein	A0A2I7N4R1_9NEIS, IS5/IS1182 family transposase, 9.7e-121			ATGCAAGCTTTAGAATCGTTTGAAAGTAAATGAAATAAACAATATCCTCAAATTACTAAATCTTGATATAAAAATTGAGATAATTTAATGGTTTTTATTAGTTATCCAGTAGAAATCAAAAGAGTGATTTATACTACAAATGCTATTGAATCTGTTAATAGTCAATTACGAAAAATCATCAGAAATAAAAAAGTTTTTCCTAATGATATGGCAGTTTTCAAAATATTTTACTTGGCAATTGAAAATATAACAAAAAAATGAACATTGCCTATTCAAAATTGAAATACAGCAATTGCTCATTTTATGATAAAATTTGAAGACAGAATTAATCTAAATTAG	MQALESFESKWNKQYPQITKSWYKNWDNLMVFISYPVEIKRVIYTTNAIESVNSQLRKIIRNKKVFPNDMAVFKIFYLAIENITKKWTLPIQNWNTAIAHFMIKFEDRINLN
509	SHM_05090	Main chromosome	complement(380540..381862)	CDS	hypothetical protein	A0A6J4WTI5_9MOLU, Mutator family transposase (Fragment), 3.5e-67			ATGCCCCACTTATTAATTGCTGGTAATACTGGTTCAGGAAAATCCGTTTTTATTAATGATTTACTAATTTCTTTGCTCTTACAATACAAACCTCATGAAATAAAACTAATATTAATCGATCCTAAATGAGTAGAATTAGCAATTTATAATGATATCCCACATTTAATTATTCCAGTAATTAATGAAGCAAACAAAACACCAGCAGCATTACAAGTAGTAATTTTAGAAATGATGCGTCGATACCAACTATTTGCAAAAAATGGAAATCGTGATATTGAAAGTTATAATAAAAAAATAAGTCAAGAAATTGATAAATTACCTTATTATATTATTGTTATTGATGAATTAGCAGATTTAATGGTACAAGCAAGCAAGCAAGTTGAAGAAGGAATCATGCGA…	MPHLLIAGNTGSGKSVFINDLLISLLLQYKPHEIKLILIDPKWVELAIYNDIPHLIIPVINEANKTPAALQVVILEMMRRYQLFAKNGNRDIESYNKKISQEIDKLPYYIIVIDELADLMVQASKQVEEGIMRITQMGRAAGIHLVIATQRPSVDVITGVIKNNTDFSPHVLVEGIMKLNEFNNAFQTEQQCLAYIANLKENKCIRCFNFNLNTSDLKRMRCLKCNQTFSILTGTIFSRSQTSLTSWFYLIFRWINTKHGIPSTDIAKELGVTLKTAWRMTHKIRTRIAKQKPQFIVEGTVQIDEMYLSHMGFKKQGRSLVNKTLIVGIYQKTTNNLIVKVLKNAKSKNLLQFAKNHISSKCLVYTDSWKGYCDFKSVFTKHETVNHQDGYVSKIGVNT…
510	SHM_05100	Main chromosome	complement(381847..382014)	CDS	hypothetical protein	A9B0B0_HERA2, Cell divisionFtsK/SpoIIIE, 4.3e-72			ATGATTGGAATTGAAGTTAGTAATAAAAATATTGTTCCAATTAATATGCAAGAACAATTTGAAAATATAAGCGAAAAATATAAAAATAAAAAATTATTAATTAGTATTGGTAGAAATACTACTGGTGATTACATGTTGCATCCATTAAAGAAATGCCCCACTTATTAA	MIGIEVSNKNIVPINMQEQFENISEKYKNKKLLISIGRNTTGDYMLHPLKKCPTY
511	SHM_05110	Main chromosome	complement(382095..382883)	CDS	hypothetical protein	A0A210PJ64_MIZYE, Signaling mucin HKR1, 2.0e-06			ATGCATAAAAATTATCCAAGTCATGTTACTAAAGAACAATTTGAGAACATAAAATCAACTTTAGAAAACAGCAAAAAGAAAACAAAACCAAGAAATTTAGATTTATATGAAGTGTTTTGTGCAGTTTTATATGTATTAAAAAGTGGTTGTCAATGAAGAATGTTACCAAAAAATTTTCCAAAATGACAAACTGTATATTATTATTTCCAAATTTGAAGTAAAAACAATGATAAAGAACCTAGTGTATTGCAATTAATTTTAAAAAAATTAGTTAAAAAGATTCGTATTAAGAATCATCGAAAAGAAAAAACTAGTTTTTGTATAATTGATTCGCAAAGTGTTAAAAATACAGATACTACTGAAAATAAAGGTTATGATGCTGGTAAAAAGATTTCAGGA…	MHKNYPSHVTKEQFENIKSTLENSKKKTKPRNLDLYEVFCAVLYVLKSGCQWRMLPKNFPKWQTVYYYFQIWSKNNDKEPSVLQLILKKLVKKIRIKNHRKEKTSFCIIDSQSVKNTDTTENKGYDAGKKISGIKRHIAVDTQGLPHAIYITTAEKTDRNSAIIMIKSEKENLSTVQKIIVDAGYTGEKFASAIKTIINANVEVVKRNELHSFVVLPKRWVVERSFAWLEKCRRLWKNCERKLNTSLQMVVLSFISILLKRF
512	SHM_05120	Main chromosome	complement(383551..383847)	CDS	hypothetical protein	A0A2I7N4R1_9NEIS, IS5/IS1182 family transposase, 5.5e-121			ATGATTAAAAGTGAAAAAGAAAATCTTTCTACAGTTCAAAAAATAATAGTAGATGCTGGCTATACTGGTGAAAAATTTGCTTCTGCAATCAAAACAATCATAAATGCAAATGTTGAAGTTGTAAAACGTAATGAATTACATTCTTTTGTAGTACTACCAAAAAGATGAGTTGTAGAACGAAGCTTTGCATGATTAGAAAAATGCAGAAGATTATGAAAAAATTGTGAAAGAAAACTAAATACTAGTTTACAAATGGTTGTTCTGTCCTTTATTTCAATTTTATTAAAAAGATTCTAA	MIKSEKENLSTVQKIIVDAGYTGEKFASAIKTIINANVEVVKRNELHSFVVLPKRWVVERSFAWLEKCRRLWKNCERKLNTSLQMVVLSFISILLKRF
513	SHM_05130	Main chromosome	complement(384065..384340)	CDS	hypothetical protein	A0A2I7N2T9_9NEIS, IS5/IS1182 family transposase, 5.7e-40			ATGCATAAAAATTATCCAAGTCATGTTACTAAAGAACAATTTGAGAACATAAAATCAACTTTAGAAAACAGCAAAAAGAAAACAAAACCAAGAAATTTAGATTTATATGAAGTGTTTTGTGCAGTTTTATATGTATTAAAAAGTGGTTGTCAATGAAGAATGTTACCAAAAAATTTTCCAAAATGACAAACTGTATATTATTATTTCCAAATTTGAAGTAAAAACAATGATAAAGAACCTAGTGTATTGCAATTAATTTTAAAAAAAATTAGTTAA	MHKNYPSHVTKEQFENIKSTLENSKKKTKPRNLDLYEVFCAVLYVLKSGCQWRMLPKNFPKWQTVYYYFQIWSKNNDKEPSVLQLILKKIS
514	SHM_05140	Main chromosome	384322..385008	CDS	hypothetical protein	A0A2I7N3H0_9NEIS, IS5/IS1182 family transposase, 5.3e-34			TTGGATAATTTTTATGCATATATACCTCTTATTTTAAAATATATAGTAATTTTACCTTATTTTCTAAAAGATTCTAAACAGGTTCTTATCTTTAGATGAATAAACACCAAACATGGAATTCCATCAACAGATATTGCAAAAGAATTGGGAGTGACTTTGAAAACTGCTTGAAGAATGAATCATAAAATCAGAACACGTATTGCAAAACAAAAACCTCAATTTATTGTTGAAGGTACAGTGCAAATTGATGAAATGTATCTTTCACATATGGGTTTTAAAAAACAAGGAAGATCCTTGGTGAATAAAACCTTGATTGTTGGCATTTATCAAAAAACAACCAATAATTTAATTGTGAAAGTATTGAAAAACGCAAAGAGTAAAAATCTTTTGCAGTTTGCA…	MDNFYAYIPLILKYIVILPYFLKDSKQVLIFRWINTKHGIPSTDIAKELGVTLKTAWRMNHKIRTRIAKQKPQFIVEGTVQIDEMYLSHMGFKKQGRSLVNKTLIVGIYQKTTNNLIVKVLKNAKSKNLLQFAKNQISSKCLVYTDSWKGYCDFKSVFTKHETINHQDGYVSKIGVNTNQIESVWKHIRRTFKTHIKVAKHHVHLYAKEAAYKFNKIPSFETVILCLI
515	SHM_05150	Main chromosome	385159..385476	CDS	PTS system oligo-beta-mannoside-specific EIIB component gmuB	A0A1Y5S1C5_9PROT, ISXO2-like transposase domain protein, 4.7e-29			ATGATAAAGATATTACTTACGTGTTCAGCTGGTATGAGCACTTTAAGACTAGAAGCAAATATGAAAGAGTATATTAAAGAGTTAAATTTAGATTATGAAGTGAAAGCATTAGGTGCTACTGAAGCAAAATCATCTTTTGCTAAAGGTGAAAAATGGGATGTTGTTTTATTAGGACCACAAGTAAGTTATATGAAAAATGATTTTACTAATATTATTGGAAATGCTGCTCTTAATGTTATTCCAGCAGCAGTTTATGCGATGGTTCAAGGTAAAGAAACGTTAGAATTAGCAATGAGTTTATTAGAAATTAAAAAATAA	MIKILLTCSAGMSTLRLEANMKEYIKELNLDYEVKALGATEAKSSFAKGEKWDVVLLGPQVSYMKNDFTNIIGNAALNVIPAAVYAMVQGKETLELAMSLLEIKK
516	SHM_05160	Main chromosome	385481..385828	CDS	PTS cellobiose transporter subunit IIA ptcA	A0A2K8NZD6_9MOLU, PTS system, cellobiose-specific IIB component, 8.0e-20		YES	ATGAGCATTAAAGAAAAAGAGAAAAGTAGTAATATTGATTTTGAAAAAATTTCACTTGAAATAATTTCTTCTGCTGGAAAAGCAAAATCTTTAGCAATAGAAGCAATTACTCTCGCTAAGGAAGCACAATTTGAAACAGCATTAAAAATGATTGATGAAGCAAATGATAATATTACTAAAGCTTTGCAATCACATATGAGCGTCATTGTTGAAGAAGGTAAAGGTTATCAATTACCTTTTTCAGTATTGTTTATGCATTCTGAAGATCATTTGTTAACAACACAAATGATGATTGAAATTAGTAAAGAATTTATTAATTTATATCAATTTATAAACAGAAAAAAATAA	MSIKEKEKSSNIDFEKISLEIISSAGKAKSLAIEAITLAKEAQFETALKMIDEANDNITKALQSHMSVIVEEGKGYQLPFSVLFMHSEDHLLTTQMMIEISKEFINLYQFINRKK
517	SHM_05170	Main chromosome	complement(385866..386063)	CDS	hypothetical protein	A0A533R7U1_9MOLU, PTS lactose/cellobiose transporter subunit IIA (Fragment), 1.3e-33			TTGAACAAGAATAAAATATACTTACAAAAAAATAATGAAAAGAAAGAGAGAAAAAATATAATGTTTAAAAAATTTAAAGAAATTTTCAAAAAGAAAAAATGACATTGTGATTATTGTAAAGAAAATTATCCTCTACTTTGTCCAATCAAAGGATTAGAAAAAGATGGAGAAGATTTTGAAAAAAAACCAAAAGATTAA	MNKNKIYLQKNNEKKERKNIMFKKFKEIFKKKKWHCDYCKENYPLLCPIKGLEKDGEDFEKKPKD
518	SHM_05180	Main chromosome	complement(386391..386834)	CDS	hypothetical protein	G3PPF7_GASAC, Uncharacterized protein, 0.0023			ATGATTATGAAAAAACTATTAACAACAGTAAGTCTTTTAACATTTGCAACAACCACAGGAAACTTAAATTCTATTTTAAGCACCGAAATTAAAACTACAAATATTTTAAATAATGAACCAATAAAATATGATGGTGAAGATAAAATTATTACTAACTATGAATTTCAATATGAACTTGCTATATCGTATATATACATTAATAGTAGTACTTTAGATAGTTGATTTAAACTTTTTTCTTTAAATGACCTTGAAAAATTAAGAGAAAAAATATACTATGATACTTCATCTTTTCCTTATCAAGGTAATGGATGAGAAAAGATTAGCATATATGAATTAACTGAAAAGTTAATAAATAATTTTTCGTCTTTAATTAATATACGTGGATATAATACGTATGGA…	MIMKKLLTTVSLLTFATTTGNLNSILSTEIKTTNILNNEPIKYDGEDKIITNYEFQYELAISYIYINSSTLDSWFKLFSLNDLEKLREKIYYDTSSFPYQGNGWEKISIYELTEKLINNFSSLINIRGYNTYGIIVTYHEAPKELFF
519	SHM_05190	Main chromosome	387101..389125	CDS	UvrABC system protein B uvrB	A0A533R7R1_9MOLU, Uncharacterized protein, 2.2e-78			ATGGTATTGTATATAGAAGTTTTAAAGGAATATAAAGTTATGTTTAAATTAAAAGCACCTTATAAACCAACAGGTGATCAACCCGAAGCAATTAGTAAATTAGTAGTAGCTATTAAAAATAATATTAAATACCAAGTATTATTGGGAGCCACTGGCACGGGTAAAACTTTTACAATGGCCAATGTTATTGCGCAAGTGCAAAAACCAACTTTAATTTTAGTACATAATAAAACATTAGCTATGCAATTATATGGAGAATTGAAAACTTTTTTTCCTGAAAATCGCGTTGAATATTTTGTCTCATATTTTGATTTTTATCAACCTGAGGCATATTTACCAAAAACCGATACTTATATTGATAAAAATTCTAAACAAAATCAAGAAATTGAAATGTTAAGA…	MVLYIEVLKEYKVMFKLKAPYKPTGDQPEAISKLVVAIKNNIKYQVLLGATGTGKTFTMANVIAQVQKPTLILVHNKTLAMQLYGELKTFFPENRVEYFVSYFDFYQPEAYLPKTDTYIDKNSKQNQEIEMLRLSALNGLSISKDVIVVASVAAIYGEQEPTAYKDNFFELRKGQKINRKDLLLRLIKNGYVRNDITLEPGSFSAKGDLIKLAPSWNDQFYLRISLFGDEIEEIARIDTLAANVLERFPFITIFPAQNYITSKNRVDQAIIKITEELKITLAQLRKNNMLVEAQRLEQRTEHDLESLKEFGICSGIENYSRHLENREVGSAPYTLIDFFPDDFLTIIDESHMTLPQIRGMYNTDHSRKETLVKYGFRLPSALDNRPLNFNEFSNKLKQV…
520	SHM_05200	Main chromosome	389140..389727	CDS	hypothetical protein	A0A533R7S0_9MOLU, UvrABC system protein B, 0.0e+00			TTGAGCGATAAAGCACAAAAAGGTATTTTGATAAGTCCAAATACTAAAATTAATCCTCATATACCAATAATATTTTTAATAAAAAATTATATTACTAAACCTAAAATTTTTATTGGTGATTATACTTATTATCATGATTTTAATGGTGAGCAAGCAGCTATTGATTTTGAAAATAAAAATATAATTTATCATTTTCCAAATATGATAAATGATGAATTAATTATTGGTAAATTTTGTTCAATTGCACAAGGTGTTTTATTTATAATGAATGGTGGCAATCATAATTATTGTGTAGTTTCAACATTTCCTTTACCATTATTTTATAAATCATTAAATTTATCAGAAGTTACAGAAAAAGATAAATTAGATAAATTTCCGATTAAATCACTAACAGCGATA…	MSDKAQKGILISPNTKINPHIPIIFLIKNYITKPKIFIGDYTYYHDFNGEQAAIDFENKNIIYHFPNMINDELIIGKFCSIAQGVLFIMNGGNHNYCVVSTFPLPLFYKSLNLSEVTEKDKLDKFPIKSLTAIENDVWIGHDVAILRGLTIGNGAVIAAKSVVTKNVPPYAIVGGNPAKIIKYRFSKKKFKNYKI
521	SHM_05210	Main chromosome	389861..390325	CDS	methylated-DNA--protein-cysteine methyltransferase ogt	A0A533RHU3_9MOLU, CatB-related O-acetyltransferase, 3.8e-113			ATGAAAAAATATGGTTATTTAACTACTAAAATAGGTTTAATTGAAATCATAGTAGTTGCAGAACAAGTAGTAAAAGTTAGTTTCGTTAATACTCGTCAAGTTGCTAAGGATAGTAGTAATATAGTGGTAGTTAATTGTTTAAAACAACTAGCAATGTATTTTGATAAAAAATTAAGTGATTTTAACTTACCAATAGCTTTAAAAGGAACTCCTTTTCAAGAATTAGTATGGAGTAAAACTTGTACTATTCAATTTGGGACAACTTTAACTTATCAAGAATTAGCGCAAAAAATAGGTTATCCAAAAGCAAGTAGGGCAGTGGGTTCGGCTTTAAGTAAAAATCTATTAGCAATTATTGTTCCTTGTCATCGAGTTGTTAATAAAAATAAGAATATTGTT…	MKKYGYLTTKIGLIEIIVVAEQVVKVSFVNTRQVAKDSSNIVVVNCLKQLAMYFDKKLSDFNLPIALKGTPFQELVWSKTCTIQFGTTLTYQELAQKIGYPKASRAVGSALSKNLLAIIVPCHRVVNKNKNIVNYLYGAHIKNFLGFSPFMYYF
522	SHM_05220	Main chromosome	complement(390380..390673)	CDS	hypothetical protein	A0A6J4WWB8_9MOLU, Methylated-DNA--[protein]-cysteine S-methyltransferase, 1.3e-89	sHm specific gene (OrthoVenn2)		TTGCAAAAAAACCACATTTCTTCAAAATGTCTTGTATATACTGATTCTTGAAAAGGATATTGCGATTTTAAATCAGTTTTCACTAAGCATGAAACAGTTAACCATCAAGATGGCTATGTTTCAAAAATTGGTGTAAATACCAACCAAATTGAATCAGTTTGAAAACATATAAGAAGAACATTTAAAACACATATCAAAGTTGCAAAACATCATGTTCATTTATATGCTAAAGAAGCTGCATATAAATTCAACAAGATACCTAGTTTTGAAACTGTAATGCTATGTTTGATTTAA	MQKNHISSKCLVYTDSWKGYCDFKSVFTKHETVNHQDGYVSKIGVNTNQIESVWKHIRRTFKTHIKVAKHHVHLYAKEAAYKFNKIPSFETVMLCLI
523	SHM_05230	Main chromosome	complement(390603..391202)	CDS	hypothetical protein	J9LG10_ACYPI, DDE_Tnp_IS1595 domain-containing protein, 4.8e-11			ATGAAACTGAATGAATTCAACAATGCTTTTCAAACTGAACAGCAATGTCTTGCATATATAGCAAATTTAAAAGAAAACAAATGTATTAGGTGTTTTAGTTTTAATTTGAATACTTCTGATTTAAAAAGAATGAGATGTTTAAAATGTAATCAAACATTTAGCATTCTCACAGGCACCATATTTTCAAGGTCACAAACATCTTTAACATCTTGATTTTATCTTATCTTTAGATGAATAAACACCAAACATGGAATTCCATCAACAGATATTGCAAAAGAATTGGGAGTGACTTTGAAAACTGCTTGAAGAATGACTCATAAAATCAGAACACGTATTGCAAAACAAAAACCTCAATTTATTGTTGAAGGTACAGTGCAAATTGATGAAATGTATCTTTCA…	MKLNEFNNAFQTEQQCLAYIANLKENKCIRCFSFNLNTSDLKRMRCLKCNQTFSILTGTIFSRSQTSLTSWFYLIFRWINTKHGIPSTDIAKELGVTLKTAWRMTHKIRTRIAKQKPQFIVEGTVQIDEMYLSHMGFKKQGRSLVNKTLIVGIYQKTTNNLIVKVLKNAKSKNLLQFAKKPHFFKMSCIYWFLKRILRF
524	SHM_05240	Main chromosome	complement(391282..391578)	CDS	hypothetical protein	Q5LVS0_RUEPO, ISSpo3, transposase, 3.9e-25			ATGATTAAAAGTGAAAAAGAAAATCTTTCTACAGTTCAAAAAATAATAGTAGATGCTGGCTATACTGGTGAAAAATTTGCTTCTGCAATCAAAACAATCATAAATGCAAATGTTGAAGTTGTAAAACGTAATGAATTACATTCTTTTGTAGTACTACCAAAAAGATGAGTTGTAGAACGAAGCTTTGCATGATTAGAAAAATGCAGAAGATTATGAAAAAATTGTGAAAGAAAACTAAATACTAGTTTACAAATGGTTGTTCTGTCCTTTATTTCAATTTTATTAAAAAGATTCTAA	MIKSEKENLSTVQKIIVDAGYTGEKFASAIKTIINANVEVVKRNELHSFVVLPKRWVVERSFAWLEKCRRLWKNCERKLNTSLQMVVLSFISILLKRF
525	SHM_05250	Main chromosome	391967..392242	CDS	hypothetical protein	A0A2I7N2T9_9NEIS, IS5/IS1182 family transposase, 5.7e-40			ATGACTAGAAAGAGTGAGTTACAGATGGCTAAAAAAGATAACTTTAATAATAATGATCCAATATCAAAAGCAGTAGATTTATTACTAGAAAATACTGAAGATTTAACAACAGTTTTTAAACCTGGCGGTTTATATAAAGAATTAACAAAAAGATTAGTTGAAAAAATGTTGAATTCTGAAATGCAAAATTATTTAGGATATGAAAAAATCAACATAGTACTACTGAAAATGCTCGTAATGGTACAAGTTCAAAAAATTAATAACTCAACAAGGTAA	MTRKSELQMAKKDNFNNNDPISKAVDLLLENTEDLTTVFKPGGLYKELTKRLVEKMLNSEMQNYLGYEKINIVLLKMLVMVQVQKINNSTR
526	SHM_05260	Main chromosome	392346..393227	CDS	hypothetical protein	A0A6J4WSY6_9MOLU, Mobile element protein, 5.8e-30			TTGTATGCAAAAGGAATGACATTATCTGACATTAGAATGCAGTTGCAAGAGTTATATCATGGTGCTGATATTAGTGAAAGTGTTATTAGTCAAATTACTGATGATGTTATTGATGATGTTAAAGCATGACAAAATCGACCATTAGAAAGTATTTATCCTATTGTTTATTTTGATTGTATAGTAGTTAAAGTACGACAAGATAAACGGATTATTAACAAATCAGTTTATATAGCATTAGGAGTTGATTTAGAAGGCAAAAAAGATGTTTTAGGATTATGAATTAGTGAAAATGAAGGTTCTAAGTTTTGATTATCTAATTTCACAGAAATGAAAAATCGTGGCTTAAATGATATTCTTATTGCTTGTAGTGATAATTTAACAGGCATGTCAGAAGCAATA…	MYAKGMTLSDIRMQLQELYHGADISESVISQITDDVIDDVKAWQNRPLESIYPIVYFDCIVVKVRQDKRIINKSVYIALGVDLEGKKDVLGLWISENEGSKFWLSNFTEMKNRGLNDILIACSDNLTGMSEAIQSVYPKTEHQLCIVHQIRNSLKYVSYKHRKGLVADLKPIYSACSEEQAMQALESFESKWNKQYPQITKSWYKNWDNLMVFISYPVEIKRVIYTTNAIESVNSQLRKIIRNKKVFPNDMAVFKIFYLAIENITKKWTLPIQNWNTAIAHFMIKFEDRINLN
527	SHM_05270	Main chromosome	complement(393258..393452)	CDS	hypothetical protein	A0A6J4WT00_9MOLU, Mutator family transposase, 2.6e-189			ATGCATAAAAATTATCCAAGTCATGTTACTAAAGAACAATTTGAGAACATAAAATCAACTTTAGAAAACAGCAAAAAGAAAACAAAACCAAGAAATTTAGATTTATATGAAGTGTTTTGTGCAGTTTTATATGTATTAAAAAGTGGTTGTCAATGAAGAATGTTACCAAAAAATTTTCCAAAAGAGGCTTTTTAA	MHKNYPSHVTKEQFENIKSTLENSKKKTKPRNLDLYEVFCAVLYVLKSGCQWRMLPKNFPKEAF
528	SHM_05280	Main chromosome	complement(393507..393944)	CDS	hypothetical protein	A0A1H3M9T5_9PROT, Putative transposase of IS4/5 family, 5.5e-24			ATGCCATGAGCTGCTATGCTACTATTAATATTTGCTGCTTTAATTTATATTTTATGAAATCAATTGTATGAAGTAACTAATTACTTTATTATTGCTATTAGTTTTTTAAAATTAATTGTTAATTCAGTCATTATCTTTTTAAGGCGCAAACATCCAGACTATCAAAAGATTTTTAATAATTTTTGATTTTATTTTTTCATTATTATTGGTTATTTAGGAGCAATAATTGCTATTGTTGGATCATTTTTAGCAATGTATTATTATGGTACACAAAATAATAATATTTGAGCATTATGAAATTCACTAATTTTAATTGCTGTTATGTTAGCAGGATATCCTGTTTACTATATTAAAAATTATGTAGTTAAAATTGTTAACAATTTTAAAAATCAAAAAAAA…	MPWAAMLLLIFAALIYILWNQLYEVTNYFIIAISFLKLIVNSVIIFLRRKHPDYQKIFNNFWFYFFIIIGYLGAIIAIVGSFLAMYYYGTQNNNIWALWNSLILIAVMLAGYPVYYIKNYVVKIVNNFKNQKKIINHKKIILEPV
529	SHM_05290	Main chromosome	394054..395004	CDS	IS30 family transposase insI_3	A0A0H3XJT6_9MOLU, Amino acid permease, 6.9e-32		YES	ATGAGTTATAAACATATTGGGATAGATGAAAGAATTTATATTGAGAATCAATTGAAATTTAAAGTTAAAATTAGTGAAATAGCTAAAAATCTTAATCGAAGTATTAGTACTATTATTCGAGAAGTTAATAGAAATAAAGATAATGATCATTATTTTTCATTAATTGCACAAAATAAAGCTGTAAATAGAAAAAAATCACATATTATTTTTCATAAGTTTAAATATAAAGATTTAGTCAAATATATACAACAAAAACTATTATTGGGCTGATCACCTGAACAAATTTATGGCAGAATTAAAAATTTTCATAAACAATGAGCTATCAGCTTTAAAACAATTTACAATTGAATTTATTCTGGATTATTTGATAAAGTTACTAGTAAAAATTTAAGAAGAAAA…	MSYKHIGIDERIYIENQLKFKVKISEIAKNLNRSISTIIREVNRNKDNDHYFSLIAQNKAVNRKKSHIIFHKFKYKDLVKYIQQKLLLGWSPEQIYGRIKNFHKQWAISFKTIYNWIYSGLFDKVTSKNLRRKGKKRRSQENCGKFNGKSIKERDNNVNDRITLGHWEGDTIVSSRGKSKSCLITLVERVSRFTLAMLVKNKTTKVINKNIIHYLSILPKNIVKTITFDRGKEFANWQQLEKKLDVKIYFANPYSPWQRGTNENTNGLIREKFPKKFIFSKTNKNEVHKFILSLNQRPRKILNYLSPIEYLNRKII
530	SHM_05300	Main chromosome	395251..395451	CDS	hypothetical protein	A0A239TC06_9FIRM, Transposase and inactivated derivatives, IS30 family, 6.5e-72			ATGATAAATGAAAAAAATAAGACAGTAGAAGAAGATAGTTGAGAAAGTGTTACTACTGTTAATGTTGATGATAGCGATTGTCAAGCAAAAATGGAAAAATTAAATAAAAAATTACAAGAAACAGCTAATGAATTAGAAGAAATAAGTAGTCTTTATGCAAAATCAGTAAAAGAATCATTAGATAAATCAAAAAAAAATTAA	MINEKNKTVEEDSWESVTTVNVDDSDCQAKMEKLNKKLQETANELEEISSLYAKSVKESLDKSKKN
531	SHM_05310	Main chromosome	complement(396262..397083)	CDS	hypothetical protein	No matches found			ATGAAATTGAATGAGTTCAATAATACTTTTCAAACTGAAAAACAATGTCTTGCATATATAGCAAGTTTGAAACAAATCAAATGTAGTAGGTGTTCTAGTTTTAATTTGAATACTTCTAATTTAAGAAGAATGAGATGTTTGAAATGTCATCAAACATTCAGTATTCTCACGGGCACTATATTTTCAAAGTCACAAACACCTTTAATATCTTGGTTTTATCTCATTTTTAGATGAATAAACACCAAACATGGAATTCCATCAACTGATGTTGCAAAAGAATTGGGAGTGACCTTGAAAACAGCTTGAAGAATGGGTCATAAAATCCGAAGTGCCATTGCTAAACAAAAACCTCAATTCATTGTTGAAGGCATAGTGCAAATGGATGAAATGTATCTTTCA…	MKLNEFNNTFQTEKQCLAYIASLKQIKCSRCSSFNLNTSNLRRMRCLKCHQTFSILTGTIFSKSQTPLISWFYLIFRWINTKHGIPSTDVAKELGVTLKTAWRMGHKIRSAIAKQKPQFIVEGIVQMDEMYLSHMGFKKQGRSLLNKTLIVGIYEKTTNNLIVKVLKNANSKNLLQFAINHISSKCVVHTDFWKGYRDLKSVFTKHETVNHQDGYVSKTGVNTNQIESVWKHIRRTFKTHIKVAKHHIHLYAKEAAYKFNNIPSFETVMLCFI
532	SHM_05320	Main chromosome	397428..400298	CDS	UvrABC system protein A uvrA	A0A1Y5S1C5_9PROT, ISXO2-like transposase domain protein, 3.6e-39			ATGACAGATAATCAAAAATATATCACTGTTAAAGGTGCACGTGAACATAATTTAAAAAATGTTAATATTAAAATTCCAAAGTATAAGTTAGTAGTTATTACTGGTGTCTCAGGAAGTGGTAAATCATCATTAGCTTTTAATACAATTTATGCAGAAGGAAGACGAAGATATGTTGAATCACTTTCAGCCTATGCTCGTCAATTTTTAGGAAACAGCGAAAAACCTGATGTTGATGCTATTGATGGTTTAGCACCAGCAATTTCTATTGATCAAAAAACTACAAGTAATAATCCTCGCAGTACTGTTGGTACTGTTACTGAAATTTATGATTATTTGCGTTTACTTTATGCACGAATTGGAACTCCTTATTGTAATAAGGGTCATGGTCCAATTAGCACG…	MTDNQKYITVKGAREHNLKNVNIKIPKYKLVVITGVSGSGKSSLAFNTIYAEGRRRYVESLSAYARQFLGNSEKPDVDAIDGLAPAISIDQKTTSNNPRSTVGTVTEIYDYLRLLYARIGTPYCNKGHGPISTQTLKEMVNKIKTLEDNTNIEILAPVINAKKGSHQDLLAKLKQENFLRVKINNKIYSLDEPIELNKSLRHDIDIVIDRIKFTNDDNTISRIHDALEVALNHSNGLAKVILSQTNETWLFSQKYACKICGFSIPSLEPRLFSFNAPSGACFDCKGLGVKLEVDEELLMPDLKLSINDGGIEYYKNLVGTSNLEWQKLKVLCYHYLIDLNQPLKNLTKTQLNYIMRGSDEAITFSITSANGRKYPNHDYIEGIATLIERRFLETTSDFA…
533	SHM_05330	Main chromosome	400354..401676	CDS	hypothetical protein	A0A533R6T3_9MOLU, UvrABC system protein A, 0.0e+00			ATGTCTTTAGAAGTAGTACCAAATTTAAAAGAAATACTTATAAATTCAACTATACAAAATGTTAAAAGTAATATAATAAAGTTAAAAGAATTTTTTAGTACTTCTTCTAATATACAATACTTAGAATATTGATTTATTTTTTTTGAAAAAGATTTTTTTAAAAAAAATTTAAAAATAATGGAAAAACAGTATCAATGAATGCAAAAATTTTTAGTGAAAGTAAAAGATGAAGTAATTAATGATGAAAGAAAAGAACTTAAATTTCTTTCTTTTAAGTTTGAAAAAGAAAATTTTTTCTCATGAGATAAAGAACTAGAGTTTGAATTACTTGAATTTACTTTAATATGAGAGGAACAAAAACAGAAGGAAAAGGATAAACTCATTGATAAAATTACAGCA…	MSLEVVPNLKEILINSTIQNVKSNIIKLKEFFSTSSNIQYLEYWFIFFEKDFFKKNLKIMEKQYQWMQKFLVKVKDEVINDERKELKFLSFKFEKENFFSWDKELEFELLEFTLIWEEQKQKEKDKLIDKITALKIELNCKLSSKKWELKEKLYKTDFSPHVLVEGIMKLNEFNNAFQTEQQCLAYIANLKENKCIRCFNFNLNTSDLKRMRCLKCNQTFSILTGTIFSRSQTSLTSWFYLIFRWINTKHGIPSTDIAKELGVTLKTAWRMTHKIRTRIAKQKPQFIVEGTVQIDEMYLSHMGFKKQGRSLVNKTLIVGIYQKTTNNLIVKVLKNAKSKNLLQFAKNHISSKCLVYTDSWKGYCDFKSVFTKHETVNHQDGYVSKIGVNTNQIESVWKH…
534	SHM_05340	Main chromosome	402217..402786	CDS	hypothetical protein	A0A533R6S8_9MOLU, Uncharacterized protein, 2.0e-80			ATGATAAAATCTTACTTATATATAGACATGAAAGGATTTGGCACTTTGGAAAAAAGAGTATATTTTTTAAAATTTAATAAAAAAATTCTTAAAATGGATTTAATAAGTTTTGGAACTGGTTTAATAAGTATTTTTTTGGGAATTCTAAGTATTTTAGCATTACAACCTTTTTGAGATAATGATAAAGCATCACTTTGAATAACTGTTGTTGCAATTTTTTTTGATATTACTAGTTTTACTTTAGCTTTTCTACCTTTTTTCTTAATGTTCCGTTTAATTAGATTAAAGAAAACTTTGATAAAACAAAATATGAAATTATATCGAAAAGATCAATTTAGTATTTCGCTTGATTTTATTAGTTTTTGTTTAGGTATTATTGGAACAAGTTGCGAAATTATT…	MIKSYLYIDMKGFGTLEKRVYFLKFNKKILKMDLISFGTGLISIFLGILSILALQPFWDNDKASLWITVVAIFFDITSFTLAFLPFFLMFRLIRLKKTLIKQNMKLYRKDQFSISLDFISFCLGIIGTSCEIISVIVLLPQFNDNKVFSYQITIVAVVLNIISCITCLMATLITINIIKDYKQRGNSII
535	SHM_05350	Main chromosome	402892..403848	CDS	lysophospholipase	A0A6J4WTI7_9MOLU, Hypothetical protein, 5.9e-111			ATGAATAATAAAGAAAAAATTAAAGGTAACTTTTATGTTCTGGGAGATAGTTTATCAGACACAGGAGCATTAGTAAGTGGTTTTACGGCTCTTTTTAAGCATTTAAAAATACCTAAAATAGTTAAAATGTTACCACCATTTTATAAAAATTCTTTTTCTAATGGTCCTGTGGCAGCACAAATTATTGCCGATTATTTGCATATAAATTTAACTTCTGCTTGAAGATTTGACCTTTTTTTATTTGCTGATGAGCAAATTGGTAATAATTATGCAGTTAGTGGAGCTTTAGCTAGTAGAAAAAAAGAATTAACAGTAGAAAGTTTTGTTATTAATCATTTTGATATTACTCATCAAGTAGATGCTTTAATTACTCAGCATCATATTAATAGTAATGATATA…	MNNKEKIKGNFYVLGDSLSDTGALVSGFTALFKHLKIPKIVKMLPPFYKNSFSNGPVAAQIIADYLHINLTSAWRFDLFLFADEQIGNNYAVSGALASRKKELTVESFVINHFDITHQVDALITQHHINSNDIILVEFGGNDILYAFKQSLLKDQEEIINKAVELIKNALTKLINKGAQHILLCNVPNMSIIPLFKNKEKDKERILNLTTNFNKMLDGVIEELNKNKKNIIKYDMFAAITNAINKFKNLNINNNIIDAAVTTDFSEIINNGIIVPHFNKGVNEENINNYFFFDSIHPNKWAHNIIAQELIKLINNNKN
536	SHM_05360	Main chromosome	complement(403933..404442)	CDS	hypothetical protein	A0A533R6T6_9MOLU, SGNH/GDSL hydrolase family protein, 2.9e-195		YES	ATGAAACTGAATGAATTCAACAATGCTTTTCAAACTGAACAGCAATGTCTTGCATATATAGCAAATTTGAAAGAAAACAAATGTATTAGGTGTTTTAATTTTAATTTGAATACTTCTGATTTAAAAAGAATGAGATGTTTAAAATGTAATCAAACATTTAGCATTCTCACAGGCACCATATTTTCAAGGTCACAAACATCTTTAACATCTTGGTTTTATCTTATCTTTAGATGAATAAACACCAAACATGGAATTCCATCAACAGATATTGCAAAAGAATTGGGAGTGACTTTGAAAACTGCTTGAAGAATGACTCATAAAATCAGAACACGTATTGCAAAACAAAAACCTCAATTTATTGTTGAAGGCATAGTGCAAATTGATGAAATGTATCTTTCA…	MKLNEFNNAFQTEQQCLAYIANLKENKCIRCFNFNLNTSDLKRMRCLKCNQTFSILTGTIFSRSQTSLTSWFYLIFRWINTKHGIPSTDIAKELGVTLKTAWRMTHKIRTRIAKQKPQFIVEGIVQIDEMYLSHMRFKKQGRSLVNKTLIVGIYQKTTNNLRLFSAFMW
537	SHM_05370	Main chromosome	404487..404996	CDS	hypothetical protein	Q5LVS0_RUEPO, ISSpo3, transposase, 1.9e-24			ATGAAAAAAGAATGAGTTAAATTAATTAAAGTAGAGTTTATGCATGGTGTTGAAGAACCTTGATGTAATAACAAAGGTGTTGCAATATTACCATTTATAATTAAAGATGATGGTAGTCGTTATTTTATGCAAACATGTGAGAGTAATCCTTTATTTAATAAAAATAAGTTGGGTAAATATAGTTCAATTACTGGTGGAGTGGAAAATAATAATCCTTTGGAAACAGTTTATAATGAAATGTGAGAAGAAACTGGTATTTTTTTAACAAAAGATAGACCTATTTACTTTTTAGGTACTCATTATGCTTCAAAAATAAGCACTAAAGTATGATATTATTATGCAATTGATTTAACTGCACTTAATTTGGATATTAATGATAAATATTATGGTGTTGGCGAT…	MKKEWVKLIKVEFMHGVEEPWCNNKGVAILPFIIKDDGSRYFMQTCESNPLFNKNKLGKYSSITGGVENNNPLETVYNEMWEETGIFLTKDRPIYFLGTHYASKISTKVWYYYAIDLTALNLDINDKYYGVGDGTIGENSLYSKFIPETELGFQTILFLWQFMVSYSIL
538	SHM_05380	Main chromosome	405095..405661	CDS	hypothetical protein	A0A533R6T8_9MOLU, Uncharacterized protein, 1.7e-98			TTGAAGAGAAATATTTTTATTTCGGGTATAGCTAATAAATATGAAGAATTTGGTACTATAAAGAAAAGTAAAAAATTTGTATTTGATTTATCAAATTTTTTATGTAAAGAAAATAAGAAAATAATAAATGCATTTGGAATCGGCGTTGGTGATGAAATAGTAAGTGGTGCTGTTAAGTATGCTAAAGAAAATAGTATTGTTTTGGATAAAATTCTTGATGTATGACCATTTCCTCAACAATTTAAAAAAAGTTGACCAGAATGTCGTAATCAGTTAATAGATAAAGCAGACATTGTACTATTTATTTTTGGTAATAAAGTGGATGAAAATAATAATATTGTTTTATCAAAAGGTGTATTAAATGAATTTGAAATTGCTAGAAATAAAAATAAAATAATA…	MKRNIFISGIANKYEEFGTIKKSKKFVFDLSNFLCKENKKIINAFGIGVGDEIVSGAVKYAKENSIVLDKILDVWPFPQQFKKSWPECRNQLIDKADIVLFIFGNKVDENNNIVLSKGVLNEFEIARNKNKIIIPIASTGYAAKEIFIKIENDIENFKYLKDYLHVLKNEKNAAKIVKTIIQILDNIN
539	SHM_05390	Main chromosome	complement(406089..406910)	CDS	hypothetical protein	A0A533R7I4_9MOLU, STALD domain-containing protein, 2.5e-49			ATGAAATTGAATGAGTTCAATAATACTTTTCAAACTGAAAAACAATGTCTTGCATATATAGCAAGTTTGAAACAAATCAAATGTAGTAGGTGTTCTAGTTTTAATTTGAATACTTCTAATTTAAGAAGAATGAGATGTTTGAAATGTCATCAAACATTCAGTATTCTCACGGGCACTATATTTTCAAAGTCACAAACACCTTTAATATTTTGGTTTTATCTCATTTTTAGATGAATAAACACCAAACATGGAATTCCATCAACTGATGTTGCAAAAGAATTGGGAGTGACCTTGAAAACAGCTTGAAGAATGGGTCATAAAATCCGAAGTGCCATTGCTAAACAAAAACCTCAATTCATTGTTGAAGGCATAGTGCAAATGGATGAAATGTATCTTTCA…	MKLNEFNNTFQTEKQCLAYIASLKQIKCSRCSSFNLNTSNLRRMRCLKCHQTFSILTGTIFSKSQTPLIFWFYLIFRWINTKHGIPSTDVAKELGVTLKTAWRMGHKIRSAIAKQKPQFIVEGIVQMDEMYLSHMGFKKQGRSLLNKTLIVGIYEKTTNNLIVKVLKNANSKNLLQFAINHISSKCVVHTDFWKGYRDLKSVFTKHETVNHQDGYVSKTGVNTNQIESVWKHIRRTFKTHIKVAKHHIHLYAKEAAYKFNNIPSFETVMLCFI
540	SHM_05400	Main chromosome	407099..408046	CDS	HPr kinase/phosphorylase	A0A1Y5S1C5_9PROT, ISXO2-like transposase domain protein, 1.6e-39			ATGGAAAACCTTAGTGTTGGCGAAATAGTAACAAAATTTAATTTAACAATTTTATATATTAATCCCAAAATTCCAATTGAAAAAAGAATTATTACTAATATTGGTACTAATCGTGGTGGTTTAGAGTTAACAGGATTTAAAACTAAACAAATCTCACGTAGTCGTCGTATAATTTTATTAAGCAGTAAAGAAAGCGAATATATTTCCTCTTTACCAAAAACAGAATTTAAGAACCATTTTAGTAATATTTTAGAAGATCATATTCCTGCTATTTTTGTAACACCTAATTTTAAATTTAAAAAAGAATTATGTGACTGTGCTAAATCAATTAATTCAACAGTTCCAATTATTGAAGTATTATTTTTTACTTCTGAATTTGCAGCAACAGTTTCTACGTAT…	MENLSVGEIVTKFNLTILYINPKIPIEKRIITNIGTNRGGLELTGFKTKQISRSRRIILLSSKESEYISSLPKTEFKNHFSNILEDHIPAIFVTPNFKFKKELCDCAKSINSTVPIIEVLFFTSEFAATVSTYIVESLSESKRLHGTLVNIFGYGVLITGESGIGKSETTLDLLRNGHLFVGDDSIDILKVNNKIVGKVNPIIKNLIEIRGIGILDITKMYGYHVIMHESQVNLIINLIRIENDGWTKVDRLGDHNNFDVFFEIKVPKIIIPVSPGRNLADLIEAAVISLKLRDEGQDATASFQKQIIRNLTKKK
541	SHM_05410	Main chromosome	408080..409282	CDS	diacylglyceryl transferase	A0A533R7H8_9MOLU, HPr(Ser) kinase/phosphatase, 5.5e-200			ATGATTAATGATGATGGATACAATAGTTTAATTACCGATATTCCGGGAACGGGAATTCATATTTATTCGGTATTAATGGCAGTAGGGTTTTTAACTGCTGTCATTGCTTCATGAATAAAATTATATCGTCGTAATATTCCAACTAAAACTTTAGAATGAGGAACATTAGTTATTGCATTAGCAGGATTAATAGGAGCAAGAGCATGATGTGTTCTTAATAATACTAGCACAATTGAAAATGCACTTGATGTAGTTGCCGTTTGAAGAGGTGGTATGGCAATTGAAGGAGGCGTTACAGTTGGAATGATAGTAGGATTCTTTATTTTTTATCGTACTTCAAAGCAGTTACAAATTTCAATGTGAGTTTTTATTGATTGTATTGTTCCAAATATTTTATTA…	MINDDGYNSLITDIPGTGIHIYSVLMAVGFLTAVIASWIKLYRRNIPTKTLEWGTLVIALAGLIGARAWCVLNNTSTIENALDVVAVWRGGMAIEGGVTVGMIVGFFIFYRTSKQLQISMWVFIDCIVPNILLGQAIGRWGNFFNQELLGTDVGHPFSWLPTWINNHLHYGFNSDKPDPVAVYRQPLFLYESLSSLFGWFFLTFFVPKTGQIFSKKPWKLDSSQFISPLKTNPIVVKDFLKPWTVIKKIHGYRKFKYESWKQAYFHFTPNKNSVKSFEKIPWKDVKKNSKVKSKIKKWYLKIKYNMQPHSKSLNTMYNPNNYRVTYAGVSGSLYFVFYGIIRMILEPLRDNRDIMKIANVSTSMIVSGMWIILGVILVIFAQIIAPSRFRKGEWLYEKSY
542	SHM_05420	Main chromosome	409266..410231	CDS	thioredoxin-disulfide reductase	A0A533RBH0_9MOLU, Phosphatidylglycerol--prolipoprotein diacylglyceryl transferase, 1.7e-269			ATGAAAAATCATACTAATAAAGAAAATAAATATGATTATGATTTAGTAGTTATTGGTGGTGGTCCAGCAGGAATGACAGCTGCTATTTATGCACAAAGAGCAAATCTTAAAACTGTGATTATTGAAAAATATATTGTTGGTGGAAAAATGATTAAAACTTCTGAAATTGAAAATTATCCAGGTTATGATTATATTTTAGGGCCTGAATTATCAGAAAAAATGCAAAAGCAAGTTGAGAAACTACAAGTTGAATTTGTTACTGATGAAGTTATTAAAATTACAGATAGTGAAAATCATAAAATTAAAACAGTCCTTTTAAGTAGTGGTGATGTTCTTATTGCTAAAGGAGTAATTATAGCTACTGGTTCATTAGAACGTAAAATTGGTGTTCCTGGTGAA…	MKNHTNKENKYDYDLVVIGGGPAGMTAAIYAQRANLKTVIIEKYIVGGKMIKTSEIENYPGYDYILGPELSEKMQKQVEKLQVEFVTDEVIKITDSENHKIKTVLLSSGDVLIAKGVIIATGSLERKIGVPGEEEYANRGVSYCAVCDGALFKNKIISVVGGGYAACEESLYLTRFTNKVNLIHRRDQFRADDKTVNKVKNNENINLITDHVVLKVLGTEDKKKVGKLEIQNIKTKEISEITTDALFPYIGSDPVTKFVKDLDICDSNGYIIVNDKCQTKIPGLYAAGDVIAKNLRQIVTAVNDGAIAAQYLINFIDNFNE
543	SHM_05430	Main chromosome	410255..411202	CDS	putative sporulation transcription regulator WhiA	A0A533RHK9_9MOLU, Thioredoxin reductase, 3.9e-208			ATGATATCATTTACAACAAGTGTAAAAGATGAAATCTGTCAAAAAAGTTTTAAAAATTGTTGTCAGAAATCTTTGCTATCAGCATATTCGCTTATTAATGGTAAGATTACAAATTCAGATAAAATAAATAATGAGATTATTATTCATAGTTTTCATAACAAAACCACTAGGTTAATATATAAATTTTTAAAAAATCAATATAAAGACGTAAAATTGATAGTTATGGTGGATGTTTTAAATAAATTTGAGCGTCCAAAGGTGTATAATATTCGTATTAATAATAAAATTGATTTTATTATTAATGATTTAATGCTTCAAGATAAATATCTTTTTATTGAGAAAGAAGCTATGCACCAGCATATAATAAAAGAGCATTGTATAAGAGCGTATATCGCAGGA…	MISFTTSVKDEICQKSFKNCCQKSLLSAYSLINGKITNSDKINNEIIIHSFHNKTTRLIYKFLKNQYKDVKLIVMVDVLNKFERPKVYNIRINNKIDFIINDLMLQDKYLFIEKEAMHQHIIKEHCIRAYIAGIFLVVGSINSPSTPNYHLELQFHNDMLAKKIKNILLQTFKLNFKTIKRRNKTVLYLKKSNVISDFLKIIDCPQAVFAFEDKRISRELFNNINRFNNIDISNQQKILNAGDQQVIMISVLKDKKLFKALSLKAQIISNLRLKNPEASLSELGELYYQETGFVITKSGVNHLIREIKKKYQETL
544	SHM_05440	Main chromosome	411236..411532	CDS	hypothetical protein HTH	A0A533R7K4_9MOLU, Probable cell division protein WhiA, 2.0e-198			ATGAAAAAGAAAGAAATTTTAATCAAAGGTCGTCAAGATTTATTGAATGCTTTTGGAAAACGAATGAAAACTTTACGTAATCAAAAAGGTAGAAAATTTTCACAAGAGAAACTTGGAGAAGCAAGCGGCCTACATCGTAATTATATTTCTGATGCTGAAAGAGGAACAAGAAACGTATCTTTAGTTGCAATCTTAAAAATAATTAATGGGTTGGATTCATCTATTAGTGAGTTTTTTGCTGTAGGGTTTGATAATATTGATACTTCAAATTTATATGACACATTTAGTGTTGAATAA	MKKKEILIKGRQDLLNAFGKRMKTLRNQKGRKFSQEKLGEASGLHRNYISDAERGTRNVSLVAILKIINGLDSSISEFFAVGFDNIDTSNLYDTFSVE
545	SHM_05450	Main chromosome	411770..412228	CDS	hypothetical protein	A0A533R7I0_9MOLU, Helix-turn-helix transcriptional regulator, 1.8e-56			ATGACAATAGAAAATACAGAAGTTGAAATTGAAAATGTTACTACTAATGTTGATAACGCTAAAAAAGAACCTTATCAATTAAGTAGTATTATTTCACCTATATTTGGTCTTAATCATCAAAAAATAACTACGATTCCAATTAATATTAAAAAATCCGATAGGAGTTCTAGCACTATTGAGCAATATGTTGATAAAAAAACTAAAGAAAATATTTTTCGTGAAAAAGAAGTAGCGTATAATAATTCTAGTAATCTTGATAATACTAGAATTGCACAAATTAAAAAAAATAGAGAACAACAACAAATATATGATAGTTTACCATCGCGCTATCTAGAATTTCGCGATAAAATATTTAAAGAAACTACATCTATTAATTACAATAATGCAAGTAATAATAAC…	MTIENTEVEIENVTTNVDNAKKEPYQLSSIISPIFGLNHQKITTIPINIKKSDRSSSTIEQYVDKKTKENIFREKEVAYNNSSNLDNTRIAQIKKNREQQQIYDSLPSRYLEFRDKIFKETTSINYNNASNNNDTVITTIDLLVDDILDENK
546	SHM_05460	Main chromosome	412237..413853	CDS	hypothetical protein	A0A533R7I3_9MOLU, Uncharacterized protein, 1.5e-86			ATGAATAATATAATAAAATCCAATATTATTGACGAATTAAAATGACGTAATATCTTAAAAGATATTAGTAGCATAGATAAAGTAATTAATGCAGGAAAATTAGGAAAAGGAATATATTGTGGTTTTGATCCAAGTAATGATTCATTACATTTAGGTAATTTACTACAAATTATTTTATTGCATCGTTTTGCTATATTGGGTTTTCAACCAATTGCTGTTATTGGTGGTACAACGGCAATGATCGGTGATCCAAGTGGTAAAAATAAAGAACGTAATTTATTAGATGAAAATGTGTTACAAACTAATGTTAGAAAAATAAAAGAGCAGTTAGTGACATTATTAAGTTATGAAAATATTGATAATTTAACATCATTAGAATTAATTAAAACATGTAATTTA…	MNNIIKSNIIDELKWRNILKDISSIDKVINAGKLGKGIYCGFDPSNDSLHLGNLLQIILLHRFAILGFQPIAVIGGTTAMIGDPSGKNKERNLLDENVLQTNVRKIKEQLVTLLSYENIDNLTSLELIKTCNLLNDKEYETLEMIIKSINPNNQYQQTLSSILKTLPLPWEELGLSASLLKTLYEICNFDQKWVTMKSDLNNLSFKQLLNYCDSYVETWITFLKLPLGTLNNKIKPIKIINNQTWLGPLIITTFLRDIGKHFNVNQMLGKEMIANRLNSGISYTEFSYMVLQAYDFYHLYEKEQCYIQSGGSDQWGNITAGLDLIRKQKGDEHHAAGITINLLTKSNGEKFGKSEKGAIFLNSEKTSPYELYQFLFNQEDKDLPTFFNSLTLFSEEQIA…
547	SHM_05470	Main chromosome	413870..414946	CDS	hypothetical protein	A0A533R7H7_9MOLU, Tyrosine--tRNA ligase, 0.0e+00			ATGATATTTATTAATGTTTCTCCATTATTATGGGATATTATTATTTTTGCTATTATTATTTTTGGTATTGTTACTGGTTTTTTTATTGGGGGAAGAGCATTAATATTTATTAGTGCTGGTAATTTACTTAGTATTGGTTTAATGTTGGCATTTAAACCAATGTTAATAAATTCTTTTAAAAATATGGTATCACCATGGTTTAGTGACCTTAGTGGTAGTTTTGCTTCATTTAAGAATTTATTAACTGATAATATTGGATTTTTGATATATGCTATTGTTTGAATTATTGGCATTAATATTTTATTTTGAATAATCTATATTATTTTATATTTTGTACTTTTTAATAAAAATAAAATTGAACACAAAGCAATAAATGCTACAGCTGGAATTTTAATTAAT…	MIFINVSPLLWDIIIFAIIIFGIVTGFFIGGRALIFISAGNLLSIGLMLAFKPMLINSFKNMVSPWFSDLSGSFASFKNLLTDNIGFLIYAIVWIIGINILFWIIYIILYFVLFNKNKIEHKAINATAGILINFIRMSILGSIVIIMMGTSVFGNKSLSYGVIKNEIPTTSVTHKIFTSIDNNLPFLNVNVADINNVIDLYQNSETLKQSINELKNNTTYEECYSTVEKLKMIGILRVDETDKIANALKEMESTGDIIANKKIIIDLLQQHGVDNFLDVNYMVSVFNAYANILNLYSEVVQIFDDNLKDMPIIDTTLPQNMGRYNLLKPKISAFTNSIKDVIVREHIIQNLKNIYNPF
548	SHM_05480	Main chromosome	415166..415678	CDS	hypothetical protein	A0A533R7H4_9MOLU, Uncharacterized protein, 4.8e-216			ATGTTAGATGATTTATTAAGAAAAACATTAGAAAACACACCTAAAGAATATAAGAAAAATATGATTGATAATTTCAGAATAAATATAGGTAAATTAATTAATAATATTAATGACTATATAGAAGTTGAAGAGAAAATTTATAATGCAGAAAAAAATGCAGGTTATATTATTGCTGGTACTCCTTTTTATATGTCGACTTATAGTGATATTACTAAGCTAATTTCTGCAGCATCAAAGGCTATTAAAGATGAAGATGAAAGTAGAAAAATTATGAAATTAAGAAATATAGAGAAAAGTATATTAGAAATAAGAAATAGAATTGAAGAAAATAATTCTGGCATTTGGAAAAACGCTAATAAATATAAAGAACCTAATAATCCTGATTTGCAAACAAGAATT…	MLDDLLRKTLENTPKEYKKNMIDNFRINIGKLINNINDYIEVEEKIYNAEKNAGYIIAGTPFYMSTYSDITKLISAASKAIKDEDESRKIMKLRNIEKSILEIRNRIEENNSGIWKNANKYKEPNNPDLQTRINQILENGPIRQQNFIDAANQEHIPNNSSGSNSFLNAI
549	SHM_05490	Main chromosome	complement(415743..416084)	CDS	hypothetical protein	A0A533R792_9MOLU, Uncharacterized protein, 3.0e-62			ATGATTAAAAATGAAATTTCTGAAAAAATAGTTAGTATTACTTTTGTAATAGCTGTTATGATAACAGCTATTGGTTGATTAGGAATTAATAAAAATAAAAAGAAATATTTAATTTTATGAATAGCTATAATTCCTTTAATTTTTAGTAGCGTATTTTCATTTTTTACTAAAAATTATTATGACAATATTTTACTAATATCAGTACTAATGATATCTTATTTAATTTATATAGGTTTTTTAATCGTTAGTACTTATCGATTTATTAAGATAAAAGACAAAAAAGAAATTAATAATAAACAAGTAGAAAATACTATTGATTTAATAAAAAATAAAATATTATAA	MIKNEISEKIVSITFVIAVMITAIGWLGINKNKKKYLILWIAIIPLIFSSVFSFFTKNYYDNILLISVLMISYLIYIGFLIVSTYRFIKIKDKKEINNKQVENTIDLIKNKIL
550	SHM_05500	Main chromosome	complement(416301..417122)	CDS	DDE transposase	A0A533R783_9MOLU, Uncharacterized protein, 4.8e-58			ATGAAACTGAATGAATTCAACAATGCTTTTCAAACTGAACAGCAATGTCTTGCATATATAGCAAATTTGAAAGAAAACAAATGTATTAGGTGTTTTAATTTTAATTTGAATACTTCTGATTTAAAAAGAATGAGATGTTTAAAATGTAATCAAACATTTAGCATTCTCACAGGCACCATATTTTCAAGGTCACAAACATCTTTAACATCTTGGTTTTATCTTATCTTTAGATGAATAAACACCAAACATGGAATTCCATCAACAGATATTGCAAAAGAATTGGGAGTGACTTTGAAAACTGCTTGAAGAATGACTCATAAAATCAGAACACGTATTGCAAAACAAAAACCTCAATTTATTGTTGAAGGTACAGTGCAAATTGATGAAATGTATCTTTCA…	MKLNEFNNAFQTEQQCLAYIANLKENKCIRCFNFNLNTSDLKRMRCLKCNQTFSILTGTIFSRSQTSLTSWFYLIFRWINTKHGIPSTDIAKELGVTLKTAWRMTHKIRTRIAKQKPQFIVEGTVQIDEMYLSHMGFKKQGRSLVNKTLIVGIYQKTTNNLIVKVLKNAKSKNLLQFAKNHISSKCLVYTDSWKGYCDFKSVFTKHETVNHQDGYVSKIGVNTNQIESVWKHIRRTFKTHIKVAKHHVHLYAKEAAYKFNKIPSFETVILCLI
551	SHM_05510	Main chromosome	complement(417265..417876)	CDS	30S ribosomal protein S4 rpsD	A0A1Y5S1C5_9PROT, ISXO2-like transposase domain protein, 6.0e-39			ATGTCAAGATATACTGGTCCAGTTTTTAGAAAATCAAGAAGATTAAACTTCTCAATTCTTGAATCTGGTAAAGAATTTGCAAAAGGAAAAAAGCGAACATTCGCTCCTGGACAACACGGTCAAAAAAGAATTAAACTTTCTAACTATGGATTACAATTACAAGAAAAACAAAAAATTCGTTTCACTTATGGTTTAAATGCTCGTCAAATGAAAAATTTATTTGATGAATCAAAAAAAACTCATGGTGTTACTGGTACTAACTTGTTGGTATTCTTAGAATCAAGATTAGATAATATTGTTTTTCGTTTAGGTTTATCTTTAACAAGAAAAGGTGCTCGTCAATTAGTAAATCATGGTCATGTTTTAGTTAATGGTAAAAAAGTTAATATTCCTTCATAT…	MSRYTGPVFRKSRRLNFSILESGKEFAKGKKRTFAPGQHGQKRIKLSNYGLQLQEKQKIRFTYGLNARQMKNLFDESKKTHGVTGTNLLVFLESRLDNIVFRLGLSLTRKGARQLVNHGHVLVNGKKVNIPSYRVKIGDKITITEKAQKNAKIIEALSANASTLPFIEFNKKTFIGTYVRHPLRDELNTDINEALVVESYGRA
552	SHM_05520	Main chromosome	complement(418384..418599)	CDS	hypothetical protein	A0A6J4WZW9_9MOLU, 30S ribosomal protein S4, 8.0e-129	sHm specific gene (OrthoVenn2)		GTGATTTATACTACAAATGCTATTGAATCTGTTAATAGTCAATTACGAAAAATCATCAGAAATAAAAAAGTTTTTCCTAATGATATGGCAGTTTTCAAAATATTTTACTTGGCAATTGAAAATATAACAAAAAAATGAACATTGCCTATTCAAAATTGAAATACAGCAATTGCTCATTTTATGATAAAATTTGAAGACAGAATTAATCTAAATTAG	MIYTTNAIESVNSQLRKIIRNKKVFPNDMAVFKIFYLAIENITKKWTLPIQNWNTAIAHFMIKFEDRINLN
553	SHM_05530	Main chromosome	complement(418622..418939)	CDS	hypothetical protein	A0A6J4WNT1_9MOLU, Mutator family transposase, 1.2e-39	sHm specific gene (OrthoVenn2)		ATGAAAAATCGTGGCTTAAATGATATTCTTATTGCTTGTAGTGATAATTTAACAGGCATGTCAGAAGCAATACAATCAGTTTATCCTAAAACAGAACATCAATTATGCATTGTTCATCAAATTAGAAATAGTTTAAAATATGTTTCATACAAACATCGAAAAGGTCTAGTTGCAGATTTAAAACCAATTTATAGTGCATGTAGTGAAGAACAAGCAATGCAAGCTTTAGAATCGTTTGAAAGTAAATGAAATAAACAATATCCTCAAATTACTAAATCTTGATATAAAAATTGAGATAATTTAATGGTTTTTTATTAG	MKNRGLNDILIACSDNLTGMSEAIQSVYPKTEHQLCIVHQIRNSLKYVSYKHRKGLVADLKPIYSACSEEQAMQALESFESKWNKQYPQITKSWYKNWDNLMVFY
554	SHM_05540	Main chromosome	complement(419029..419817)	CDS	hypothetical protein	A0A6J4WT15_9MOLU, Mutator family transposase, 1.6e-63			ATGCATAAAAATTATCCAAGTCATGTTACTAAAGAACAATTTGAGAACATAAAATCAACTTTAGAAAACAGCAAAAAGAAAACAAAACCAAGAAATTTAGATTTATATGAAGTGTTTTGTGCAGTTTTATATGTATTAAAAAGTGGTTGTCAATGAAGAATGTTACCAAAAAATTTTCCAAAATGACAAACTGTATATTATTATTTCCAAATTTGAAGTAAAAACAATGATAAAGAACCTAGTGTATTGCAATTAATTTTAAAAAAATTAGTTAAAAAGATTCGTATTAAGAATCATCGAAAAGAAAAAACTAGTTTTTGTATAATTGATTCGCAAAGTGTTAAAAATACAGATACTACTGAAAATAAAGGTTATGATGCTGGTAAAAAGATTTCAGGA…	MHKNYPSHVTKEQFENIKSTLENSKKKTKPRNLDLYEVFCAVLYVLKSGCQWRMLPKNFPKWQTVYYYFQIWSKNNDKEPSVLQLILKKLVKKIRIKNHRKEKTSFCIIDSQSVKNTDTTENKGYDAGKKISGIKRHIAVDTQGLPHAIYITTAEKTDRNSAIIMIKSEKENLSTVQKIIVDAGYTGEKFASAIKTIINANVEVVKRNELHSFVVLPKRWVVERSFAWLEKCRRLWKNCERKLNTSLQMVVLSFISILLKRF
555	SHM_05550	Main chromosome	419799..420224	CDS	hypothetical protein	A0A2I7N4R1_9NEIS, IS5/IS1182 family transposase, 5.5e-121			TTGGATAATTTTTATGCATATATACCTCTTATTTTAAAATATATAGTAATTTTACCTTATTTTCTAAAAGATTCTAAACAGGTTCTTAGAAATTTAGTAGTTGATGCCGAAGATAATGTTTATGTTGGTAGTGATAATGGTGCAGTTTATAAAAGTGATGGTATCCATAATTTTTCAAAAATTATATTATCAGAAAATTCACCACGTTGAATTTCATGCTTAACAATTAATAAAACAACTGGTATTGTTTATGCTGGTAATGACATTGGTGTATATAGTATTGGTCAAACTGGTAATGTTAGTTTGATTTCTGGGACAAATGGAGATTATATTAGAAGTTTAGCAATTGGTCCAGATGGTTCAATTTATGCTGGTGTTAATTATGGTGGTGGATGGGTT…	MDNFYAYIPLILKYIVILPYFLKDSKQVLRNLVVDAEDNVYVGSDNGAVYKSDGIHNFSKIILSENSPRWISCLTINKTTGIVYAGNDIGVYSIGQTGNVSLISGTNGDYIRSLAIGPDGSIYAGVNYGGGWVTLYWTLIT
556	SHM_05560	Main chromosome	420264..420542	CDS	transposase	A0A1G6P5S1_9BACT, Outer membrane protein assembly factor BamB, contains PQQ-like beta-propeller repeat, 7.1e-10			ATGACCAATATTAACTCATATACCGACGAATTTAAAAAGCAAATAGTAGCTTTATATCAAAGTGGTAAGTCAGTGTCTTGTCTTGCTAAAGAATATAATGTTACAAGAGCAACTACTTATAAATGAATTAAACAATTTACTAATTCAGGTAGTTTTAAAATTAAAAATAATCTTTCAGATTTAGAAAAACAATTAATTCAAGCAAATAAAGAATTAAAACAGTTATGAATGGAAAATGATATTTTAAAGCAAGCAGCACTAATAATAGGCAGAAAATAG	MTNINSYTDEFKKQIVALYQSGKSVSCLAKEYNVTRATTYKWIKQFTNSGSFKIKNNLSDLEKQLIQANKELKQLWMENDILKQAALIIGRK
557	SHM_05570	Main chromosome	420584..421423	CDS	integrase	A0A1H8CYN5_9FIRM, Transposase, 1.2e-29			ATGTGTCGTTTTTTAAAACTCTCTAAATCAACATATTATTTTAATTTAAAGAAAAAAGAAAAAATTCAAAATAATATTTATGATGAAGCTGTTATTAGTGCTTTTAAAGAAAATAAAGAAGTTTATGGTACTAGAAGATTAAAAGTCATACTAGCAAACCAAGAAATTTATTTATCACGCAGAAAAATTAAAAAAATTATGAATAAGCATAATTTAATATCAAAATACACTAAATTATCATTCAAAAATCATCATAATAAAGTCAATGATAGTCAAATTACCAATCTTGTTAATAGAGACTTTAATAATAGAATTAAAAATGAAGTTATTGTCAGTGATTTAACTTATGTTCAAGTTAATGGTAAATGAAACTATATTTGCCTATTAGTAGACCTGTAC…	MCRFLKLSKSTYYFNLKKKEKIQNNIYDEAVISAFKENKEVYGTRRLKVILANQEIYLSRRKIKKIMNKHNLISKYTKLSFKNHHNKVNDSQITNLVNRDFNNRIKNEVIVSDLTYVQVNGKWNYICLLVDLYNREIIGHSVGVKKDASLVHQAFMHSNRCLKDIQIFHSDRGNEFNNKTIDKLLLAFNITRSLSKKGCPYDNAVAEATFKTFKTEFINDKNFTSLIQLKLELFDYINWYNNIRIHSTLNYLTPVKYHEQMSTKKWTCQEKWTIKVTFY
558	SHM_05580	Main chromosome	complement(421664..422926)	CDS	IS256 family transposase	A0A544TMI5_9BACI, IS3 family transposase, 8.2e-109			ATGACTAGAAAGAGTGAGTTACAGATGGCTAAAAAAGATAACTTTAATAATAATGATCCAATATCAAAAGCAGTAGATTTATTACTAGAAAATACTGAAGATTTAACAACAGTTTTTAAACCTGGCGGTTTATATAAAGAATTAACAAAAAGATTAGTTGAAAAAATGTTGAATTCTGAAATGCAAAATTATTTAGGATATGAAAAAAATCAACATAGTACTACTGAAAATGCTCGTAATGGTACAAGTTCAAAAAAATTAATAACTCAACAAGGTAAAATTGAAATTGATGTACCAAGAGATCGCAATAGTAATTTTACTCCTGTAATAGTTCCTAAAAGGCAAAGAAGATTTGATGGTTTTGATCAACAAGTTCTTTCCTTGTATGCAAAAGGAATG…	MTRKSELQMAKKDNFNNNDPISKAVDLLLENTEDLTTVFKPGGLYKELTKRLVEKMLNSEMQNYLGYEKNQHSTTENARNGTSSKKLITQQGKIEIDVPRDRNSNFTPVIVPKRQRRFDGFDQQVLSLYAKGMTLSDIRMQLQELYHGADISESVISQITDDVIDDVKAWQNRPLESIYPIVYFDCIVVKVRQDKRIINKSVYIALGVDLEGKKDVLGLWISENEGSKFWLSNFTEMKNRGLNDILIACSDNLTGMSEAIQSVYPKTEHQLCIVHQIRNSLKYVSYKHRKGLVADLKPIYSACSEEQAMQALESFESKWNKQYPQITKSWYKNWDNLMVFISYPVEIKRVIYTTNAIESVNSQLRKIIRNKKVFPNDMAVFKIFYLAIENITKKWTLPI…
559	SHM_05590	Main chromosome	complement(422960..423082)	CDS	hypothetical protein	A0A6J4WR28_9MOLU, Mutator family transposase, 1.1e-261			ATGTCTAGAAGAGGTAATTCCTGTGATAATGGTGCTACTGAAACTTGATTTGGAACAATGAAAACAGAATTTCTATATCAAATTCCGGAAATGTTTAGTAATCTGTGTAACTTACAAAAATAA	MSRRGNSCDNGATETWFGTMKTEFLYQIPEMFSNLCNLQK
560	SHM_05600	Main chromosome	complement(423204..424664)	CDS	hypothetical protein	A0A383VT71_TETOB, Uncharacterized protein (Fragment), 8.6e-13			GTGATTTTCTCATTGAAGAAAAAATATCAGATTAGTTATTTATGTTGATTATTAAATGTTTCAAAATCAGGATATTATAAGTGAATTAAGAATGGAATGAATGAATTTAATAAATGAGATACATTTTTAGCTAATATAATTAAAAATATTTTTTATGAATTTCAAGAAATTTATGGTTATAAAATGATAACTTTATGAATTAACAAAATTTATAATTTAAAATTAAAATTTCATATTGTATATAGATATATGAAAAATATGAGTTTAAAAGCTAAGGTTCGCATAAAAAAATTTGATTATAGAACTAAATCAGGAAGTTTAAGATATGATAATTTATTAAAACGTGATTTTTCAACTACTAATTTAAATGAAAAATTAGGTACTGATATAACTTATTTA…	MIFSLKKKYQISYLCWLLNVSKSGYYKWIKNGMNEFNKWDTFLANIIKNIFYEFQEIYGYKMITLWINKIYNLKLKFHIVYRYMKNMSLKAKVRIKKFDYRTKSGSLRYDNLLKRDFSTTNLNEKLGTDITYLLTNGKTYYLSIVKDFHNNEILDYKISASLDMTFVVQNIIQAWVNAQKPTSWILQSDQGFHYTNPSYKISNFSPHVLVEETMKLNEFNNTFQTEKQCLAYIASLKQIKCSRCSSFNLNTSNLRRMRCLKCHQTFSILTGTIFSKSQTPLISWFYLIFRWINTKHGIPSTDVAKELGVTLKTAWRMGHKIRSAIAKQKPQFIVEGIVQMDEMYLSHMGFKKQGRSLLNKTLIVGIYEKTTNNLIVKVLKNANSKNLLQFAINHISSKC…
561	SHM_05610	Main chromosome	complement(424694..424978)	CDS	hypothetical protein	R4UE81_9MOLU, Putative transposase, 2.0e-81			ATGGCTAAATGACTATCAAAAGAAGAAAAGTTAAAAATAATAAAAATAAGTAAAATTAAAACAATTGATAAAACCGCATTAGAGTATGGTATTGGTCGATCATCAATAAAAGAATGAATTAAAGCATATAAATTATTAGGTGAAAAAGGTTTAGAATATGGCAATGGAATTCGTGCTAAAAAAACCAAAAGAACAGGTCGACCCAAATCTTTAAATTTTAATGAAATGACAAAACAAGAATTAATTGAATATATTGAGGCAATGAACGATATAAAAAGTATTTAG	MAKWLSKEEKLKIIKISKIKTIDKTALEYGIGRSSIKEWIKAYKLLGEKGLEYGNGIRAKKTKRTGRPKSLNFNEMTKQELIEYIEAMNDIKSI
562	SHM_05620	Main chromosome	425074..425307	CDS	hypothetical protein	R4UE81_9MOLU, Putative transposase, 5.1e-18			TTGCCATTCCATGGTAAGATTTATAAAACCGATGGAATTAGTGGTCAATTTAGTATTTTTGAGCAAAGATCAGATGCTAATCAGATAAGTAGTTTAGTAGTTGATAATGATAATATTGTTTATGCTGGTTCTTGAATTGGCAATGTATATAAAATTAAAAATAGAACGTATAATGCAATTTTAGAAACGAATCCAAATCATGAGATTAAACGTTTACTCTTAGAACCTGTTTAG	MPFHGKIYKTDGISGQFSIFEQRSDANQISSLVVDNDNIVYAGSWIGNVYKIKNRTYNAILETNPNHEIKRLLLEPV
563	SHM_05630	Main chromosome	complement(425304..426092)	CDS	hypothetical protein	A0LP13_SYNFM, Uncharacterized protein, 1.3e-17			ATGCATAAAAATTATCCAAGTCATGTTACTAAAGAACAATTTGAGAACATAAAATCAACTTTAGAAAACAGCAAAAAGAAAACAAAACCAAGAAATTTAGATTTATATGAAGTGTTTTGTGCAGTTTTATATGTATTAAAAAGTGGTTGTCAATGAAGAATGTTACCAAAAAATTTTCCAAAATGACAAACTGTATATTATTATTTCCAAATTTGAAGTAAAAACAATGATAAAGAACCTAGTGTATTGCAATTAATTTTAAAAAAATTAGTTAAAAAGATTCGTATTAAGAATCATCGAAAAGAAAAAACTAGTTTTTGTATAATTGATTCGCAAAGTGTTAAAAATACAGATACTACTGAAAATAAAGGTTATGATGCTGGTAAAAAGATTTCAGGA…	MHKNYPSHVTKEQFENIKSTLENSKKKTKPRNLDLYEVFCAVLYVLKSGCQWRMLPKNFPKWQTVYYYFQIWSKNNDKEPSVLQLILKKLVKKIRIKNHRKEKTSFCIIDSQSVKNTDTTENKGYDAGKKISGIKRHIAVDTQGLPHAIYITTAEKTDRNSAIIMIKSEKENLSTVQKIIVDAGYTGEKFASAIKTIINANVEVVKRNELHSFVVLPKRWVVERSFAWLEKCRRLWKNCERKLNTSLQMVVLSFISILLKRF
564	SHM_05640	Main chromosome	426774..427328	CDS	hypothetical protein	A0A2I7N4R1_9NEIS, IS5/IS1182 family transposase, 5.5e-121			ATGAAAAAGAAAAAAATAAAATCACAATTTAATCCAAAGATTTTATTACCTAAACCACCAAATTCAAATAGACAATCAAATCGTTATAAATATACAATAGTACAACAACAAGATACAATTTACGTTGATAGTAATGGAGAAGAGCAAACAACTAGTAAAATAGACTTATCAGATATAAAAACTACTGAAATCATTCAAATTGGATTTTATAAAAATGAGAAAGAAGAAATTCAAGTTGTCAGAATGCCAAAAACAATTCAAAAAGTACCAGATCAGTTATCATCAGAAATAACAAGTACAAAACAGATGTTTCAAAGTGCTTCATCATTTAATCAAGATATTTCGGGTTGAGATGTTTCAAATGTAATAACTATGCATCATTCTATGTTTGCTGGTGCA…	MKKKKIKSQFNPKILLPKPPNSNRQSNRYKYTIVQQQDTIYVDSNGEEQTTSKIDLSDIKTTEIIQIGFYKNEKEEIQVVRMPKTIQKVPDQLSSEITSTKQMFQSASSFNQDISGWDVSNVITMHHSMFAGAITFDQNLSQWNVSKVIIHDNFAMAFLPLCTIFKFYHINAEKSLSTDFSPHF
565	SHM_05650	Main chromosome	complement(427353..428141)	CDS	hypothetical protein	K8F3H1_9CHLO, Unnamed protein product, 0.0e+00			ATGCATAAAAATTATCCAAGTCATGTTACTAAAGAACAATTTGAGAACATAAAATCAACTTTAGAAAACAGCAAAAAGAAAACAAAACCAAGAAATTTAGATTTATATGAAGTGTTTTGTGCAGTTTTATATGTATTAAAAAGTGGTTGTCAATGAAGAATGTTACCAAAAAATTTTCCAAAATGACAAACTGTATATTATTATTTCCAAATTTGAAGTAAAAACAATGATAAAGAACCTAGTGTATTGCAATTAATTTTAAAAAAATTAGTTAAAAAGATTCGTATTAAGAATCATCGAAAAGAAAAAACTAGTTTTTGTATAATTGATTCGCAAAGTGTTAAAAATACAGATACTACTGAAAATAAAGGTTATGATGCTGGTAAAAAGATTTCAGGA…	MHKNYPSHVTKEQFENIKSTLENSKKKTKPRNLDLYEVFCAVLYVLKSGCQWRMLPKNFPKWQTVYYYFQIWSKNNDKEPSVLQLILKKLVKKIRIKNHRKEKTSFCIIDSQSVKNTDTTENKGYDAGKKISGIKRHIAVDTQGLPHAIYITTAEKTDRNSAIIMIKSEKENLSTVQKIIVDAGYTGEKFASAIKTIINANVEVVKRNELHSFVVLPKRWVVERSFAWLEKCRRLWKNCERKLNTSLQMVVLSFISILLKRF
566	SHM_05660	Main chromosome	complement(428179..428907)	CDS	hypothetical protein	A0A2I7N4R1_9NEIS, IS5/IS1182 family transposase, 5.5e-121			TTGAATACTTCTGATTTAAAAAGAATGAGATGTTTAAAATGTAATCAAACATTTAGCATTCTCACAGGCACCATATTTTCAAGGTCACAAACATCTTTAACATCTTGATTTTATCTTATCTTTAGATGAATAAACACCAAACATGGAATTCCATCAACAGATATTGCAAAAGAATTGGGAGTGACTTTGAAAACTGCTTGAAGAATGACTCATAAAATCAGAACACGTATTGCAAAACAAAAACCTCAATTTATTGTTGAAGGTACAGTGCAAATTGATGAAATGTATCTTTCACATATGGGTTTTAAAAAACAAGGAAGATCCTTGGTGAATAAAACCTTGATTGTTGGCATTTATCAAAAAACAACCAATAATTTAATTGTGAAAGTATTGAAAAAC…	MNTSDLKRMRCLKCNQTFSILTGTIFSRSQTSLTSWFYLIFRWINTKHGIPSTDIAKELGVTLKTAWRMTHKIRTRIAKQKPQFIVEGTVQIDEMYLSHMGFKKQGRSLVNKTLIVGIYQKTTNNLIVKVLKNAKSKNLLQFAKNHISSKCLVYTDSWKGYCDFKSVFTKHETVNHQDGYVSKIGVNTNQIESVWKHIRRTFKTHIKVAKHHVHLYAKEAAYKFNKIPSFETVRTCLESFRK
567	SHM_05670	Main chromosome	complement(428997..429812)	CDS	DDE transposase	A0A1Y5S1C5_9PROT, ISXO2-like transposase domain protein, 5.6e-38			TTGAATGAGTTCAATAATACTTTTCAAACTGAAAAACAATGTCTTGCATATATAGCAAGTTTGAAACAAATCAAATGTAGTAGGTGTTCTAGTTTTAATTTGAATACTTCTAATTTAAGAAGAATGAGATGTTTGAAATGTCATCAAACATTCAGTATTCTCACGGGCACTATATTTTCAAAGTCACAAACACCTTTAATATCTTGGTTTTATCTCATTTTTAGATGAATAAACACCAAACATGGAATTCCATCAACTGATGTTGCAAAAGAATTGGGAGTGACCTTGAAAACAGCTTGAAGAATGGGTCATAAAATCCGAAGTGCCATTGCTAAACAAAAACCTCAATTCATTGTTGAAGGCATAGTGCAAATGGATGAAATGTATCTTTCACATATG…	MNEFNNTFQTEKQCLAYIASLKQIKCSRCSSFNLNTSNLRRMRCLKCHQTFSILTGTIFSKSQTPLISWFYLIFRWINTKHGIPSTDVAKELGVTLKTAWRMGHKIRSAIAKQKPQFIVEGIVQMDEMYLSHMGFKKQGRSLLNKTLIVGIYEKTTNNLIVKVLKNANSKNLLQFAINHISSKCVVHTDFWKGYRDLKSVFTKHETVNHQDGYVSKTGVNTNQIESVWKHIRRTFKTHIKVAKHYIHLYAKEAAYKFNNIPSFETVMLCFI
568	SHM_05680	Main chromosome	complement(429758..429961)	CDS	hypothetical protein	A0A1Y5S1C5_9PROT, ISXO2-like transposase domain protein, 9.0e-40	sHm specific gene (OrthoVenn2)		ATGAAACTGAATGAATTCAACAATGCTTTTCAAACTGAACAGCAATGTCTTGCATATATAGCAAATTTAAAAGAAAACAAATGTATTAGGTGTTTTAGTTTTAATTTGCGAACTTCTCCCCACATGTACTTGTGGAGGAAACAATGAAATTGAATGAGTTCAATAATACTTTTCAAACTGAAAAACAATGTCTTGCATATATAG	MKLNEFNNAFQTEQQCLAYIANLKENKCIRCFSFNLRTSPHMYLWRKQWNWMSSIILFKLKNNVLHI
569	SHM_05690	Main chromosome	complement(431837..432553)	CDS	DDE transposase	A3DGE8_ACET2, Ig domain protein group 2 domain protein, 1.9e-06			TTGAATACTTCTGATTTAAAAAGAATGAGATGTTTAAAATGTAATCAAACATTTAGCATTCTCACAGGCACCATATTTTCAAGGTCACAAACATCTTTAACATCTTGATTTTATCTTATCTTTAGATGAATAAATACCAAACATGGAATTCCATCAACAGATATTGCAAAAGAATTGGGAGTGACTTTGAAAACTGCTTGAAGAATAACTCATAAAATCAGAACACGTATTGCAAAACAAAAACCTCAATTTATTGTTGAAGGTACAGTACAAATTGATGAAATGTATCTTTCACATATGGGTTTTAAAAAACAAGGAAGATCCTTGGTGAATAAAACCTTGATTGTTGGCATTTATCAAAAAACAACCAATAATTTAATTGTGAAAGTATTGAAAAAC…	MNTSDLKRMRCLKCNQTFSILTGTIFSRSQTSLTSWFYLIFRWINTKHGIPSTDIAKELGVTLKTAWRITHKIRTRIAKQKPQFIVEGTVQIDEMYLSHMGFKKQGRSLVNKTLIVGIYQKTTNNLIVKVLKNAKSKNLLQFAKNHISSKCLVYTDSWKGYCDFKSVFTKHETVNHQDGYVSKIGVNTNQIESVWKHIRRTFKTHIKVAKHHVHLYAKEAAYKFNKIPSFETVMLCLI
570	SHM_05700	Main chromosome	complement(432580..433227)	CDS	hypothetical protein	A0A1Y5S1C5_9PROT, ISXO2-like transposase domain protein, 1.6e-37		YES	TTGGATAATTTTTATGCATATATACCTCTTATTTTAAAATATATAGTAATTTTACCTTATTTTCTAAAAGATTCTAAACAGGTTCTAAGAAGAAAAGGTAAAAAACGAAGATCTCAAGAAAATCGTGGTAAATTTAATGGTAAATCAATTAAAGAACGAGATAATAATGTTAATGATCGCATAACTCTTGGTCATTGAGAAGGAGATACTATAGTATCATCAAGAGGTAAAAGTAAATCATGTTTAATAACTTTAGTTGAAAGAGTATCACGATTTACTTTAGCAATGTTAGTTAAAAACAAAACTACTAAAGTTATTAATAAAAATATCATTCATTATTTATCAATTCTTCCTAAAAATATTGTTAAAACTATTACTTTTGATCGTGGTAAAGAATTT…	MDNFYAYIPLILKYIVILPYFLKDSKQVLRRKGKKRRSQENRGKFNGKSIKERDNNVNDRITLGHWEGDTIVSSRGKSKSCLITLVERVSRFTLAMLVKNKTTKVINKNIIHYLSILPKNIVKTITFDRGKEFANWQQLEKKLDVKIYFANPYSPWQRGTNENTNGLIREKFPKKFIFSKTNKNEVHKFILSLNQRPRKILNYLSPIEYLNRKII
571	SHM_05710	Main chromosome	433209..433484	CDS	hypothetical protein	Q9MBM9_9CAUD, Tansposase, 1.3e-53			ATGCATAAAAATTATCCAAGTCATGTTACTAAAGAACAATTTGAGAACATAAAATCAGCTTTAGAAAACAGCAAAAAGAAAACAAAACCAAGAAATTTAGATTTATATGAAGTGTTTTGTGCAGTTTTATATGTATTAAAAAGTGGTTGTCAATGAAGAATGTTACCAAAAAATTTTCCAAAATGACAAACTGTATATTATTATTTCCAAATTTGAAGTAAAAACAATGATAAAGAACCTAGTGTATTGCAATTAATTTTAAAAAAAATTAGTTAA	MHKNYPSHVTKEQFENIKSALENSKKKTKPRNLDLYEVFCAVLYVLKSGCQWRMLPKNFPKWQTVYYYFQIWSKNNDKEPSVLQLILKKIS
572	SHM_05720	Main chromosome	complement(433646..434245)	CDS	hypothetical protein	A0A2I7N3H0_9NEIS, IS5/IS1182 family transposase, 5.6e-34			ATGAATAAGCATAATTTAATATCAAAATACACTAAATTATCATTCAAAAATCATCATAATAAAGTCAATGATAGTCAAATTACCAATCTTGTTAATAGAGACTTTAATAATAGAATTAAAAATGAAGTTATTGTCAGTGATTTAACTTATGTTCAAGTTAATGGTAAATGAAACTATATTTGCCTATTAGTAGACCTGTACAACCGCGAAATTATTGGACATAGTGTTGGAGTTAAAAAAGATGCATCATTAGTACATCAAGCATTTATGCACTCAAATCGCTGTTTAAAAGATATTCAAATATTTCATAGCGATCGCGGTAATGAATTCAATAATAAAACTATTGATAAACTTTTATTAGCATTCAATATTACCCGTTCTTTAAGCAAAAAAGGATGT…	MNKHNLISKYTKLSFKNHHNKVNDSQITNLVNRDFNNRIKNEVIVSDLTYVQVNGKWNYICLLVDLYNREIIGHSVGVKKDASLVHQAFMHSNRCLKDIQIFHSDRGNEFNNKTIDKLLLAFNITRSLSKKGCPYDNAVAEATFKTFKTEFINDKNFTSLIQLKLELFDYIDWYNNIRIHSTLNYLTPVKYHEQMSTKK
573	SHM_05730	Main chromosome	complement(434483..434761)	CDS	transposase	A0A544TMI5_9BACI, IS3 family transposase, 1.2e-93			ATGACCAATATTAACTCATATACCGACGAATTTAAAAAGCAAATAGTAGCTTTATATCAAAGTGGTAAGTCAGTGTCTTGTCTTGCTAAAGAATATAATGTTACAAGAGCAGCTACTTATAAATGAATTAAACAATTTACTAATTCAGGTAGTTTTAAAATTAAAAATAATCTTTCAGATTTAGAAAAACAATTAATTCAAGCAAATAAAGAATTAAAACAGTTACGAATGGAAAATGATATTTTAAAGCAAGCAGCACTAATAATAGGCAGAAAATAG	MTNINSYTDEFKKQIVALYQSGKSVSCLAKEYNVTRAATYKWIKQFTNSGSFKIKNNLSDLEKQLIQANKELKQLRMENDILKQAALIIGRK
574	SHM_05740	Main chromosome	434920..435216	CDS	hypothetical protein	A0A1H8CYN5_9FIRM, Transposase, 1.2e-29			ATGATTAAAAGTGAAAAAGAAAATCTTTCTACAGTTCAAAAAATAATAGTAGATGCTGGCTATACTGGTGAAAAATTTGCTTCTGCAATCAAAACAATCATAAATGCAAATGTTGAATTTGTAAAACGTAATGAATTACATTCTTTTGTAGTACTACCAAAAAGATGAGTTGTAGAACGAAGCTTTGCATGATTAGAAAAATGCAGAAGATTATGAAAAAATTGTGAAAGAAAACTAAATACTAGTTTACAAATGGTTGTTCTGTCCTTTATTTCAATTTTATTAAAAAGATTCTAA	MIKSEKENLSTVQKIIVDAGYTGEKFASAIKTIINANVEFVKRNELHSFVVLPKRWVVERSFAWLEKCRRLWKNCERKLNTSLQMVVLSFISILLKRF
575	SHM_05750	Main chromosome	complement(435202..435615)	CDS	hypothetical protein HTH	A0A2I7N2T9_9NEIS, IS5/IS1182 family transposase, 2.7e-39			ATGAGTTATAAACATATTGGGATAGATGAAAGAATTTATATTGAGAATCAATTGAAATTTAAAGTTAAAATTAGTGAAATAGCTAAAAATCTTAATCGAAGTATTAGTACTATTATTCGAGAAGTTAATAGAAATAAAGATAATGATCATTATTTTTCATTAATTGCACAAAATAAAGCTGTAAATAGAAAAAAATCACATATTATTTTTCATAAGTTTAAATATAAAGATTTAGTCAAATATATACAACAAAAACTATTATTGGGCTGATCACCTGAACAAATTTATGGCAGAATTAAAAATTTTCATAAACAATGAGCTATCAGCTTTAAAACAATTTACAATTGAATTTATTCTGGATTATTTGATAAAGTTACTAGTAAAAATTTAAGAACCTGT…	MSYKHIGIDERIYIENQLKFKVKISEIAKNLNRSISTIIREVNRNKDNDHYFSLIAQNKAVNRKKSHIIFHKFKYKDLVKYIQQKLLLGWSPEQIYGRIKNFHKQWAISFKTIYNWIYSGLFDKVTSKNLRTCLESF
576	SHM_05760	Main chromosome	435916..437430	CDS	hypothetical protein	A0A1X9ME56_9BACI, Integrase core domain protein, 4.2e-18			ATGCCAAACAATTTATTAAACTTTAATAACTCATCTTCAAGTATCATAAGTAGCAATAATGTTGAGACATTGATACCAGTGAATAATGCATTAACATTAGAAAATGGTATCAATGAACCAATTTTAAAAAATATATTATCATTAAATTTTTTATACAATATTGAAATGGGTTCTAAAGAACAACTGCAGTTACTAACGGCAGAACAAATACAAGAATTTAAGCAAAAACATATTAAAATGTTTAATAAAAAACAAATTCAAGCATTTACAGCCAAACAAATACCACATTTCACAAAAGCACAAATTCAAGCATTTACTTTACAACAAGTTTCATGATTTACTAAAGAGCAGAATTCATGATTTACTAAAAAACAACTTGCAACCTTTACACCAGCACAA…	MPNNLLNFNNSSSSIISSNNVETLIPVNNALTLENGINEPILKNILSLNFLYNIEMGSKEQLQLLTAEQIQEFKQKHIKMFNKKQIQAFTAKQIPHFTKAQIQAFTLQQVSWFTKEQNSWFTKKQLATFTPAQVLKFKNKKIKKIIQREQFQTFTLKPIKVTSLSLNRKKCSTRSNLEMYTSHQIQLLTKKQISEFTPEQIQSFTPEQIPKFEPEQIQAFTPEQIQALTLKQIQSFTEEQIQVFSPKQILWFAPWQIRLFTSDQISWFRSSQIVEFTKNQIQAFSPKQISWFRPSQITDFTKLQIQSLSLEQIQIFSRAYIDSFTSDQISWFTPSQITQFTTEQIREFTEKQIQSFTPEQIQSFTPDQISWFNQEQILNFTEKQIHFLTAEQRKIFEGK…
577	SHM_05770	Main chromosome	437533..437682	CDS	hypothetical protein	A0A480B038_9BURK, Uncharacterized protein, 0.0e+00			ATGGATAATATTGAATTACAATCTGTATGTGATGAAAATATAGAAAGTCTAAATAATGAAGTTGATAAGTGAAAACAAATAAATTCAATAGATTTATCAGATTCTCATTCACACTTAGCAAGTGTAAGTATTTCTGGACACTCCATATAA	MDNIELQSVCDENIESLNNEVDKWKQINSIDLSDSHSHLASVSISGHSI
578	SHM_05780	Main chromosome	437876..438523	CDS	hypothetical protein	S5VKX4_9CAUD, Leucine rich repeat protein (Fragment), 0.00013			ATGCATTATAATTATTTTATAGGATGGGTGAAAGATATGGATAAATCATTAGATAAACAATTTTTAATTACAAGTAATCTTATTGGTCAAAAAGAGTTAAAGAAATTAAAGGAAACTCCTTTACCTTCATTATTAGATTTAAATTTAACAAGAGTTTATTTTACTAGTCTTGGTGATGGTTTTTCGCGAATATTTATTTTAATTATTCAAATTTTTTGAATTGGTTTGATTTTTTTTAATGGCATTGGTTTTGGTCAATTGGTTGCTAATCTTCCTGGTATACCATCAGCACCAGTTTTTCAAAGTGCAATATTAAAAGTAGTAGCAATGTTAGTTACTGTTTTATTTGCTTTTATAATTTTAATTATGATTTTACCCGTTTTTTTATCTAAAACTATT…	MHYNYFIGWVKDMDKSLDKQFLITSNLIGQKELKKLKETPLPSLLDLNLTRVYFTSLGDGFSRIFILIIQIFWIGLIFFNGIGFGQLVANLPGIPSAPVFQSAILKVVAMLVTVLFAFIILIMILPVFLSKTIRGIGLSCLFFLIFGSIVNLIIIGISFFMFSYSDSPYRMTVLIFAVIALLLWWIAILHWWLNTIENKKYLIKSIIKMYELSFR
579	SHM_05790	Main chromosome	438546..439415	CDS	hypothetical protein	A0A533R6F5_9MOLU, Uncharacterized protein, 1.1e-120			ATGGCTAAAAAGAAAGATAATGATGATTGAAGAAAACTAAATAATATTACTAAATACGTTACTGGTAAAGTAGAACCAGTAAAAGTAAAAAAAACTTTTCTGACAATAACTATTTCTTTAATTATGATAATTGGTTTAGCAATTAGTACTTTTTTTATTGCTCTTGCTATGCAGAGTGCTTTTAATATTGGTTATTTTAAACAAAATATTCCAGAAGAATCAATTGTTGTTGATATGAATGATGTTCCAATTGATAGTAGTAATAAAAATTTACGTTTGCCATTTTTTGAAGAAGAATCAAAAAAACAAGTTTTTGATTTATTAATAAAAGAATCTTGATGAGATAGTTTTTTTCCAACTAATATTACTAATTATGATTTCACTTTTTATAAACCTAAT…	MAKKKDNDDWRKLNNITKYVTGKVEPVKVKKTFLTITISLIMIIGLAISTFFIALAMQSAFNIGYFKQNIPEESIVVDMNDVPIDSSNKNLRLPFFEEESKKQVFDLLIKESWWDSFFPTNITNYDFTFYKPNSNDELDKSLIQTDGVTKFDLKLKLQSSFIEFKIPVIALIKNTAKFYEKFMMFNQFEGKFSKHISGKFPNGSDYLQEQWTHGYLPTNFYYADKIDNTVVYKTIEDEINKFINDYKEEFASDTHLYSIISTIPLADIDFNDVATIEPYFELVHHPELN
580	SHM_05800	Main chromosome	complement(439497..440318)	CDS	DDE transposase	A0A533R6G2_9MOLU, Uncharacterized protein (Fragment), 1.7e-183			ATGAAACTGAATGAATTCAACAATGCTTTTCAAACTGAACAGCAATGTCTTGCATATATAGCAAATTTGAAAGAAAACAAATGTATTAGGTGTTTTAGTTTTAATTTGAATACTTCTGATTTAAAAAGAATGAGATGTTTAAAATGTAATCAAACATTTAGCATTCTCACAGGCACCATATTTTCAAGGTCACAAACATCTTTAACATCTTGGTTTTATCTTATCTTTAGATGAATAAACACCAAACATGGAATTCCATCAACAGATATTGCAAAAGAATTGGGAGTGACTTTGAAAACTGCTTGAAGAATGACTCATAAAATCAGAACACGTATTGCAAAACAAAAACCTCAATTTATTGTTGAAGGTACAGTGCAAATTGATGAAATGTATCTTTCA…	MKLNEFNNAFQTEQQCLAYIANLKENKCIRCFSFNLNTSDLKRMRCLKCNQTFSILTGTIFSRSQTSLTSWFYLIFRWINTKHGIPSTDIAKELGVTLKTAWRMTHKIRTRIAKQKPQFIVEGTVQIDEMYLSHMGFKKQGRSLVNKTLIVGIYQKTTNNLIVKVLKNAKSKNLLQFAKNHISSKCLVYTDSWKGYCDFKSVFTKHETVNHQDRYVSKIGVNTNQIESVWKHIRRTFKTHIKVAKHHVHLYAKEAAYKFNKIPSFETVMLCLI
581	SHM_05810	Main chromosome	440264..441118	CDS	hypothetical protein	A0A1Y5S1C5_9PROT, ISXO2-like transposase domain protein, 4.7e-39			ATGCAAGACATTGCTGTTCAGTTTGAAAAGCATTGTTGAATTCATTCAGTTTCATTATTCCCTCCACAAGTACATGTGGGGAGAAGTCCGTTAAATTATGTTGGTAATGCTGTGAATAGTTGCAAAGAATATGTTAATCTTTATTCATATTCTTCAAATTTTCTATTAAAACCTTTTTATATAACATATGTTTCTAATCCAAATGTTGTTTATGATTTCATTGATTTAAAACCAACAAGTATTGAAGAGGTTATTGATTATCTTAAAGTTAATCCTATTGATTTTGTTCCTTTTAGTATGGTACAAGAAGCAGTAGATAGTGATGAATCATTAATAAAATATAGTCCTCCACATGTATTATTGACTAGTGATAATAGTGGTAATCATTTTAAATATAAG…	MQDIAVQFEKHCWIHSVSLFPPQVHVGRSPLNYVGNAVNSCKEYVNLYSYSSNFLLKPFYITYVSNPNVVYDFIDLKPTSIEEVIDYLKVNPIDFVPFSMVQEAVDSDESLIKYSPPHVLLTSDNSGNHFKYKELSYYFGFSNSINNSIENINVNDYVNIGDLETFLENKYWQEMYQFAKNNSTFFLLDYPDSTVDPNINWNLVIKSLATFKGYFVKALKVQINELSAFSFLDIDGNNLSLKATDIIKTNDIKKIRFHIGKDLISSDYVPKPHSFNFTFKVKWI
582	SHM_05820	Main chromosome	441353..441814	CDS	hypothetical protein	A0A6J4X0B8_9MOLU, Hypothetical protein, 1.2e-155			ATGATATTGCAAAAATATAAAAAATTAAAATTAGCAACCTTATTTTTATTTATTTTAACTATTTTAATTATGGTAATTGGTTTAATGTTAATTGGTTTTTCAAGTTTTGATAAAAGTTTTTTTGAAAATCTTAAATTATATAAAGAAAAAAGACTTATTATAGAAATAACACTAGAAATAACAAATGGATTTAGTTTATTAAATTATATGAGTGTAAATTATATTTTAAATCATTCTGCAGAAAATATATGTTCATCAGTAATTCATAATTATGATGGTTATTATGATTGAGTTCAGTTACAAATTGGAGTTATTTTTTGTATAATTTTAACTCCAATTTTTGGATTTTTTACTATTGCATTAACTTTTTTAATTATTGGTTTAAAAGTAAAAATAAAA…	MILQKYKKLKLATLFLFILTILIMVIGLMLIGFSSFDKSFFENLKLYKEKRLIIEITLEITNGFSLLNYMSVNYILNHSAENICSSVIHNYDGYYDWVQLQIGVIFCIILTPIFGFFTIALTFLIIGLKVKIKNNNFWDAIQKCEIINSYYVH
583	SHM_05830	Main chromosome	442144..442764	CDS	hypothetical protein	A0A533RBF3_9MOLU, Uncharacterized protein, 6.9e-22			ATGGAAGAAAAAAAAGATGACTTAAAAAATACTCCATTGTCAAATGTTGATAATAGTATTATCAAATCAAATAATGATAATCAATCATTTAAAGATATTGAAGAACAACGTTTTACTACTTATAATCCGTTATTAAGTGATAGTATTAAATTTAAAAGAATGTATTGAAGTTCAAAAATGGAAAATATTGCTCGTATTTTGTTACTTACAGTTTCATGTTTTCATTTAATTTTTTCTTATTTTTTAGCTAACAATTTGGTTAATCAAATTTTGAGTAATAAAGGTAGTAACATGAACCCAACTTATATAATTTATATATTTTTAATTATAACTCTGGGATTTAATTTTATATTTTATTTACCAGTAGCGATTGGTCGCACTGCTAGTGCTATGTTTGGA…	MEEKKDDLKNTPLSNVDNSIIKSNNDNQSFKDIEEQRFTTYNPLLSDSIKFKRMYWSSKMENIARILLLTVSCFHLIFSYFLANNLVNQILSNKGSNMNPTYIIYIFLIITLGFNFIFYLPVAIGRTASAMFGWSIVYIILAIAYFIVLEVFCTILLVVNGLVNETVSAEVPIFMIIVLLITVLWLIAACLLIVKSDDVRRELSVE
584	SHM_05840	Main chromosome	442787..444364	CDS	hypothetical protein	A0A0H3XH60_9MOLU, Uncharacterized protein, 2.4e-34			ATGAATACAGATAGTTTACTTTCTAAGCGAATTGAACAATTAATTAAAGTAATTAGCGCTGATGTTTATGAAAAAGAAACTGTTTTTAAACTTGCTATTTTGGCGTTATTATCAGGAGAATCAATATTTTTATTAGGATTACCAGGAATTGCTAAATCATTAATTTCACGACGAATTAAATATGCGCTTCATGATGGGCGAAATTTTGAATATTTAATGAATCGTTTTTCTACTCCAGAAGAAATTTTTGGACCAATCTCAATCAAAGATTTATTAAAAGGTAACTATGTAAGAATTATTGATCAATATTTACCTGCTGTTGATATTGCTTTTTTGGATGAAATTTGAAAAGCAGGCCCTTCAATTCAAAATACTTTACTAACTATTATTAATGAAAAA…	MNTDSLLSKRIEQLIKVISADVYEKETVFKLAILALLSGESIFLLGLPGIAKSLISRRIKYALHDGRNFEYLMNRFSTPEEIFGPISIKDLLKGNYVRIIDQYLPAVDIAFLDEIWKAGPSIQNTLLTIINEKIFRNGGVDIKVPLKLLISASNELPESGKGLEALFDRFIIRMIVYGLTNEENFNDMLESITSLELKVPLELQIKTSEYEKWLKELETTVTLSKETLSFISRFRKILTEATNGKAYISDRRWKKIAKLIKASAYYNGRTTTDKPDLLIIPYCIWDNEVQEKEYTKLFNEAYCEDLTYTLKQNQIELESELETLSNNAENIKDSQNQPSIYSNPFSEEIKGIYYRLLWHSDEFPICFISRKDFQLLLRRNKKSHNIQLFYGKSLSKMEG…
585	SHM_05850	Main chromosome	444379..445866	CDS	hypothetical protein	A0A0H3XKJ5_9MOLU, Two-component regulator system yien regulator component protein, 4.5e-162			ATGGAAGAATTAATTGAATCCCATGTTTCACAAATTTTAGAAACCAAATTAAAAAAAATGTCTTTATCAGAAACAAATTTAAGTAGTTTTGCTTGATTTAAAAGAAATTTTGCTTGATTAGCTCCGGAATTTGATCAACAAATTAGTCATTTTTATTTAAATGAAGTTTTAGAAAAAAGTAAAAATATTGTTATTAGTCCCATCATTAAAAGAGAATTACGATTATATTTCTGAGTTATGATTAATGGTATTGATAGATTAAAAAATAATTGACAAGAAATTTACACTAGGGCAAAAAATCTTGATTCACTAATGATTAATTATTTTCATTATTTTCAAGAAAAATTTAAGGATCGTAAACTTAATAGTAAATTAACTTTTGATAATTTTACAAGACAT…	MEELIESHVSQILETKLKKMSLSETNLSSFAWFKRNFAWLAPEFDQQISHFYLNEVLEKSKNIVISPIIKRELRLYFWVMINGIDRLKNNWQEIYTRAKNLDSLMINYFHYFQEKFKDRKLNSKLTFDNFTRHWESLIVQRIVNYKLFETMQMRQKYLTMWSNNIKIINEVRHIIGFAWNFFGRFWEGDLNDFKKINLNTIIQYGEILNKNPAIIEIARLLGRWKGISGLTEKQIHQKVQIEYELKPLGKWPEEIVGITEGKDLEHLLPLELVNLAIPELNAIFYKKFVEEKLAITEFESMDLVATEHLVEEVVEVPIPESEGPFILCIDTSKSMSHSPEIIAKSIALAISKIALQEKRPCYMINFSGKFETYDLSNLVSSIPNLIHFLGHSFKGHTNI…
[truncated: 2,335 more rows]
