# Supplementary material for: Male-killing mechanisms vary between Spiroplasma species
Source: Front Microbiol. 2022 Nov 28;13:1075199. doi: 10.3389/fmicb.2022.1075199 (PMC9742256; doi:10.3389/fmicb.2022.1075199)
Supplement: Supplementary file 2 [file Table_2.XLSX]

## Sheet: Table S2
Table S2 Genomic variation observed specifically in non-MK sHm infecting S+M+.
Type	snpEff_type	Chromosome	Position	sHm genome	S+M+	Frameshift	Gene	Product	Upstream_feature	Downstream_feature
Deletion	frameshift_variant	Main Chromosome	118616	TGGGGGGGGTGCT	TGGGGGGGTGCT	yes	SHM_01430	Uncharacterized protein	hypothetical protein	hypothetical protein
Nonsyn	stop_lost	Main Chromosome	1209257	T	A	No	SHM_02520	Transposase-like protein	hypothetical protein	hypothetical protein
Nonsyn	stop_gained	Main Chromosome	1257348	C	T	No	SHM_03050	Transposase and inactivated derivatives IS30 family	Mobile element protein	Mobile element protein
Insertion	frameshift_variant	Main Chromosome	1314471	CTTTTTTCA	CTTTTTTTCA	yes	SHM_03160	Transposase	Putative transposase IS (ACLAME 657)	Guanylate kinase (EC 2.7.4.8)
Insertion	frameshift_variant	Main Chromosome	1379621	ATTTTTTTAAAATTAATTG	ATTTTTTTTAAAATTAATTG	yes	SHM_04070	IS3 family transposase	Mobile element protein	hypothetical protein
Insertion	frameshift_variant	Main Chromosome	1787575	GAAAAAAGT	GAAAAAAAGT	yes	SHM_04880	IS1595 family transposase	ABC transporter, ATP-binding protein	Putative transposase IS (ACLAME 657)
Insertion	frameshift_variant	Main Chromosome	1829386	CTTTTTTCA	CTTTTTTTCA	yes	SHM_05460	Tyrosine--tRNA ligase	Putative transposase IS (ACLAME 657)	hypothetical protein
Nonsyn	stop_lost	Main Chromosome	1938720	GA	TT	No	SHM_06890	IS5/IS1182 family transposase	hypothetical protein	hypothetical protein
Insertion	frameshift_variant	Main Chromosome	194102	TAAAAAATTATG	TAAAAAAATTATG	yes	SHM_08940	Transposase	hypothetical protein	hypothetical protein
Insertion	frameshift_variant	Main Chromosome	235031	CTTGAAAAAAGT	CTTGAAAAAAAGT	yes	SHM_09760	Mobile element protein	Mobile element protein	Putative transposase IS (ACLAME 657)
Insertion	frameshift_variant	Main Chromosome	241526	TAAAAAACCAAAAGAAC	TAAAAAAACCAAAAGAAC	yes	SHM_10200	IS5/IS1182 family transposase	hypothetical protein	Mobile element protein
Insertion	frameshift_variant	Main Chromosome	312535	TAAAAAGAT	TAAAAAAGAT	yes	SHM_11390	Select seq ref|WP_174480610.1| UPF0236 family protein	hypothetical protein	Mobile element protein
Insertion	frameshift_variant	Main Chromosome	362343	GAAAAACAACCAACAAT	GAAAAAACAACCAACAAT	yes	SHM_11640	Hypothetical protein	Mobile element protein	hypothetical protein
Nonsyn	stop_gained	Main Chromosome	413344	G	T	No	SHM_12750	Tyrosyl-tRNA synthetase (EC 6.1.1.1)	hypothetical protein	hypothetical protein
Insertion	frameshift_variant	Main Chromosome	531326	ATTTTTTTAAAATTAATTG	ATTTTTTTTAAAATTAATTG	yes	SHM_13140	IS5/IS1182 family transposase	hypothetical protein	Mobile element protein
Insertion	frameshift_variant	Main Chromosome	677380	TAAAAAAATTAG	TAAAAAAAATTAG	yes	SHM_16370	Mobile element protein	Mobile element protein	Mobile element protein
Insertion	frameshift_variant	Main Chromosome	725025	CAAAAAATTAATAAC	CAAAAAAATTAATAAC	yes	SHM_17080	transposase, ISSpo3	Transposase	Transposase
Insertion	frameshift_variant	Main Chromosome	752946	TAAAAAAATTAG	TAAAAAAAATTAG	yes	SHM_17910	Transposase and inactivated derivatives, IS30 family	hypothetical protein	O-acetylhomoserine sulfhydrylase (EC 2.5.1.49)
Insertion	frameshift_variant	Main Chromosome	837883	AAG	ACAG	yes	SHM_18800	IS5/IS1182 family transposase	hypothetical protein	tRNA-Val-TAC
Insertion	frameshift_variant	Main Chromosome	856974	ATTTTTATT	ATTTTTTATT	yes	SHM_24450	Transposase and inactivated derivatives, IS30 family	hypothetical protein	hypothetical protein
Insertion	frameshift_variant	Main Chromosome	935439	ATTTTTCA	ATTTTTTCA	yes	SHM_24950	Transposase and inactivated derivatives, IS30 family	hypothetical protein	hypothetical protein
