# Supplementary material for: Male-killing mechanisms vary between Spiroplasma species
Source: Front Microbiol. 2022 Nov 28;13:1075199. doi: 10.3389/fmicb.2022.1075199 (PMC9742256; doi:10.3389/fmicb.2022.1075199)
Supplement: Supplementary file 3 [file Table_3.XLSX]

## Sheet: Table S3
Table S3 Comparison of metabolic pathway-related genes encoded by sMel and sHm. Genes were annotated using BV-BRC's variation analysis.
Pathway class	sMel genes	sHm genes	Fisher’s exact test
Amino Acid Metabolism	49	16	p=0.0000 ** (p<.01)
Carbohydrate Metabolism	128	58	p=0.0000 ** (p<.01)
Translation	87	32	p=0.0000 ** (p<.01)
Biosynthesis of Polyketides and Nonribosomal Peptides	7	1	p=0.0271 * (p<.05)
Energy Metabolism	86	38	p=0.0000 ** (p<.01)
Metabolism of Other Amino Acids	27	10	p=0.0013 ** (p<.01)
Xenobiotics Biodegradation and Metabolism	10	4	p=0.0615 + (.05<p<.10)
Metabolism of Cofactors and Vitamins	52	22	p=0.0000 ** (p<.01)
Lipid Metabolism	22	6	p=0.0005 ** (p<.01)
Signal Transduction	3	1	p=0.3361 ns (.10<p)
Nucleotide Metabolism	134	48	p=0.0000 ** (p<.01)
Biosynthesis of Secondary Metabolites	10	0	p=0.0004 ** (p<.01)
Total metabolic pathway associated genes	615	235	p=0.0000 **
Total genes	2405	2886
